# Supplementary material for: Venom Composition of Neglected Bothropoid Snakes from the Amazon Rainforest: Ecological and Toxinological Implications
Source: Toxins (Basel). 2024 Feb 4;16(2):83. doi: 10.3390/toxins16020083 (PMC10891915; doi:10.3390/toxins16020083)
Supplement: Supplementary file 1 [file toxins-16-00083-s001.zip › Supplementary Table S1.xlsx]

## Sheet: Planilha1
Supplementary Table S1. Transcriptomic data of the specimens used in this study.
Species	Specimen ID	Total Reads	Merged Reads	Contigs	Predicted Toxins	AccessionSRR
Bothrocophias hyoprora	SB0779	31,548,068	27,425,210	259.033	721	26825357
Bothrocophias hyoprora	SB0780	28,067,652	23,938,530	281.34	663	26825356
Bothrops atrox	SB0600	8,843,999	7,486,447	99.311	440	26825355
Bothrops bilineatus smaragdinus	SB0582	10,827,281	8,725,171	180.611	544	26825354
Bothrops bilineatus smaragdinus	SB0782	9,023,548	7,443,685	130.799	532	26825353
Bothrops bilineatus smaragdinus	SB1942	4,845,185	3,908,134	113.61	424	26825352
Bothrops brazili	SB1455	9,463,572	8,160,020	96.745	495	26825351
Bothrops brazili	SB1948	9,742,086	8,086,787	177.538	553	26825350
Bothrops brazili	SB1953	20,670,706	17,540,944	262.337	596	26825349
Bothrops taeniatus	SB1580	10,193,241	8,549,063	138.485	430	26825348
