# Supplementary material for: Venom Composition of Neglected Bothropoid Snakes from the Amazon Rainforest: Ecological and Toxinological Implications
Source: Toxins (Basel). 2024 Feb 4;16(2):83. doi: 10.3390/toxins16020083 (PMC10891915; doi:10.3390/toxins16020083)
Supplement: Supplementary file 1 [file toxins-16-00083-s001.zip › Supplementary Table S2.xlsx]

## Sheet: Peptides_Bothrocophias
Tryptic peptides of B. hyoprora venom identified by LC-MS/MS.
Protein Group	Protein Accession	Peptide	Unique	-10lgP	Mass	Length	ppm	m/z	z	RT	Fraction	Scan	Start	End	PTM	Found By
1	HYO_SVMPIII_07	K.IHHLVAIAMAHEMGHNLGMDHDSDTC(+57.02)TC(+57.02)GDR.S	Y	98.85	35004900	31	0.5	7011056	5	28.68	1	F1:22438	326	356	Carbamidomethylation	PEAKS DB
1	HYO_SVMPIII_07	R.DVVSPPVC(+57.02)GNYFVEVGEEC(+57.02)DC(+57.02)GSPR.T	Y	93.31	28271887	25	-0.2	9434033	3	36.90	1	F1:31340	400	424	Carbamidomethylation	PEAKS DB
1	HYO_SVMPIII_07	R.SC(+57.02)VMAGTLSC(+57.02)EGSFLFSSC(+57.02)SQK.E	Y	88.65	24420325	22	-0.6	8150176	3	51.07	3	F3:45398	357	378	Carbamidomethylation	PEAKS DB
1	HYO_SVMPIII_07	R.LYC(+57.02)IDSSPANKNPC(+57.02)NIYYSPK.D	Y	84.90	25031511	21	-0.6	8353905	3	26.75	1	F1:20455	560	580	Carbamidomethylation	PEAKS DB
1	HYO_SVMPIII_07	K.IHHLVAIAMAHEMGHNLGM(+15.99)DHDSDTC(+57.02)TC(+57.02)GDR.S	Y	84.39	35164851	31	-0.9	7043036	5	24.59	3	F3:19169	326	356	Oxidation (M); Carbamidomethylation	PEAKS DB
1	HYO_SVMPIII_07	R.HGAQC(+57.02)AEGLC(+57.02)C(+57.02)DQC(+57.02)R.F	Y	83.75	18206812	15	-0.3	9113475	2	14.12	1	F1:7744	440	454	Carbamidomethylation	PEAKS DB
1	HYO_SVMPIII_07	R.LYC(+57.02)IDSSPANKNPC(+57.02)NIYYSPKDEDK.G	Y	81.33	29903425	25	-1.2	7485920	4	24.86	3	F3:19441	560	584	Carbamidomethylation	PEAKS DB
1	HYO_SVMPIII_07	R.SC(+57.02)VM(+15.99)AGTLSC(+57.02)EGSFLFSSC(+57.02)SQK.E	Y	78.86	24580273	22	0.8	8203503	3	33.72	1	F1:27808	357	378	Carbamidomethylation; Oxidation (M)	PEAKS DB
1	HYO_SVMPIII_07	K.NPC(+57.02)NIYYSPKDEDKGMVLPGTK.C	Y	78.57	25251931	22	2.3	8427402	3	25.22	3	F3:19966	571	592	Carbamidomethylation	PEAKS DB
1	HYO_SVMPIII_07	R.IENDADSTASISAC(+57.02)NGLK.G	N	78.30	18648473	18	-1.1	9334299	2	22.47	2	F2:16985	109	126	Carbamidomethylation	PEAKS DB
1	HYO_SVMPIII_07	K.IIVQSTPSVTLDLFGNWR.K	Y	77.68	20450945	18	-0.9	10235536	2	43.08	3	F3:37956	259	276		PEAKS DB
1	HYO_SVMPIII_07	K.LRHGAQC(+57.02)AEGLC(+57.02)C(+57.02)DQC(+57.02)R.F	Y	76.92	20898662	17	-1.3	6976284	3	13.70	3	F3:8119	438	454	Carbamidomethylation	PEAKS DB
1	HYO_SVMPIII_07	R.SC(+57.02)VMAGTLSC(+57.02)EGSFLFSSC(+57.02)SQKEHR.E	Y	73.80	28642351	25	-0.4	7170658	4	30.91	3	F3:25714	357	381	Carbamidomethylation	PEAKS DB
1	HYO_SVMPIII_07	K.DKIIVQSTPSVTLDLFGNWR.K	Y	73.77	22882166	20	-1.0	7637454	3	40.43	3	F3:35365	257	276		PEAKS DB
1	HYO_SVMPIII_07	K.IIVQSTPSVTLDLFGNWRK.T	Y	69.99	21731895	19	0.1	7254038	3	38.10	2	F2:32829	259	277		PEAKS DB
1	HYO_SVMPIII_07	R.SC(+57.02)VM(+15.99)AGTLSC(+57.02)EGSFLFSSC(+57.02)SQKEHR.E	Y	69.97	28802300	25	-0.9	7210641	4	27.62	3	F3:22374	357	381	Carbamidomethylation; Oxidation (M)	PEAKS DB
1	HYO_SVMPIII_07	K.NPC(+57.02)NIYYSPKDEDK.G	Y	67.54	17417617	14	-1.1	5815939	3	18.19	3	F3:12625	571	584	Carbamidomethylation	PEAKS DB
1	HYO_SVMPIII_07	K.NPC(+57.02)NIYYSPKDEDKGM(+15.99)VLPGTK.C	Y	66.62	25411880	22	-0.3	8480697	3	22.32	2	F2:16712	571	592	Carbamidomethylation; Oxidation (M)	PEAKS DB
1	HYO_SVMPIII_07	K.DEDKGMVLPGTK.C	Y	66.45	12886333	12	-0.9	6453234	2	19.48	1	F1:12991	581	592		PEAKS DB
1	HYO_SVMPIII_07	R.NGHPC(+57.02)QNNNGYC(+57.02)YNGTC(+57.02)PTM(+15.99)K.N	Y	65.20	25019570	21	-0.2	8349928	3	15.28	2	F2:9653	489	509	Carbamidomethylation; Oxidation (M)	PEAKS DB
1	HYO_SVMPIII_07	R.TC(+57.02)QDPC(+57.02)C(+57.02)DAATC(+57.02)K.L	Y	64.59	15855630	13	-0.7	7937882	2	13.16	1	F1:6711	425	437	Carbamidomethylation	PEAKS DB
1	HYO_SVMPIII_07	R.IYDIVNIINPIYLR.M	Y	64.28	17179767	14	-1.7	8599941	2	44.25	3	F3:39153	227	240		PEAKS DB
1	HYO_SVMPIII_07	K.LVIVADYIMYLK.Y	Y	63.65	14398098	12	0.1	7209122	2	42.26	1	F1:36401	204	215		PEAKS DB
1	HYO_SVMPIII_07	K.GMVLPGTK.C	Y	63.44	8014418	8	-0.1	4017281	2	19.46	1	F1:13252	585	592		PEAKS DB
1	HYO_SVMPIII_07	K.IHHLVAIAM(+15.99)AHEMGHNLGMDHDSDTC(+57.02)TC(+57.02)GDR.S	Y	62.32	35164851	31	1.5	7043054	5	24.30	1	F1:18084	326	356	Oxidation (M); Carbamidomethylation	PEAKS DB
1	HYO_SVMPIII_07	K.DEDKGM(+15.99)VLPGTK.C	Y	60.74	13046282	12	-1.2	6533206	2	14.38	3	F3:8736	581	592	Oxidation (M)	PEAKS DB
1	HYO_SVMPIII_07	R.VC(+57.02)NSNGYC(+57.02)VDVNRAS	Y	60.49	17137198	15	0.1	8578672	2	19.67	2	F2:14146	598	612	Carbamidomethylation	PEAKS DB
1	HYO_SVMPIII_07	K.LVIVADYIM(+15.99)YLK.Y	Y	60.30	14558047	12	-1.3	7289087	2	40.41	3	F3:35317	204	215	Oxidation (M)	PEAKS DB
1	HYO_SVMPIII_07	K.IPC(+57.02)EPQNVK.C	Y	60.01	10835382	9	0.4	5427766	2	15.45	1	F1:9040	548	556	Carbamidomethylation	PEAKS DB
1	HYO_SVMPIII_07	R.LYC(+57.02)IDSSPANK.N	Y	58.83	12665914	11	-0.8	6343025	2	20.65	1	F1:14596	560	570	Carbamidomethylation	PEAKS DB
1	HYO_SVMPIII_07	R.TRIYDIVNIINPIYLR.M	Y	57.37	19751255	16	-0.5	6593821	3	41.13	3	F3:36090	225	240		PEAKS DB
1	HYO_SVMPIII_07	K.KIPC(+57.02)EPQNVK.C	Y	56.22	12116332	10	-3.8	4048835	3	13.46	1	F1:7029	547	556	Carbamidomethylation	PEAKS DB
1	HYO_SVMPIII_07	R.AAKDEC(+57.02)DM(+15.99)ADVC(+57.02)TGR.S	Y	55.95	17136757	15	-0.3	5722323	3	12.47	2	F2:6699	464	478	Carbamidomethylation; Oxidation (M)	PEAKS DB
1	HYO_SVMPIII_07	K.NPC(+57.02)NIYYSPK.D	Y	52.50	12545703	10	-0.7	6282920	2	20.49	1	F1:14015	571	580	Carbamidomethylation	PEAKS DB
1	HYO_SVMPIII_07	K.NMPQC(+57.02)ILK.K	Y	50.33	10024991	8	-1.0	10035053	1	20.95	2	F2:15327	387	394	Carbamidomethylation	PEAKS DB
1	HYO_SVMPIII_07	R.VC(+57.02)NSNGYC(+57.02)VDVNR.A	Y	50.19	15556508	13	-0.3	7788325	2	19.81	1	F1:13630	598	610	Carbamidomethylation	PEAKS DB
1	HYO_SVMPIII_07	R.AAKDEC(+57.02)DMADVC(+57.02)TGR.S	Y	49.75	16976807	15	-1.2	5669001	3	16.64	2	F2:11015	464	478	Carbamidomethylation	PEAKS DB
1	HYO_SVMPIII_07	K.DEC(+57.02)DMADVC(+57.02)TGR.S	Y	47.57	14275116	12	-0.4	7147628	2	21.09	1	F1:14850	467	478	Carbamidomethylation	PEAKS DB
1	HYO_SVMPIII_07	K.NM(+15.99)PQC(+57.02)ILKKPLRR.D	Y	46.95	16689280	13	0.0	4182393	4	13.39	3	F3:7866	387	399	Oxidation (M); Carbamidomethylation	PEAKS DB
1	HYO_SVMPIII_07	K.IHHLVAIAM(+15.99)AHEM(+15.99)GHNLGMDHDSDTC(+57.02)TC(+57.02)GDR.S	Y	44.52	35324800	31	-1.7	7075021	5	20.03	3	F3:14696	326	356	Oxidation (M); Carbamidomethylation	PEAKS DB
1	HYO_SVMPIII_07	K.DEC(+57.02)DM(+15.99)ADVC(+57.02)TGR.S	Y	44.03	14435065	12	0.5	7227609	2	15.63	3	F3:10165	467	478	Carbamidomethylation; Oxidation (M)	PEAKS DB
1	HYO_SVMPIII_07	K.GM(+15.99)VLPGTK.C	Y	42.59	8174368	8	-1.4	4097251	2	13.72	3	F3:8270	585	592	Oxidation (M)	PEAKS DB
1	HYO_SVMPIII_07	K.EHREFLIK.N	Y	40.97	10705873	8	-1.7	5363000	2	15.26	3	F3:9849	379	386		PEAKS DB
1	HYO_SVMPIII_07	R.KTDLLNRK.N	Y	40.96	9865873	8	-1.2	3298693	3	9.99	1	F1:3759	277	284		PEAKS DB
1	HYO_SVMPIII_07	K.VNGEPVVLHLEK.N	N	40.75	13327401	12	-1.1	4452535	3	22.20	3	F3:16818	61	72		PEAKS DB
1	HYO_SVMPIII_07	K.NM(+15.99)PQC(+57.02)ILK.K	Y	39.47	10184940	8	-2.5	5102530	2	16.08	2	F2:10309	387	394	Oxidation (M); Carbamidomethylation	PEAKS DB
1	HYO_SVMPIII_07	R.SAEC(+57.02)TDRFQR.N	Y	39.15	12685568	10	-1.7	4238588	3	12.30	3	F3:6732	479	488	Carbamidomethylation	PEAKS DB
1	HYO_SVMPIII_07	R.FKGAGTEC(+57.02)R.A	Y	36.92	10244760	9	-1.9	5132443	2	8.54	3	F3:3175	455	463	Carbamidomethylation	PEAKS DB
1	HYO_SVMPIII_07	K.GLFSEDYSETHYSPDGR.E	Y	34.88	19588282	17	-1.0	6539493	3	27.59	2	F2:22155	75	91		PEAKS DB
1	HYO_SVMPIII_07	K.TDLLNRK.N	Y	31.67	8584923	7	-1.0	4302530	2	12.19	3	F3:6461	278	284		PEAKS DB
1	HYO_SVMPIII_07	K.KIPC(+57.02)EPQNVKC(+57.02)GR.L	Y	31.59	15847864	13	-0.4	5292692	3	12.61	2	F2:6918	547	559	Carbamidomethylation	PEAKS DB
1	HYO_SVMPIII_07	K.IHHLVAIAMAHEM(+15.99)GHNLGM(+15.99)DHDSDTC(+57.02)TC(+57.02)GDR.S	Y	29.51	35324800	31	0.8	5897544	6	19.98	3	F3:14646	326	356	Oxidation (M); Carbamidomethylation	PEAKS DB
1	HYO_SVMPIII_07	R.KTDLLNR.K	Y	29.18	8584923	7	-1.0	2871711	3	12.07	3	F3:6440	277	283		PEAKS DB
1	HYO_SVMPIII_07	R.RDVVSPPVC(+57.02)GNYFVEVGEEC(+57.02)DC(+57.02)GSPR.T	Y	27.13	29832898	26	0.2	9954374	3	32.49	1	F1:26463	399	424	Carbamidomethylation	PEAKS DB
1	HYO_SVMPIII_07	K.NKGLFSEDYSETHYSPDGR.E	Y	25.79	22009661	19	1.0	7346634	3	23.95	3	F3:18674	73	91		PEAKS DB
1	HYO_SVMPIII_07	R.TC(+57.02)QDPC(+57.02)C(+57.02)DAATC(+57.02)KLR.H	Y	23.28	18547482	15	-1.6	6192557	3	16.06	2	F2:10441	425	439	Carbamidomethylation	PEAKS DB
1	HYO_SVMPIII_07	R.SAEC(+57.02)TDR.F	Y	23.05	8373287	7	-0.7	4196713	2	5.93	3	F3:1612	479	485	Carbamidomethylation	PEAKS DB
1	HYO_SVMPIII_07	K.NMPQC(+57.02)ILKKPLRR.D	Y	21.94	16529330	13	-2.5	4142395	4	16.08	2	F2:10498	387	399	Carbamidomethylation	PEAKS DB
1	HYO_SVMPIII_07	K.GAGTEC(+57.02)R.A	Y	21.01	7493126	7	-1.3	3756631	2	6.47	1	F1:1778	457	463	Carbamidomethylation	PEAKS DB
1	HYO_SVMPIII_07	K.LSDSEAHAVFK.Y	Y	18.97	12025931	11	-1.8	6023027	2	25.24	1	F1:19037	143	153		PEAKS DB
1	HYO_SVMPIII_07	K.IPC(+57.02)EPQNVKC(+57.02)GR.L	Y	8.15	14566915	12	-1.2	4865706	3	15.82	1	F1:9605	548	559	Carbamidomethylation	PEAKS DB
1	HYO_SVMPIII_07	K.IPC(+57.02)EPQNVKC(+57.02)GRLYC(+57.02)IDSSPANK.N	Y	6.30	27052722	23	1.9	6773266	4	28.51	1	F1:22510	548	570	Carbamidomethylation	PEAKS DB
4	HYO_SVMPI_01	R.ISHDNAQLLTSTDFNGPTIGLAYVGSMC(+57.02)DPK.R	Y	96.86	33215645	31	-0.3	11081951	3	38.21	1	F1:32327	277	307	Carbamidomethylation	PEAKS DB
4	HYO_SVMPI_01	R.ISHDNAQLLTSTDFNGPTIGLAYVGSM(+15.99)C(+57.02)DPK.R	Y	92.71	33375596	31	-0.4	11135267	3	36.58	3	F3:31426	277	307	Oxidation (M); Carbamidomethylation	PEAKS DB
4	HYO_SVMPI_01	R.HDTGSC(+57.02)SC(+57.02)GGYSC(+57.02)IM(+15.99)SPVLSHEPSK.Y	Y	91.42	27681299	25	-1.1	9237162	3	21.61	3	F3:16127	339	363	Carbamidomethylation; Oxidation (M)	PEAKS DB
4	HYO_SVMPI_01	K.DLINVQPAAPNTLDSFGEWR.K	Y	91.02	22421018	20	-0.7	11220574	2	40.69	1	F1:34881	250	269		PEAKS DB
4	HYO_SVMPI_01	R.HDTGSC(+57.02)SC(+57.02)GGYSC(+57.02)IMSPVLSHEPSK.Y	Y	82.11	27521350	25	-0.7	6890405	4	25.67	3	F3:20343	339	363	Carbamidomethylation	PEAKS DB
4	HYO_SVMPI_01	R.ISHDNAQLLTSTDFNGPTIGLAYVGSMC(+57.02)DPKR.S	Y	80.93	34776655	32	-0.6	8704232	4	36.55	1	F1:30585	277	308	Carbamidomethylation	PEAKS DB
4	HYO_SVMPI_01	R.IENDADSTASISAC(+57.02)NGLK.G	N	78.30	18648473	18	-1.1	9334299	2	22.47	2	F2:16985	109	126	Carbamidomethylation	PEAKS DB
4	HYO_SVMPI_01	K.YFSDC(+57.02)SYIQC(+57.02)WDFIMK.E	Y	77.35	21618948	16	-0.6	10819540	2	44.16	1	F1:38246	364	379	Carbamidomethylation	PEAKS DB
4	HYO_SVMPI_01	R.DLLVAVTMAHELGHNLGIR.H	Y	77.13	20581045	19	-0.3	6870419	3	41.08	1	F1:35142	320	338		PEAKS DB
4	HYO_SVMPI_01	K.DLINVQPAAPNTLDSFGEWRK.T	Y	76.23	23701968	21	0.2	7910731	3	36.61	1	F1:30710	250	270		PEAKS DB
4	HYO_SVMPI_01	R.DLLVAVTM(+15.99)AHELGHNLGIR.H	Y	74.45	20740994	19	0.2	6923738	3	35.91	1	F1:29975	320	338	Oxidation (M)	PEAKS DB
4	HYO_SVMPI_01	K.YFSDC(+57.02)SYIQC(+57.02)WDFIM(+15.99)K.E	Y	68.44	21778896	16	-0.6	10899514	2	40.63	3	F3:35898	364	379	Carbamidomethylation; Oxidation (M)	PEAKS DB
4	HYO_SVMPI_01	R.VHQMVNIMK.E	Y	66.43	10985679	9	-1.0	5502906	2	17.31	2	F2:11634	220	228		PEAKS DB
4	HYO_SVMPI_01	R.ISHDNAQLLTSTDFNGPTIGLAYVGSM(+15.99)C(+57.02)DPKR.S	Y	65.16	34936606	32	-1.9	11655586	3	34.45	2	F2:29168	277	308	Oxidation (M); Carbamidomethylation	PEAKS DB
4	HYO_SVMPI_01	K.ENPQC(+57.02)ILNK.R	Y	59.57	11145441	9	-0.9	11155503	1	18.44	2	F2:12946	380	388	Carbamidomethylation	PEAKS DB
4	HYO_SVMPI_01	R.VHQM(+15.99)VNIMK.E	Y	58.72	11145627	9	-1.9	5582876	2	13.27	3	F3:7696	220	228	Oxidation (M)	PEAKS DB
4	HYO_SVMPI_01	R.VHQMVNIM(+15.99)K.E	Y	56.60	11145627	9	-1.4	5582878	2	13.97	3	F3:8442	220	228	Oxidation (M)	PEAKS DB
4	HYO_SVMPI_01	R.RVHQM(+15.99)VNIMK.E	Y	53.71	12706638	10	-1.0	4245615	3	12.54	1	F1:6209	219	228	Oxidation (M)	PEAKS DB
4	HYO_SVMPI_01	K.RSTGVIQVHSER.D	Y	51.86	13677269	12	-0.4	4569161	3	11.07	3	F3:5453	308	319		PEAKS DB
4	HYO_SVMPI_01	K.YFSDC(+57.02)SYIQC(+57.02)WDFIM(+15.99)KENPQC(+57.02)ILNKR.L	Y	49.46	34305242	26	-1.2	8586373	4	38.43	3	F3:33438	364	389	Carbamidomethylation; Oxidation (M)	PEAKS DB
4	HYO_SVMPI_01	R.RVHQMVNIMK.E	Y	47.97	12546689	10	-0.2	4192302	3	16.50	1	F1:10128	219	228		PEAKS DB
4	HYO_SVMPI_01	R.KTDLLHR.I	Y	47.94	8815083	7	-1.4	2948430	3	10.06	2	F2:4368	270	276		PEAKS DB
4	HYO_SVMPI_01	K.ENPQC(+57.02)ILNKR.L	Y	47.31	12706451	10	-0.4	6363296	2	16.77	1	F1:10137	380	389	Carbamidomethylation	PEAKS DB
4	HYO_SVMPI_01	R.RVHQMVNIM(+15.99)K.E	Y	44.15	12706638	10	-0.8	4245615	3	12.32	3	F3:6793	219	228	Oxidation (M)	PEAKS DB
4	HYO_SVMPI_01	K.YNGDSDKIR.R	Y	42.70	10665043	9	-1.4	3565082	3	9.96	3	F3:4414	209	217		PEAKS DB
4	HYO_SVMPI_01	R.VHQM(+15.99)VNIM(+15.99)K.E	Y	42.20	11305576	9	-1.8	3778591	3	10.41	2	F2:4576	220	228	Oxidation (M)	PEAKS DB
4	HYO_SVMPI_01	K.VNGEPVVLHLEK.N	N	40.75	13327401	12	-1.1	4452535	3	22.20	3	F3:16818	61	72		PEAKS DB
4	HYO_SVMPI_01	R.YVELVIVVDHGMFM(+15.99)K.Y	Y	39.32	17949048	15	0.3	5993090	3	36.63	1	F1:30798	194	208	Oxidation (M)	PEAKS DB
4	HYO_SVMPI_01	K.ITTNPPVEDHC(+57.02)YYHGR.I	Y	39.30	19578740	16	-0.3	4904756	4	17.98	1	F1:11797	93	108	Carbamidomethylation	PEAKS DB
4	HYO_SVMPI_01	R.RRVHQMVNIMK.E	Y	37.18	14107700	11	0.5	3537000	4	14.36	3	F3:8894	218	228		PEAKS DB
4	HYO_SVMPI_01	R.RVHQM(+15.99)VNIM(+15.99)K.E	Y	30.34	12866587	10	-1.2	4298930	3	9.25	3	F3:3814	219	228	Oxidation (M)	PEAKS DB
4	HYO_SVMPI_01	R.YVELVIVVDHGMFMK.Y	Y	21.63	17789099	15	0.9	5939778	3	38.17	1	F1:32420	194	208		PEAKS DB
4	HYO_SVMPI_01	K.YFSDC(+57.02)SYIQC(+57.02)WDFIM(+15.99)KENPQC(+57.02)ILNK.R	Y	16.72	32744231	25	-0.6	10924810	3	40.56	2	F2:35367	364	388	Carbamidomethylation; Oxidation (M)	PEAKS DB
4	HYO_SVMPI_01	R.STGVIQVHSERDLLVAVTMAHELGHNLGIR.H	Y	15.28	32517197	30	1.7	8139386	4	40.21	1	F1:34439	309	338		PEAKS DB
4	HYO_SVMPI_01	R.KITTNPPVEDHC(+57.02)YYHGR.I	Y	8.12	20859690	17	4.5	6963334	3	30.47	1	F1:24594	92	108	Carbamidomethylation	PEAKS DB
5	HYO_PDE_01	K.NPAWWGGQPIWHTATYQGLK.A	Y	79.46	23101333	20	-0.8	7710511	3	36.30	2	F2:31024	226	245		PEAKS DB
5	HYO_PDE_01	R.EAC(+57.02)C(+57.02)SDYEDTC(+57.02)VLPTQSWSC(+57.02)SK.L	Y	76.75	26820342	22	-0.3	8950184	3	31.37	2	F2:26004	59	80	Carbamidomethylation	PEAKS DB
5	HYO_PDE_01	K.C(+57.02)ASPSAIQC(+57.02)PAGFEQSPLILFSMDGFR.A	Y	76.45	29853823	27	-0.7	9961340	3	47.67	3	F3:42546	124	150	Carbamidomethylation	PEAKS DB
5	HYO_PDE_01	R.IANALC(+57.02)SC(+57.02)SEDC(+57.02)LEK.K	Y	72.88	17687430	15	-0.4	8853784	2	23.40	3	F3:18085	88	102	Carbamidomethylation	PEAKS DB
5	HYO_PDE_01	K.EQSSPLSC(+57.02)PFGPVPSPDVSGC(+57.02)K.C	Y	71.45	23310510	22	-0.5	11665322	2	33.30	3	F3:28362	534	555	Carbamidomethylation	PEAKS DB
5	HYO_PDE_01	R.NGLNVISGPIFDYNYDGHFDSYDTIK.Q	Y	71.19	29633613	26	-1.5	9887929	3	39.49	1	F1:33672	716	741		PEAKS DB
5	HYO_PDE_01	K.YISAYSQDILMPLWTSYTTYR.S	Y	69.77	25712356	21	-0.7	8580852	3	47.27	3	F3:42213	606	626		PEAKS DB
5	HYO_PDE_01	K.IESEAHNLPYGRPQVLQNHSK.Y	Y	69.17	24162246	21	-0.5	8064150	3	18.83	3	F3:13408	577	597		PEAKS DB
5	HYO_PDE_01	R.AGYLETWDSLMPNINK.L	Y	68.68	18508872	16	-0.9	9264501	2	41.19	3	F3:36029	151	166		PEAKS DB
5	HYO_PDE_01	R.LWNYFHTTLIPK.Y	Y	68.20	15318187	12	-0.8	5116131	3	33.69	3	F3:28516	699	710		PEAKS DB
5	HYO_PDE_01	K.NVPKDYYTFDSEGIVK.N	Y	66.81	18739098	16	-1.7	9379606	2	27.83	2	F2:22470	389	404		PEAKS DB
5	HYO_PDE_01	R.IDKVNLMVDQQWMAVR.N	Y	66.57	19449913	16	-0.9	6493372	3	34.45	2	F2:29109	435	450		PEAKS DB
5	HYO_PDE_01	K.SM(+15.99)QAIFLAHGPGFNGK.N	Y	65.69	16898297	16	-0.7	5642834	3	25.22	3	F3:19975	470	485	Oxidation (M)	PEAKS DB
5	HYO_PDE_01	K.NPFYTPSPAK.E	Y	65.43	11205553	10	-1.5	5612841	2	21.60	2	F2:15918	524	533		PEAKS DB
5	HYO_PDE_01	K.SIC(+57.02)KGETSWLK.D	Y	64.89	13076543	11	-1.0	6548338	2	20.27	3	F3:14927	111	121	Carbamidomethylation	PEAKS DB
5	HYO_PDE_01	R.AGYLETWDSLM(+15.99)PNINK.L	Y	63.59	18668822	16	-0.1	9344482	2	36.74	3	F3:31646	151	166	Oxidation (M)	PEAKS DB
5	HYO_PDE_01	K.DYYTFDSEGIVK.N	Y	62.72	14356506	12	-0.4	7188323	2	32.55	1	F1:26550	393	404		PEAKS DB
5	HYO_PDE_01	K.SIC(+57.02)KGETSWLKDK.C	Y	58.26	15507762	13	0.2	5179328	3	17.82	3	F3:12410	111	123	Carbamidomethylation	PEAKS DB
5	HYO_PDE_01	R.STPTSVPPSASDC(+57.02)LR.L	Y	55.93	15737406	15	-0.6	7878771	2	20.25	3	F3:14831	627	641	Carbamidomethylation	PEAKS DB
5	HYO_PDE_01	K.SMQAIFLAHGPGFNGK.N	Y	54.80	16738347	16	0.6	5589525	3	29.87	1	F1:23745	470	485		PEAKS DB
5	HYO_PDE_01	K.YC(+57.02)LLHQAK.Y	Y	53.64	10315222	8	-1.9	3448474	3	15.49	3	F3:9952	598	605	Carbamidomethylation	PEAKS DB
5	HYO_PDE_01	K.MASGC(+57.02)SC(+57.02)DDKC(+57.02)TER.E	Y	53.03	16756058	14	-0.8	5595421	3	9.18	3	F3:3739	45	58	Carbamidomethylation	PEAKS DB
5	HYO_PDE_01	R.NLHNC(+57.02)VNLILLADHGMEEISC(+57.02)DR.L	Y	52.72	27222625	23	-1.1	6815721	4	37.99	1	F1:32191	340	362	Carbamidomethylation	PEAKS DB
5	HYO_PDE_01	R.TLGMLMEGLK.Q	Y	50.36	10915719	10	-1.4	5467925	2	33.19	3	F3:28043	328	337		PEAKS DB
5	HYO_PDE_01	K.AATYFWPGSEVK.I	Y	49.92	13546558	12	1.3	6783361	2	31.24	3	F3:25993	246	257		PEAKS DB
5	HYO_PDE_01	R.TLGM(+15.99)LMEGLK.Q	Y	48.68	11075668	10	-1.1	5547900	2	30.94	3	F3:25801	328	337	Oxidation (M)	PEAKS DB
5	HYO_PDE_01	K.C(+57.02)SSITELEK.V	Y	48.23	10655012	9	-0.9	5337574	2	18.88	1	F1:12636	556	564	Carbamidomethylation	PEAKS DB
5	HYO_PDE_01	K.NPFYTPSPAKEQSSPLSC(+57.02)PFGPVPSPDVSGC(+57.02)K.C	Y	46.63	34335957	32	-2.4	11455364	3	34.98	2	F2:29679	524	555	Carbamidomethylation	PEAKS DB
5	HYO_PDE_01	K.RLHYVNNIR.I	Y	46.51	11836573	9	-0.7	3955594	3	13.45	3	F3:7931	426	434		PEAKS DB
5	HYO_PDE_01	K.GETSWLKDK.C	Y	41.12	10625345	9	1.4	5322753	2	16.95	3	F3:11523	115	123		PEAKS DB
5	HYO_PDE_01	R.LHYVNNIR.I	Y	40.85	10275563	8	-1.0	5147849	2	15.20	3	F3:9740	427	434		PEAKS DB
5	HYO_PDE_01	K.GETSWLK.D	Y	40.65	8194127	7	-0.6	4107133	2	21.04	1	F1:14862	115	121		PEAKS DB
5	HYO_PDE_01	K.VNLMVDQQWMAVR.N	Y	38.32	15887854	13	-0.8	7953994	2	36.11	1	F1:30219	438	450		PEAKS DB
5	HYO_PDE_01	K.TFLPIFVNPVN	Y	37.97	12596914	11	-1.1	6308523	2	45.34	2	F2:40047	842	852		PEAKS DB
5	HYO_PDE_01	K.VNLM(+15.99)VDQQWM(+15.99)AVR.N	Y	37.62	16207753	13	2.4	8113969	2	29.24	3	F3:24104	438	450	Oxidation (M)	PEAKS DB
5	HYO_PDE_01	R.TLGMLM(+15.99)EGLK.Q	Y	37.27	11075668	10	-1.1	5547900	2	26.93	2	F2:21560	328	337	Oxidation (M)	PEAKS DB
5	HYO_PDE_01	K.SVPFEAR.V	Y	34.89	8044130	7	-2.6	4032127	2	17.47	2	F2:11922	272	278		PEAKS DB
5	HYO_PDE_01	K.C(+57.02)SSITELEKVNQR.L	Y	33.46	15627722	13	-1.7	5219305	3	20.68	2	F2:15135	556	568	Carbamidomethylation	PEAKS DB
5	HYO_PDE_01	R.LNLNNQAK.I	Y	29.80	9134981	8	-0.8	4577560	2	12.73	3	F3:7203	569	576		PEAKS DB
5	HYO_PDE_01	R.DVELLTGLNFYSGLK.Q	Y	26.10	16678770	15	-0.3	8349455	2	43.94	3	F3:38958	817	831		PEAKS DB
5	HYO_PDE_01	R.IDKVNLMVDQQWM(+15.99)AVR.N	Y	24.92	19609863	16	-1.8	6546682	3	31.01	3	F3:25897	435	450	Oxidation (M)	PEAKS DB
5	HYO_PDE_01	K.RPDFYTLYIEEPDTTGHNYGPVSGEIIK.A	Y	24.29	32105508	28	3.8	8036480	4	35.82	1	F1:29992	293	320		PEAKS DB
5	HYO_PDE_01	R.IANALC(+57.02)SC(+57.02)SEDC(+57.02)LEKK.D	Y	19.42	18968379	16	-1.0	6332859	3	20.77	1	F1:14541	88	103	Carbamidomethylation	PEAKS DB
5	HYO_PDE_01	R.C(+57.02)KGGTHGYDNEFK.S	Y	15.81	15116462	13	-0.9	5048889	3	12.50	1	F1:6145	457	469	Carbamidomethylation	PEAKS DB
5	HYO_PDE_01	K.GGTHGYDNEFK.S	Y	12.45	12235206	11	-1.4	4088469	3	14.32	3	F3:8811	459	469		PEAKS DB
5	HYO_PDE_01	K.QHVSNTK.I	Y	8.56	8124141	7	-4.0	4072127	2	13.08	3	F3:7589	742	748		PEAKS DB
5	HYO_PDE_01	K.LKTC(+57.02)GTHAKYM(+15.99)R.A	Y	5.34	14807279	12	-3.3	4945816	3	25.26	1	F1:19186	167	178	Carbamidomethylation; Oxidation (M)	PEAKS DB
6	HYO_CRISP_01	K.SGPPC(+57.02)GDC(+57.02)PSAC(+57.02)DDGLC(+57.02)TNPC(+57.02)TK.E	Y	87.81	25249385	23	-1.6	8426521	3	22.16	2	F2:16563	182	204	Carbamidomethylation	PEAKS DB
6	HYO_CRISP_01	K.EDKYTNC(+57.02)DSMVQTTGC(+57.02)QDK.Q	Y	85.31	22789141	19	0.0	11404644	2	18.43	1	F1:12221	205	223	Carbamidomethylation	PEAKS DB
6	HYO_CRISP_01	R.KPEIQNEIVDLHNSLR.K	Y	85.25	19040115	16	-1.1	9530120	2	26.24	3	F3:21066	30	45		PEAKS DB
6	HYO_CRISP_01	K.YFYVC(+57.02)QYC(+57.02)PAGNIR.G	Y	80.39	18097966	14	-1.0	9059047	2	31.04	2	F2:25559	160	173	Carbamidomethylation	PEAKS DB
6	HYO_CRISP_01	K.SGPPC(+57.02)GDC(+57.02)PSAC(+57.02)DDGLC(+57.02)TNPC(+57.02)TKEDK.Y	Y	77.93	28971030	26	0.5	9667088	3	20.21	2	F2:14603	182	207	Carbamidomethylation	PEAKS DB
6	HYO_CRISP_01	K.C(+57.02)GENIYMSPIPK.K	Y	76.50	14076526	12	0.3	7048338	2	26.95	1	F1:20774	92	103	Carbamidomethylation	PEAKS DB
6	HYO_CRISP_01	K.KWTEIIHAWHDEYK.N	Y	76.17	18549053	14	-0.9	6193085	3	28.00	1	F1:21926	104	117		PEAKS DB
6	HYO_CRISP_01	K.WTEIIHAWHDEYK.N	Y	73.75	17268103	13	0.6	8644130	2	27.77	2	F2:22406	105	117		PEAKS DB
6	HYO_CRISP_01	K.YTNC(+57.02)DSMVQTTGC(+57.02)QDK.Q	Y	72.38	19067495	16	0.4	9543824	2	18.41	1	F1:12192	208	223	Carbamidomethylation	PEAKS DB
6	HYO_CRISP_01	K.SYLM(+15.99)GC(+57.02)AAAYC(+57.02)PSSSYK.Y	Y	72.21	19307899	17	-0.5	9664017	2	25.91	3	F3:20526	143	159	Oxidation (M); Carbamidomethylation	PEAKS DB
6	HYO_CRISP_01	K.QMQSDC(+57.02)PAIC(+57.02)FC(+57.02)QNK.I	Y	71.02	18857579	15	-0.4	9438859	2	25.20	1	F1:19048	224	238	Carbamidomethylation	PEAKS DB
6	HYO_CRISP_01	K.QM(+15.99)QSDC(+57.02)PAIC(+57.02)FC(+57.02)QNK.I	Y	66.55	19017529	15	-0.5	9518833	2	23.30	3	F3:17975	224	238	Oxidation (M); Carbamidomethylation	PEAKS DB
6	HYO_CRISP_01	K.C(+57.02)GENIYM(+15.99)SPIPK.K	Y	65.60	14236476	12	-0.9	7128304	2	23.87	2	F2:18231	92	103	Carbamidomethylation; Oxidation (M)	PEAKS DB
6	HYO_CRISP_01	K.SYLMGC(+57.02)AAAYC(+57.02)PSSSYK.Y	Y	65.37	19147950	17	-0.9	9584039	2	29.06	3	F3:23707	143	159	Carbamidomethylation	PEAKS DB
6	HYO_CRISP_01	R.KSVNPTASNMLK.M	Y	63.36	12886809	12	-1.3	6453469	2	15.26	2	F2:9532	46	57		PEAKS DB
6	HYO_CRISP_01	K.WTEIIHAWHDEYKNFK.Y	Y	59.49	21160166	16	-2.8	5300099	4	30.09	3	F3:24938	105	120		PEAKS DB
6	HYO_CRISP_01	K.EDKYTNC(+57.02)DSM(+15.99)VQTTGC(+57.02)QDK.Q	Y	59.19	22949089	19	-0.6	7659764	3	14.71	2	F2:8992	205	223	Carbamidomethylation; Oxidation (M)	PEAKS DB
6	HYO_CRISP_01	K.MEWYPEAAANAER.W	Y	59.14	15366667	13	-0.5	7693403	2	29.01	1	F1:22875	58	70		PEAKS DB
6	HYO_CRISP_01	K.M(+15.99)EWYPEAAANAER.W	Y	58.90	15526616	13	-0.4	7773378	2	25.96	1	F1:19883	58	70	Oxidation (M)	PEAKS DB
6	HYO_CRISP_01	K.SVNPTASNM(+15.99)LK.M	Y	56.41	11765808	11	-1.1	5892971	2	14.44	3	F3:8825	47	57	Oxidation (M)	PEAKS DB
6	HYO_CRISP_01	R.KPEIQNEIVDLHNSLRK.S	Y	53.34	20321064	17	-0.6	5090336	4	24.07	1	F1:18019	30	46		PEAKS DB
6	HYO_CRISP_01	K.KWTEIIHAWHDEYKNFK.Y	Y	53.32	22441116	17	-0.7	5620348	4	31.81	1	F1:25751	104	120		PEAKS DB
6	HYO_CRISP_01	K.YGIGADPPTAVIGHYTQIVWYK.S	Y	53.15	24482478	22	-0.5	8170895	3	38.19	1	F1:32293	121	142		PEAKS DB
6	HYO_CRISP_01	K.SGPPC(+57.02)GDC(+57.02)PSAC(+57.02)DDGLC(+57.02)TNPC(+57.02)TKEDKYTNC(+57.02)DSMVQTTGC(+57.02)QDK.Q	Y	52.31	47858423	42	-1.4	11974662	4	24.10	2	F2:18648	182	223	Carbamidomethylation	PEAKS DB
6	HYO_CRISP_01	K.YTNC(+57.02)DSM(+15.99)VQTTGC(+57.02)QDK.Q	Y	51.90	19227445	16	-1.0	9623785	2	14.22	3	F3:8737	208	223	Carbamidomethylation; Oxidation (M)	PEAKS DB
6	HYO_CRISP_01	K.SVNPTASNMLK.M	Y	50.44	11605859	11	-1.0	5812997	2	19.65	2	F2:13996	47	57		PEAKS DB
6	HYO_CRISP_01	R.C(+57.02)IESHSTPNSR.V	Y	44.81	12865674	11	-1.4	6442900	2	9.31	1	F1:3308	75	85	Carbamidomethylation	PEAKS DB
6	HYO_CRISP_01	R.KSVNPTASNM(+15.99)LK.M	Y	41.97	13046758	12	-0.4	4358990	3	11.17	3	F3:5594	46	57	Oxidation (M)	PEAKS DB
7	HYO_NUC_01	R.YDAM(+15.99)ALGNHEFDNGLAGLLDPLLK.H	Y	85.34	26022737	24	0.7	8684324	3	44.58	1	F1:38780	127	150	Oxidation (M)	PEAKS DB
7	HYO_NUC_01	K.IIALGHSGFFEDQR.I	Y	78.05	15887997	14	-0.2	7954069	2	28.93	2	F2:23473	232	245		PEAKS DB
7	HYO_NUC_01	R.YDAMALGNHEFDNGLAGLLDPLLK.H	Y	74.25	25862788	24	0.2	8631003	3	46.93	1	F1:40900	127	150		PEAKS DB
7	HYO_NUC_01	R.VVSLNVLC(+57.02)TEC(+57.02)R.V	Y	72.21	14487115	12	0.2	7253632	2	28.91	1	F1:22855	487	498	Carbamidomethylation	PEAKS DB
7	HYO_NUC_01	K.LLLPSFLAAGGDGYHMLK.G	Y	71.73	19020073	18	-0.3	9520107	2	38.86	2	F2:33655	513	530		PEAKS DB
7	HYO_NUC_01	K.ETPVLSNPGPYLEFR.D	Y	70.12	17178674	15	-0.4	8599406	2	35.48	1	F1:29400	197	211		PEAKS DB
7	HYO_NUC_01	K.YLGYLTVIFDDKGNVIK.S	Y	69.70	19570560	17	0.6	9795359	2	38.93	3	F3:33832	303	319		PEAKS DB
7	HYO_NUC_01	K.SSGNPILLNK.D	Y	69.01	10415818	10	0.0	5217982	2	19.79	1	F1:13556	320	329		PEAKS DB
7	HYO_NUC_01	K.LLLPSFLAAGGDGYHM(+15.99)LK.G	Y	68.35	19180022	18	-0.1	6403413	3	36.74	3	F3:31618	513	530	Oxidation (M)	PEAKS DB
7	HYO_NUC_01	R.HPDDNEWNHVSMC(+57.02)IVNGGGIR.S	Y	68.01	24060593	21	-1.0	8030262	3	30.04	1	F1:24011	392	412	Carbamidomethylation	PEAKS DB
7	HYO_NUC_01	K.DISEDQDVKAEVDKMK.I	Y	65.88	18488774	16	-0.1	6172997	3	24.17	1	F1:18040	330	345		PEAKS DB
7	HYO_NUC_01	K.HANFPILSANIRPK.G	Y	64.92	15768838	14	-1.3	5266345	3	23.73	3	F3:18537	151	164		PEAKS DB
7	HYO_NUC_01	K.ETPVLSNPGPYLEFRDEVEELQNHANK.L	Y	64.25	31245100	27	-1.8	10425088	3	37.65	3	F3:32606	197	223		PEAKS DB
7	HYO_NUC_01	R.FHEC(+57.02)NLGNLIC(+57.02)DAVIYNNVR.H	Y	64.14	24201365	20	-0.8	8077188	3	38.37	3	F3:33441	372	391	Carbamidomethylation	PEAKS DB
7	HYO_NUC_01	K.IQLHNYSSQEIGK.T	Y	63.25	15157681	13	-1.0	5062628	3	19.14	2	F2:13570	346	358		PEAKS DB
7	HYO_NUC_01	R.QVPVVQAYAFGK.Y	Y	62.27	13057081	12	0.0	6538613	2	28.47	1	F1:22305	291	302		PEAKS DB
7	HYO_NUC_01	R.VPTYVPLEK.E	Y	61.91	10445854	9	-1.0	5232995	2	23.31	2	F2:17785	499	507		PEAKS DB
7	HYO_NUC_01	K.SSGNPILLNKDISEDQDVK.A	Y	61.58	20710432	19	0.5	6913553	3	24.44	3	F3:19174	320	338		PEAKS DB
7	HYO_NUC_01	K.VGIIGYTTK.E	Y	60.27	9505436	9	0.2	4762792	2	22.87	1	F1:16729	188	196		PEAKS DB
7	HYO_NUC_01	R.HGQGMGELLQVSGIK.V	Y	59.86	15528031	15	-0.8	5186079	3	28.73	3	F3:23558	460	474		PEAKS DB
7	HYO_NUC_01	K.VVYDLSQKPGSR.V	Y	57.71	13477146	12	-0.9	4502451	3	17.45	2	F2:11805	475	486		PEAKS DB
7	HYO_NUC_01	R.VPTYVPLEKEK.T	Y	57.40	13017230	11	-1.3	4349144	3	19.59	2	F2:14004	499	509		PEAKS DB
7	HYO_NUC_01	R.HPDDNEWNHVSM(+15.99)C(+57.02)IVNGGGIR.S	Y	52.08	24220542	21	1.0	8083595	3	28.17	3	F3:22975	392	412	Oxidation (M); Carbamidomethylation	PEAKS DB
7	HYO_NUC_01	K.SSGNPILLNKDISEDQDVKAEVDK.M	Y	51.04	26133132	24	-2.1	6543342	4	25.44	3	F3:20178	320	343		PEAKS DB
7	HYO_NUC_01	K.C(+57.02)TGQDC(+57.02)YGGVAR.R	Y	50.95	13425394	12	-1.4	6722761	2	15.49	1	F1:9199	69	80	Carbamidomethylation	PEAKS DB
7	HYO_NUC_01	K.DISEDQDVKAEVDK.M	Y	44.47	15897419	14	-1.6	5309204	3	19.57	2	F2:14002	330	343		PEAKS DB
7	HYO_NUC_01	K.VFPAVEGR.M	Y	43.34	8734708	8	-1.1	4377422	2	19.82	3	F3:14484	556	563		PEAKS DB
7	HYO_NUC_01	K.DISEDQDVKAEVDKM(+15.99)K.I	Y	42.39	18648723	16	-2.0	6226301	3	18.36	3	F3:12991	330	345	Oxidation (M)	PEAKS DB
7	HYO_NUC_01	K.LTTLGVNK.I	Y	35.73	8445018	8	-1.9	4232574	2	16.29	3	F3:10813	224	231		PEAKS DB
7	HYO_NUC_01	R.DEVEELQNHANK.L	Y	34.06	14246532	12	2.1	4758927	3	17.47	1	F1:11239	212	223		PEAKS DB
7	HYO_NUC_01	R.HGQGM(+15.99)GELLQVSGIK.V	Y	23.91	15687981	15	0.8	5239404	3	23.06	1	F1:16976	460	474	Oxidation (M)	PEAKS DB
7	HYO_NUC_01	K.IINVGSEK.V	Y	10.55	8584811	8	-1.5	4302472	2	14.40	2	F2:8695	180	187		PEAKS DB
7	HYO_NUC_01	K.EAFEHSVHR.H	Y	10.18	11105206	9	3.1	5562693	2	12.26	2	F2:6561	451	459		PEAKS DB
7	HYO_NUC_01	K.GC(+57.02)ALKEAFEHSVHR.H	Y	9.99	16397888	14	-3.0	4109532	4	16.37	3	F3:10784	446	459	Carbamidomethylation	PEAKS DB
8	HYO_PLB_01	R.SLEDGTLYIIEQVPK.L	Y	82.37	17038981	15	-0.5	8529559	2	39.79	3	F3:34597	373	387		PEAKS DB
8	HYO_PLB_01	K.HQGLPESYNFDFVTMKPVL	Y	76.92	22210876	19	-0.6	7413694	3	38.39	3	F3:33296	535	553		PEAKS DB
8	HYO_PLB_01	K.QNSGTYNNQYMILDTK.K	Y	74.27	18888625	16	0.3	9454388	2	27.87	1	F1:21812	351	366		PEAKS DB
8	HYO_PLB_01	R.TPVPAGC(+57.02)YDSK.V	Y	69.27	11935387	11	-0.8	5977761	2	16.33	1	F1:10018	488	498	Carbamidomethylation	PEAKS DB
8	HYO_PLB_01	K.HQGLPESYNFDFVTM(+15.99)KPVL	Y	66.97	22370828	19	-0.5	7467012	3	36.09	1	F1:30152	535	553	Oxidation (M)	PEAKS DB
8	HYO_PLB_01	K.QNSGTYNNQYMILDTKK.I	Y	66.96	20169575	17	-1.4	6733255	3	23.36	3	F3:18056	351	367		PEAKS DB
8	HYO_PLB_01	R.NGYWPSYNIPFDK.V	Y	64.70	15997357	13	0.1	8008752	2	36.94	1	F1:30883	400	412		PEAKS DB
8	HYO_PLB_01	K.KVVPESLFAWER.V	Y	61.02	14597823	12	0.0	4876014	3	31.72	1	F1:25712	319	330		PEAKS DB
8	HYO_PLB_01	R.YNNYKEDPYAK.R	Y	60.03	14036357	11	-0.6	4688856	3	15.23	1	F1:8864	461	471		PEAKS DB
8	HYO_PLB_01	K.SFQIKDVLDK.N	Y	57.17	11916499	10	0.8	5968327	2	27.28	1	F1:21237	51	60		PEAKS DB
8	HYO_PLB_01	K.NNKDDPFWR.N	Y	55.40	11905469	9	-1.4	5962799	2	21.66	1	F1:15508	150	158		PEAKS DB
8	HYO_PLB_01	K.VVPESLFAWER.V	Y	53.57	13316874	11	-0.6	6668506	2	36.78	3	F3:31504	320	330		PEAKS DB
8	HYO_PLB_01	R.RTPVPAGC(+57.02)YDSK.V	Y	53.50	13496398	12	-0.4	4508870	3	13.98	1	F1:7657	487	498	Carbamidomethylation	PEAKS DB
8	HYO_PLB_01	R.IANMMADSGK.T	Y	53.07	10364681	10	0.0	5192413	2	17.18	1	F1:10921	333	342		PEAKS DB
8	HYO_PLB_01	R.IANMM(+15.99)ADSGK.T	Y	50.78	10524630	10	-2.6	5272374	2	12.05	3	F3:6552	333	342	Oxidation (M)	PEAKS DB
8	HYO_PLB_01	K.GLPVFSWVHFNK.T	Y	50.53	14297506	12	-1.6	4775900	3	37.28	3	F3:32235	521	532		PEAKS DB
8	HYO_PLB_01	R.YNNYKEDPYAKR.N	Y	46.98	15597368	12	-0.7	5209192	3	13.30	1	F1:6944	461	472		PEAKS DB
8	HYO_PLB_01	K.TKHQGLPESYNFDFVTMKPVL	Y	45.25	24502305	21	-0.3	6135647	4	35.91	1	F1:30021	533	553		PEAKS DB
8	HYO_PLB_01	K.TWAETFEK.Q	Y	44.29	10104709	8	-0.8	5062423	2	25.04	1	F1:18880	343	350		PEAKS DB
8	HYO_PLB_01	K.VKDFIQKQDEWTR.Q	Y	44.07	16918630	13	-0.8	4239727	4	20.62	3	F3:15285	133	145		PEAKS DB
8	HYO_PLB_01	K.FTAYAISGPTVEK.G	Y	43.89	13827081	13	-0.6	6923609	2	26.07	1	F1:19962	508	520		PEAKS DB
8	HYO_PLB_01	R.NPC(+57.02)NTIC(+57.02)C(+57.02)R.Q	Y	42.46	11934740	9	0.1	5977443	2	14.25	1	F1:7924	473	481	Carbamidomethylation	PEAKS DB
8	HYO_PLB_01	K.RNPC(+57.02)NTIC(+57.02)C(+57.02)R.Q	Y	39.27	13495751	10	-1.1	4508651	3	12.07	1	F1:5650	472	481	Carbamidomethylation	PEAKS DB
8	HYO_PLB_01	K.VTDMESMK.S	Y	37.28	9394042	8	-1.8	4707085	2	15.45	1	F1:9170	449	456		PEAKS DB
8	HYO_PLB_01	K.VADISM(+15.99)AAK.F	Y	34.66	9204637	9	-1.6	4612384	2	12.75	3	F3:7255	499	507	Oxidation (M)	PEAKS DB
8	HYO_PLB_01	K.VKDFIQK.Q	Y	31.56	8765068	7	-0.6	4392604	2	13.13	2	F2:7413	133	139		PEAKS DB
8	HYO_PLB_01	R.IANM(+15.99)MADSGK.T	Y	31.52	10524630	10	-2.5	5272375	2	11.33	3	F3:5803	333	342	Oxidation (M)	PEAKS DB
8	HYO_PLB_01	K.VADISMAAK.F	Y	29.91	9044688	9	-2.5	4532405	2	17.17	2	F2:11584	499	507		PEAKS DB
8	HYO_PLB_01	K.TKHQGLPESYNFDFVTM(+15.99)KPVL	Y	29.84	24662253	21	0.0	6175636	4	32.70	3	F3:27608	533	553	Oxidation (M)	PEAKS DB
8	HYO_PLB_01	K.VTDMESM(+15.99)K.S	Y	7.92	9553990	8	-0.9	4787064	2	10.03	2	F2:4341	449	456	Oxidation (M)	PEAKS DB
8	HYO_PLB_01	K.SDFRSM(+15.99)PDVSR.I	Y	7.78	13115878	11	-0.6	4382029	3	14.30	2	F2:8658	214	224	Oxidation (M)	PEAKS DB
8	HYO_PLB_01	K.QDEWTRQQIK.N	Y	7.49	13306630	10	-0.9	4445612	3	21.91	1	F1:15803	140	149		PEAKS DB
8	HYO_PLB_01	K.ITDPQTK.T	Y	7.44	8014232	7	-1.9	4017181	2	28.49	1	F1:22490	270	276		PEAKS DB
8	HYO_PLB_01	K.QNSGTYNNQYM(+15.99)ILDTKK.I	Y	6.04	20329524	17	-0.7	5092450	4	28.25	2	F2:23096	351	367	Oxidation (M)	PEAKS DB
8	HYO_PLB_01	K.IFRRDQGK.V	Y	5.24	10185671	8	-3.3	5102892	2	21.73	3	F3:16412	441	448		PEAKS DB
3	HYO_VEGF_01	R.ETLVSILEEHPDEVSHIFKPSC(+57.02)VTALR.C	Y	113.65	31055803	27	-0.7	10362000	3	37.52	1	F1:31739	42	68	Carbamidomethylation	PEAKS DB
3	HYO_VEGF_01	K.GTSKIEVMQFTEHTDC(+57.02)EC(+57.02)RPR.S	Y	90.82	25801519	21	-0.9	8610571	3	21.42	2	F2:15836	100	120	Carbamidomethylation	PEAKS DB
3	HYO_VEGF_01	R.C(+57.02)GGC(+57.02)C(+57.02)NDESLEC(+57.02)TATEK.H	Y	83.49	19897173	17	-0.3	9958657	2	18.41	1	F1:12061	69	85	Carbamidomethylation	PEAKS DB
3	HYO_VEGF_01	R.C(+57.02)GGC(+57.02)C(+57.02)NDESLEC(+57.02)TATEKHSVGR.E	Y	79.06	25259993	22	-1.0	6325065	4	17.08	1	F1:10799	69	90	Carbamidomethylation	PEAKS DB
3	HYO_VEGF_01	K.IEVMQFTEHTDC(+57.02)EC(+57.02)RPR.S	Y	75.90	22069558	17	-0.4	7366589	3	23.41	1	F1:17139	104	120	Carbamidomethylation	PEAKS DB
3	HYO_VEGF_01	R.VNPHKGTSKIEVMQFTEHTDC(+57.02)EC(+57.02)RPR.S	Y	67.99	31554700	26	-1.2	6321005	5	18.32	3	F3:12956	95	120	Carbamidomethylation	PEAKS DB
3	HYO_VEGF_01	K.GTSKIEVM(+15.99)QFTEHTDC(+57.02)EC(+57.02)RPR.S	Y	64.12	25961467	21	-1.8	6500428	4	18.83	2	F2:13269	100	120	Oxidation (M); Carbamidomethylation	PEAKS DB
3	HYO_VEGF_01	R.C(+57.02)GGC(+57.02)C(+57.02)NDESLEC(+57.02)TATEKHSVGREIMR.V	Y	62.57	30552673	26	-0.4	6120605	5	20.59	1	F1:14451	69	94	Carbamidomethylation	PEAKS DB
3	HYO_VEGF_01	K.IEVM(+15.99)QFTEHTDC(+57.02)EC(+57.02)RPR.S	Y	58.85	22229507	17	-0.8	5567445	4	22.84	1	F1:16488	104	120	Oxidation (M); Carbamidomethylation	PEAKS DB
3	HYO_VEGF_01	R.SASGVNSRK.R	Y	16.33	9044726	9	-3.8	3024970	3	11.71	2	F2:5998	121	129		PEAKS DB
3	HYO_VEGF_01	K.HSVGREIMR.V	Y	12.92	10835608	9	0.8	3621945	3	11.95	1	F1:5583	86	94		PEAKS DB
3	HYO_VEGF_01	R.EIMRVNPHK.G	Y	9.21	11225968	9	-0.7	3752059	3	11.23	1	F1:4906	91	99		PEAKS DB
3	HYO_VEGF_01	R.KRNPEEGEPR.A	Y	5.01	12106053	10	-1.6	4045417	3	11.48	2	F2:5781	131	140		PEAKS DB
9	HYO_SVMPII_02	K.GDDVDDYC(+57.02)NGISADC(+57.02)PR.N	Y	83.34	19277312	17	-0.3	9648726	2	24.75	1	F1:18591	461	477	Carbamidomethylation	PEAKS DB
9	HYO_SVMPII_02	R.MAHDLGHNLGIDHDR.D	Y	83.31	16997849	15	-0.6	4259532	4	17.90	1	F1:11577	328	342		PEAKS DB
9	HYO_SVMPII_02	R.DSC(+57.02)SC(+57.02)GANSC(+57.02)IMSATVSDQPSSR.F	Y	81.26	24759724	23	0.0	8263314	3	24.85	1	F1:18555	343	365	Carbamidomethylation	PEAKS DB
9	HYO_SVMPII_02	K.VTLSADDTLDAFGEWR.R	Y	77.37	17948424	16	-0.9	8984277	2	39.40	2	F2:34121	255	270		PEAKS DB
9	HYO_SVMPII_02	R.M(+15.99)AHDLGHNLGIDHDRDSC(+57.02)SC(+57.02)GANSC(+57.02)IMSATVSDQPSSR.F	Y	77.36	41737417	38	0.0	8357556	5	23.56	2	F2:18096	328	365	Oxidation (M); Carbamidomethylation	PEAKS DB
9	HYO_SVMPII_02	R.IALVGVEIWSSGELSK.V	Y	67.84	16869192	16	-0.3	8444666	2	39.60	3	F3:34522	239	254		PEAKS DB
9	HYO_SVMPII_02	R.MAHDLGHNLGIDHDRDSC(+57.02)SC(+57.02)GANSC(+57.02)IMSATVSDQPSSR.F	Y	67.56	41577466	38	-0.2	8325564	5	24.71	1	F1:18607	328	365	Carbamidomethylation	PEAKS DB
9	HYO_SVMPII_02	R.IAKGDDVDDYC(+57.02)NGISADC(+57.02)PR.N	Y	66.58	22399473	20	-0.7	7476558	3	22.39	3	F3:17046	458	477	Carbamidomethylation	PEAKS DB
9	HYO_SVMPII_02	R.DSC(+57.02)SC(+57.02)GANSC(+57.02)IM(+15.99)SATVSDQPSSR.F	Y	65.13	24919673	23	1.1	8316639	3	20.70	2	F2:15176	343	365	Carbamidomethylation; Oxidation (M)	PEAKS DB
9	HYO_SVMPII_02	R.YIELVIVADHR.M	Y	59.77	13267295	11	-0.7	6643716	2	28.54	1	F1:22476	195	205		PEAKS DB
9	HYO_SVMPII_02	K.VTLSADDTLDAFGEWRR.R	Y	58.55	19509435	17	0.1	6513218	3	35.83	2	F2:30492	255	271		PEAKS DB
9	HYO_SVMPII_02	R.YHFVANR.M	Y	48.69	9054507	7	-1.2	4537321	2	13.97	3	F3:8534	321	327		PEAKS DB
9	HYO_SVMPII_02	R.SRYHFVANR.M	Y	42.19	11485839	9	0.1	3838686	3	13.69	1	F1:7384	319	327		PEAKS DB
9	HYO_SVMPII_02	K.VNGEPVVLHLEK.N	N	40.75	13327401	12	-1.1	4452535	3	22.20	3	F3:16818	61	72		PEAKS DB
9	HYO_SVMPII_02	K.YEDAMQYEFK.V	Y	38.43	13225488	10	-0.8	6622811	2	27.03	2	F2:21605	51	60		PEAKS DB
9	HYO_SVMPII_02	R.FMEEGTEC(+57.02)R.I	Y	35.60	11574481	9	-0.2	5797312	2	16.85	1	F1:10544	449	457	Carbamidomethylation	PEAKS DB
9	HYO_SVMPII_02	R.M(+15.99)AHDLGHNLGIDHDR.D	Y	34.99	17157798	15	-0.9	4299518	4	15.43	2	F2:9831	328	342	Oxidation (M)	PEAKS DB
9	HYO_SVMPII_02	K.YEDAM(+15.99)QYEFK.V	Y	34.31	13385438	10	-0.4	6702789	2	22.73	2	F2:17304	51	60	Oxidation (M)	PEAKS DB
9	HYO_SVMPII_02	R.EITTYPPVEDHC(+57.02)YYHGR.I	Y	28.59	21359370	17	0.2	5349916	4	21.79	2	F2:16311	92	108	Carbamidomethylation	PEAKS DB
9	HYO_SVMPII_02	K.SGIC(+57.02)DRK.R	Y	24.24	8344018	7	-3.8	4182066	2	51.30	3	F3:45576	302	308	Carbamidomethylation	PEAKS DB
9	HYO_SVMPII_02	R.FM(+15.99)EEGTEC(+57.02)R.I	Y	22.58	11734430	9	-0.7	5877283	2	13.19	2	F2:7433	449	457	Oxidation (M); Carbamidomethylation	PEAKS DB
2	HYO_PLA_01	R.C(+57.02)C(+57.02)FVHDC(+57.02)C(+57.02)YGKVTDC(+57.02)DPK.M	Y	79.38	23198840	18	0.2	7743021	3	20.08	1	F1:13966	59	76	Carbamidomethylation	PEAKS DB
2	HYO_PLA_01	K.QIC(+57.02)EC(+57.02)DRVAATC(+57.02)FR.D	Y	66.09	17847756	14	-0.2	5959324	3	21.09	1	F1:15121	100	113	Carbamidomethylation	PEAKS DB
2	HYO_PLA_01	R.C(+57.02)C(+57.02)FVHDC(+57.02)C(+57.02)YGK.V	Y	64.10	15045356	11	-0.7	7532746	2	17.47	1	F1:11285	59	69	Carbamidomethylation	PEAKS DB
2	HYO_PLA_01	R.VAATC(+57.02)FR.D	Y	60.69	8234011	7	-1.1	4127073	2	25.90	1	F1:19751	107	113	Carbamidomethylation	PEAKS DB
2	HYO_PLA_01	R.DNKDTYDKK.Y	Y	57.02	11255302	9	-1.3	3761835	3	5.93	3	F3:1584	114	122		PEAKS DB
2	HYO_PLA_01	K.MDVYAYSEENGDIVC(+57.02)GGDDPC(+57.02)KK.Q	Y	55.68	26210720	23	3.3	8747008	3	25.36	2	F2:19928	77	99	Carbamidomethylation	PEAKS DB
2	HYO_PLA_01	K.VTDC(+57.02)DPKMDVYAYSEENGDIVC(+57.02)GGDDPC(+57.02)KK.Q	Y	55.36	34364204	30	4.4	11464858	3	25.70	3	F3:20462	70	99	Carbamidomethylation	PEAKS DB
2	HYO_PLA_01	K.KQIC(+57.02)EC(+57.02)DRVAATC(+57.02)FR.D	Y	52.28	19128706	15	0.1	4792250	4	18.02	1	F1:11808	99	113	Carbamidomethylation	PEAKS DB
2	HYO_PLA_01	K.KYWLFPAK.N	Y	51.94	10515854	8	-1.9	5267990	2	27.12	3	F3:21936	122	129		PEAKS DB
2	HYO_PLA_01	K.YWLFPAK.N	Y	51.31	9234905	7	-0.3	9244974	1	39.19	3	F3:34069	123	129		PEAKS DB
2	HYO_PLA_01	K.YWLFPAKNC(+57.02)QEESEPC(+57.02)	Y	47.08	20568660	16	0.4	10294407	2	34.37	1	F1:28345	123	138	Carbamidomethylation	PEAKS DB
2	HYO_PLA_01	R.VAATC(+57.02)FRDNKDTYDK.K	Y	40.48	18028257	15	-1.2	4517131	4	14.91	3	F3:9429	107	121	Carbamidomethylation	PEAKS DB
2	HYO_PLA_01	R.VAATC(+57.02)FRDNK.D	Y	37.30	11805659	10	0.3	3945294	3	12.13	1	F1:5776	107	116	Carbamidomethylation	PEAKS DB
2	HYO_PLA_01	K.VTDC(+57.02)DPK.M	Y	34.81	8333589	7	-1.9	4176859	2	7.73	2	F2:2170	70	76	Carbamidomethylation	PEAKS DB
2	HYO_PLA_01	K.QIC(+57.02)EC(+57.02)DR.V	Y	32.55	9793851	7	-0.5	4906996	2	10.39	1	F1:3928	100	106	Carbamidomethylation	PEAKS DB
2	HYO_PLA_01	K.KQIC(+57.02)EC(+57.02)DR.V	Y	32.47	11074801	8	-1.9	3701666	3	7.81	2	F2:2479	99	106	Carbamidomethylation	PEAKS DB
2	HYO_PLA_01	R.DNKDTYDK.K	Y	28.51	9974352	8	-1.6	4997241	2	7.27	2	F2:1911	114	121		PEAKS DB
2	HYO_PLA_01	K.DTYDKKYWLFPAK.N	Y	24.56	16738453	13	3.9	5589579	3	48.65	3	F3:43431	117	129		PEAKS DB
2	HYO_PLA_01	K.NC(+57.02)QEESEPC(+57.02)	Y	24.24	11513860	9	-1.0	5766997	2	13.09	3	F3:7593	130	138	Carbamidomethylation	PEAKS DB
11	HYO_CTL_04	K.MNWEDAEKFC(+57.02)TQQQTGGHLVSFQSR.E	Y	110.38	29833340	25	-0.6	9954513	3	31.40	3	F3:26179	44	68	Carbamidomethylation	PEAKS DB
11	HYO_CTL_04	K.M(+15.99)NWEDAEKFC(+57.02)TQQQTGGHLVSFQSR.E	Y	88.90	29993291	25	-0.1	10007835	3	28.56	2	F2:23106	44	68	Oxidation (M); Carbamidomethylation	PEAKS DB
11	HYO_CTL_04	K.FC(+57.02)TQQQTGGHLVSFQSR.E	Y	78.77	19799271	17	-0.7	6609825	3	22.50	1	F1:16263	52	68	Carbamidomethylation	PEAKS DB
11	HYO_CTL_04	K.EC(+57.02)SFEWSDGTDLSYK.D	Y	73.34	18227356	15	0.3	9123753	2	33.41	1	F1:27528	97	111	Carbamidomethylation	PEAKS DB
11	HYO_CTL_04	K.DNYQFVITEYEC(+57.02)VASK.T	Y	68.31	19648826	16	-0.4	6559679	3	39.35	1	F1:33458	112	127	Carbamidomethylation	PEAKS DB
11	HYO_CTL_04	K.MNWEDAEK.F	Y	43.12	10214175	8	0.6	10224254	1	21.50	1	F1:15327	44	51		PEAKS DB
11	HYO_CTL_04	R.IIPC(+57.02)TNLEYFVC(+57.02)EFQA	Y	39.39	20029169	16	-0.4	10024653	2	48.83	1	F1:42464	135	150	Carbamidomethylation	PEAKS DB
11	HYO_CTL_04	K.M(+15.99)NWEDAEK.F	Y	15.31	10374124	8	0.4	5197137	2	16.74	2	F2:11127	44	51	Oxidation (M)	PEAKS DB
10	HYO_SVSP_08	R.TLC(+57.02)AGVLQGGIDTC(+57.02)GGDSGGPLIC(+57.02)NGQFQGIVSWGGHPC(+57.02)AQPR.E	Y	89.61	44540410	43	-0.8	11145166	4	38.99	3	F3:33841	187	229	Carbamidomethylation	PEAKS DB
10	HYO_SVSP_08	R.NSAHIAPLSLPSNPPSVGSVC(+57.02)R.I	Y	82.43	22591431	22	-0.4	7540546	3	28.14	1	F1:21799	122	143	Carbamidomethylation	PEAKS DB
10	HYO_SVSP_08	K.NDEKDKDIMLIR.L	Y	69.97	14887606	12	0.0	7453876	2	20.20	1	F1:14084	104	115		PEAKS DB
10	HYO_SVSP_08	K.NDEKDKDIM(+15.99)LIR.L	Y	60.44	15047555	12	-0.6	5025922	3	16.93	2	F2:11185	104	115	Oxidation (M)	PEAKS DB
10	HYO_SVSP_08	K.DKDIMLIR.L	Y	51.43	10025532	8	0.3	5022840	2	28.96	1	F1:22880	108	115		PEAKS DB
10	HYO_SVSP_08	R.GAYAGLPATSR.T	Y	48.89	10625458	11	-0.1	5322801	2	19.21	1	F1:12875	176	186		PEAKS DB
10	HYO_SVSP_08	K.DKDIM(+15.99)LIR.L	Y	48.34	10185481	8	-0.8	5102809	2	17.68	2	F2:12005	108	115	Oxidation (M)	PEAKS DB
10	HYO_SVSP_08	R.EPALYTK.V	Y	47.65	8204330	7	0.6	4112240	2	15.12	3	F3:9587	230	236		PEAKS DB
10	HYO_SVSP_08	R.EKFIC(+57.02)PNR.K	Y	39.69	10625281	8	-1.3	5322706	2	13.95	3	F3:8547	94	101	Carbamidomethylation	PEAKS DB
10	HYO_SVSP_08	R.LNRPVRNSAHIAPLSLPSNPPSVGSVC(+57.02)R.I	Y	31.16	29945933	28	-0.3	9992048	3	26.13	1	F1:20116	116	143	Carbamidomethylation	PEAKS DB
10	HYO_SVSP_08	R.EKFIC(+57.02)PNRK.K	Y	30.90	11906229	9	-0.9	3978812	3	10.76	2	F2:5040	94	102	Carbamidomethylation	PEAKS DB
10	HYO_SVSP_08	K.FIC(+57.02)PNRK.K	Y	28.78	9334854	7	-0.8	3121688	3	11.39	1	F1:5085	96	102	Carbamidomethylation	PEAKS DB
12	HYO_NGF_01	R.GNLVTVMVDVNLNNNVYK.Q	Y	84.34	20050303	18	1.1	10035235	2	38.72	3	F3:33652	154	171		PEAKS DB
12	HYO_NGF_01	K.ALTM(+15.99)EGNQASWR.F	Y	71.30	13786299	12	0.0	6903222	2	20.26	1	F1:14010	210	221	Oxidation (M)	PEAKS DB
12	HYO_NGF_01	K.ALTMEGNQASWR.F	Y	69.05	13626350	12	-0.7	6823243	2	24.81	1	F1:18649	210	221		PEAKS DB
12	HYO_NGF_01	R.IDAAC(+57.02)VC(+57.02)VISR.K	Y	68.76	12626111	11	-0.5	6323125	2	24.23	1	F1:18061	225	235	Carbamidomethylation	PEAKS DB
12	HYO_NGF_01	R.IDAAC(+57.02)VC(+57.02)VISRK.N	Y	55.03	13907061	12	-0.8	4645756	3	20.34	1	F1:14129	225	236	Carbamidomethylation	PEAKS DB
12	HYO_NGF_01	K.QYFFETK.C	Y	49.08	9614545	7	-1.0	9624608	1	25.56	3	F3:20244	172	178		PEAKS DB
12	HYO_NGF_01	R.NPNPVPTGC(+57.02)R.G	Y	46.97	11105240	10	-2.0	5562682	2	14.08	2	F2:8462	181	190	Carbamidomethylation	PEAKS DB
12	HYO_NGF_01	K.TTATDIR.G	Y	37.84	7764028	7	-1.4	3892081	2	10.81	2	F2:5165	147	153		PEAKS DB
12	HYO_NGF_01	K.C(+57.02)RNPNPVPTGC(+57.02)R.G	Y	37.53	14266558	12	-1.1	4765587	3	12.47	3	F3:6900	179	190	Carbamidomethylation	PEAKS DB
12	HYO_NGF_01	R.EDHPVHNR.G	Y	22.39	10024631	8	-0.8	3351614	3	5.91	3	F3:1589	123	130		PEAKS DB
12	HYO_NGF_01	R.HWNSYC(+57.02)TTTNTFVK.A	Y	13.61	17577832	14	1.8	8799005	2	23.04	3	F3:17745	196	209	Carbamidomethylation	PEAKS DB
12	HYO_NGF_01	R.FIRIDAAC(+57.02)VC(+57.02)VISR.K	Y	9.45	16788647	14	-1.7	5606279	3	28.41	2	F2:22991	222	235	Carbamidomethylation	PEAKS DB
12	HYO_NGF_01	R.VLFSTQPPPLSR.D	Y	6.17	13407452	12	-3.2	3361925	4	14.93	1	F1:8669	92	103		PEAKS DB
12	HYO_NGF_01	K.REDHPVHNR.G	Y	5.90	11585642	9	-3.6	3871939	3	17.54	3	F3:12024	122	130		PEAKS DB
12	HYO_NGF_01	R.IDAAC(+57.02)VC(+57.02)VISRKNENFG	Y	5.38	19519244	17	2.5	6516504	3	35.58	1	F1:29627	225	241	Carbamidomethylation	PEAKS DB
12	HYO_NGF_01	K.EEDQEFGSAANIIVDPK.L	Y	5.12	18608740	17	-4.4	4662237	4	18.85	2	F2:13259	64	80		PEAKS DB
15	HYO_LAO_01	R.ETDYEEFLEIAK.N	Y	60.28	14856875	12	-0.6	7438506	2	37.66	1	F1:31784	31	42		PEAKS DB
15	HYO_LAO_01	K.EEIQAFC(+57.02)RPSMIQR.W	Y	56.49	17638447	14	0.2	5889556	3	25.20	1	F1:19114	424	437	Carbamidomethylation	PEAKS DB
15	HYO_LAO_01	K.KFWEDDGIHGGK.S	Y	53.70	13876520	12	-0.2	4635579	3	19.21	1	F1:12949	352	363		PEAKS DB
15	HYO_LAO_01	K.FWEDDGIHGGK.S	Y	52.09	12595570	11	0.5	4208598	3	21.11	1	F1:14893	353	363		PEAKS DB
15	HYO_LAO_01	K.SAGQLYEESLQK.A	Y	45.29	13516619	12	0.0	6768382	2	22.34	1	F1:16235	170	181		PEAKS DB
15	HYO_LAO_01	K.FEPPLPPK.K	Y	26.01	9235116	8	0.6	4627633	2	22.40	1	F1:16332	322	329		PEAKS DB
15	HYO_LAO_01	R.VIEIQQDVK.E	Y	24.24	10705972	9	-0.7	5363055	2	19.89	1	F1:13712	279	287		PEAKS DB
15	HYO_LAO_01	K.IFLTC(+57.02)TK.K	Y	23.71	8814681	7	-0.1	4417413	2	20.80	1	F1:14546	345	351	Carbamidomethylation	PEAKS DB
15	HYO_LAO_01	R.IKFEPPLPPK.K	Y	12.59	11646907	10	-0.3	3892374	3	23.47	1	F1:17331	320	329		PEAKS DB
15	HYO_LAO_01	R.KFGLQLNEFFQENENAWYFIKNIR.K	Y	11.26	30475293	24	-4.3	7628864	4	36.30	1	F1:30372	122	145		PEAKS DB
15	HYO_LAO_01	K.KAHALRSVHYR.S	Y	6.00	13367476	11	-2.5	6693794	2	43.76	1	F1:37986	330	340		PEAKS DB
15	HYO_LAO_01	K.EGWYANLGPM(+15.99)R.L	Y	5.85	13085920	11	-1.3	4372041	3	16.37	3	F3:10966	98	108	Oxidation (M)	PEAKS DB
15	HYO_LAO_01	R.NDKEGWYANLGPMR.L	Y	5.68	16497620	14	1.9	5509290	3	16.47	2	F2:10868	95	108		PEAKS DB
15	HYO_LAO_01	R.FDEIVGGMDK.L	Y	5.37	11095062	10	0.6	5557607	2	7.93	2	F2:2564	251	260		PEAKS DB
15	HYO_LAO_01	R.NPLEEC(+57.02)FRETDYEEFLEIAK.N	Y	5.06	25311526	20	-3.0	8447223	3	27.77	1	F1:21826	23	42	Carbamidomethylation	PEAKS DB
40	HYO_HYAL_01	K.HSDSNAFLHLFPDSFR.I	Y	48.68	18888856	16	-1.9	6306346	3	35.29	1	F1:29417	380	395		PEAKS DB
40	HYO_HYAL_01	R.NNFMC(+57.02)QC(+57.02)YQGWK.G	Y	48.27	16346428	12	0.7	8183292	2	29.36	1	F1:23386	423	434	Carbamidomethylation	PEAKS DB
40	HYO_HYAL_01	K.IC(+57.02)SHFLC(+57.02)K.R	Y	25.28	10634943	8	-1.5	3555048	3	16.62	3	F3:11151	364	371	Carbamidomethylation	PEAKS DB
40	HYO_HYAL_01	K.VKDYMDGPLGR.Y	Y	17.67	12496124	11	0.8	4175451	3	21.84	1	F1:15767	343	353		PEAKS DB
40	HYO_HYAL_01	K.SFM(+15.99)RDTLLLAEEM(+15.99)RPDGYWGYYLYPDC(+57.02)QNYNYK.T	Y	8.30	42028486	33	4.9	10517246	4	50.33	1	F1:43971	185	217	Oxidation (M); Carbamidomethylation	PEAKS DB
40	HYO_HYAL_01	K.HSIKDIR.K	Y	7.63	8674926	7	-0.8	4347532	2	19.78	3	F3:14410	441	447		PEAKS DB
40	HYO_HYAL_01	R.DSTALFPNIYLETILRSSDNALK.F	Y	6.49	25803435	23	4.1	6460958	4	30.72	2	F2:25391	244	266		PEAKS DB
40	HYO_HYAL_01	K.EAMRIASMAR.K	Y	6.33	11345637	10	0.3	5682893	2	30.10	3	F3:24954	274	283		PEAKS DB
40	HYO_HYAL_01	R.IM(+15.99)VHGNATEKK.V	Y	6.11	12426390	11	0.0	6223268	2	15.38	1	F1:9122	396	406	Oxidation (M)	PEAKS DB
40	HYO_HYAL_01	K.EAM(+15.99)RIASMAR.K	Y	5.64	11505587	10	2.1	5762878	2	20.55	1	F1:14303	274	283	Oxidation (M)	PEAKS DB
27	HYO_DIPEP_01	K.ILHAIYR.R	Y	42.89	8845232	7	-0.7	2958481	3	16.26	3	F3:10828	577	583		PEAKS DB
27	HYO_DIPEP_01	R.IC(+57.02)VQWLR.R	Y	39.05	9735167	7	-1.9	4877647	2	29.30	3	F3:24155	302	308	Carbamidomethylation	PEAKS DB
27	HYO_DIPEP_01	K.LFSEMSFVDKDR.I	Y	23.68	14726969	12	-1.0	4919057	3	28.15	2	F2:22748	599	610		PEAKS DB
27	HYO_DIPEP_01	K.EIQMPC(+57.02)KR.L	Y	20.82	10605157	8	2.4	5312664	2	23.73	3	F3:18495	493	500	Carbamidomethylation	PEAKS DB
27	HYO_DIPEP_01	R.KFALLQYNYEK.V	Y	11.04	14157449	11	0.2	7088799	2	39.22	1	F1:33388	106	116		PEAKS DB
27	HYO_DIPEP_01	K.AIKTLEDNNNLK.N	Y	9.53	13717357	12	-0.4	4582523	3	26.48	3	F3:21257	477	488		PEAKS DB
27	HYO_DIPEP_01	K.TGWVGRFQPSEPYFTSDK.I	Y	8.94	21009905	18	-1.1	7013367	3	30.15	2	F2:24807	339	356		PEAKS DB
27	HYO_DIPEP_01	K.KIC(+57.02)ITC(+57.02)NSK.E	Y	6.85	11225525	9	-0.6	3751912	3	11.24	3	F3:5718	429	437	Carbamidomethylation	PEAKS DB
27	HYO_DIPEP_01	K.LFSEM(+15.99)SFVDK.D	Y	6.60	12175638	10	-0.6	6097888	2	26.22	3	F3:20991	599	608	Oxidation (M)	PEAKS DB
27	HYO_DIPEP_01	K.EIQMPC(+57.02)K.R	Y	6.12	9044147	7	-2.6	4532134	2	10.35	1	F1:4076	493	499	Carbamidomethylation	PEAKS DB
27	HYO_DIPEP_01	K.TLEDNNNLK.N	Y	5.87	10595197	9	-0.3	5307670	2	10.67	2	F2:4936	480	488		PEAKS DB
27	HYO_DIPEP_01	R.LGTYEVEDQISAAK.L	Y	5.60	15227515	14	-3.8	7623801	2	28.47	2	F2:22911	585	598		PEAKS DB

## Sheet: Peptides_B.atrox
Tryptic peptides of B. atrox venom identified by LC-MS/MS.
Protein Group	Protein Accession	Peptide	Unique	-10lgP	Mass	Length	ppm	m/z	z	RT	Fraction	Scan	Start	End	PTM	Found By
1	ATXAC_SVMPIII_04	N.ELLEVGEEC(+57.02)DC(+57.02)GTPENC(+57.02)QNEC(+57.02)C(+57.02)DAATC(+57.02)K.L	Y	170.49	33472451	28	-0.7	11167549	3	26.96	5	F5:21055	408	435	Carbamidomethylation	PEAKS DB
1	ATXAC_SVMPIII_04	M.SEC(+57.02)DPAEHC(+57.02)TGQSSEC(+57.02)PADVFHK.N	Y	153.88	26470374	23	-1.3	8833519	3	22.37	5	F5:16390	465	487	Carbamidomethylation	PEAKS DB
1	ATXAC_SVMPIII_04	S.EC(+57.02)DPAEHC(+57.02)TGQSSEC(+57.02)PADVFHK.N	Y	143.77	25600054	22	0.5	8543428	3	22.36	5	F5:16472	466	487	Carbamidomethylation	PEAKS DB
1	ATXAC_SVMPIII_04	F.YSSDDEHKGMVLPGTK.C	Y	138.95	17628196	16	-1.9	8824154	2	31.10	5	F5:25388	576	591		PEAKS DB
1	ATXAC_SVMPIII_04	M.FYSSDDEHKGMVLPGTK.C	Y	137.73	19098879	17	-0.5	9559508	2	31.10	5	F5:25409	575	591		PEAKS DB
1	ATXAC_SVMPIII_04	Y.SSDDEHKGMVLPGTK.C	Y	134.78	15997562	15	-1.0	8008846	2	24.36	5	F5:18509	577	591		PEAKS DB
1	ATXAC_SVMPIII_04	S.MSEC(+57.02)DPAEHC(+57.02)TGQSSEC(+57.02)PADVFHK.N	Y	131.74	27780779	24	-0.6	9270327	3	22.40	5	F5:16513	464	487	Carbamidomethylation	PEAKS DB
1	ATXAC_SVMPIII_04	G.HNLGIHHDTGSC(+57.02)SC(+57.02)GDYPC(+57.02)IMGPTISNEPSK.F	Y	129.27	34404641	31	-0.3	11478282	3	24.34	6	F6:18920	338	368	Carbamidomethylation	PEAKS DB
1	ATXAC_SVMPIII_04	E.C(+57.02)DPAEHC(+57.02)TGQSSEC(+57.02)PADVFHK.N	Y	126.76	24309626	21	2.3	8113300	3	22.52	4	F4:16725	467	487	Carbamidomethylation	PEAKS DB
1	ATXAC_SVMPIII_04	K.ITVKPDVDYTLNSFAEWR.K	Y	125.08	21530793	18	-1.3	10775455	2	37.19	5	F5:31581	257	274		PEAKS DB
1	ATXAC_SVMPIII_04	N.LGIHHDTGSC(+57.02)SC(+57.02)GDYPC(+57.02)IMGPTISNEPSK.F	Y	124.84	31893623	29	0.1	10641282	3	26.44	5	F5:20589	340	368	Carbamidomethylation	PEAKS DB
1	ATXAC_SVMPIII_04	R.KKHDNAQLLTAIDFNGPTIGYAYIGSMC(+57.02)HPK.R	Y	124.59	34597068	31	-0.7	8659333	4	34.88	6	F6:29700	282	312	Carbamidomethylation	PEAKS DB
1	ATXAC_SVMPIII_04	K.MFYSSDDEHKGMVLPGTK.C	Y	124.44	20409285	18	0.5	10214720	2	25.52	4	F4:19814	574	591		PEAKS DB
1	ATXAC_SVMPIII_04	K.KHDNAQLLTAIDFNGPTIGYAYIGSMC(+57.02)HPK.R	Y	123.68	33316118	30	-0.7	8339097	4	36.55	6	F6:31366	283	312	Carbamidomethylation	PEAKS DB
1	ATXAC_SVMPIII_04	K.KHDNAQLLTAIDFNGPTIGYAYIGSM(+15.99)C(+57.02)HPK.R	Y	123.15	33476067	30	-1.6	8379076	4	34.80	5	F5:29081	283	312	Oxidation (M); Carbamidomethylation	PEAKS DB
1	ATXAC_SVMPIII_04	I.VSPPVC(+57.02)GNELLEVGEEC(+57.02)DC(+57.02)GTPENC(+57.02)QNEC(+57.02)C(+57.02)DAATC(+57.02)K.L	Y	121.83	41576147	36	-0.1	10404109	4	32.81	4	F4:27110	400	435	Carbamidomethylation	PEAKS DB
1	ATXAC_SVMPIII_04	H.KNGQPC(+57.02)LDNYGYC(+57.02)YNGNC(+57.02)PIMYHQC(+57.02)YALFGEDVYEAEDSC(+57.02)FKDNQK.G	Y	119.87	56343091	46	-0.2	11278689	5	37.14	6	F6:31976	487	532	Carbamidomethylation	PEAKS DB
1	ATXAC_SVMPIII_04	K.ITVKPDVDYTLNSFAEWRK.T	Y	119.14	22811743	19	-1.2	7613978	3	34.08	5	F5:28295	257	275		PEAKS DB
1	ATXAC_SVMPIII_04	Q.LLTAIDFNGPTIGYAYIGSMC(+57.02)HPK.R	Y	119.04	26382922	24	-1.2	8804370	3	39.04	5	F5:33419	289	312	Carbamidomethylation	PEAKS DB
1	ATXAC_SVMPIII_04	R.MYELANIVNEIFR.Y	Y	117.70	16108126	13	-1.5	8064124	2	49.48	5	F5:43987	225	237		PEAKS DB
1	ATXAC_SVMPIII_04	R.YVEFLLVVDQGMVTK.N	Y	117.29	17399167	15	-0.9	8709648	2	41.86	5	F5:36143	199	213		PEAKS DB
1	ATXAC_SVMPIII_04	R.YLYMHAALVGLEIWSNGDK.I	Y	115.06	21790771	19	-0.9	10905449	2	42.26	6	F6:37816	238	256		PEAKS DB
1	ATXAC_SVMPIII_04	R.M(+15.99)YELANIVNEIFR.Y	Y	115.06	16268075	13	-1.7	8144097	2	47.40	5	F5:41637	225	237	Oxidation (M)	PEAKS DB
1	ATXAC_SVMPIII_04	L.FGEDVYEAEDSC(+57.02)FKDNQK.G	Y	114.72	21799004	18	-1.1	10909563	2	31.94	5	F5:26273	515	532	Carbamidomethylation	PEAKS DB
1	ATXAC_SVMPIII_04	Y.NGNC(+57.02)PIMYHQC(+57.02)YALFGEDVYEAEDSC(+57.02)FKDNQK.G	Y	114.39	39016116	32	-1.7	9764085	4	36.03	6	F6:30863	501	532	Carbamidomethylation	PEAKS DB
1	ATXAC_SVMPIII_04	K.NGQPC(+57.02)LDNYGYC(+57.02)YNGNC(+57.02)PIMYHQC(+57.02)YALFGEDVYEAEDSC(+57.02)FKDNQK.G	Y	113.20	55062139	45	-0.5	11022495	5	38.71	6	F6:33571	488	532	Carbamidomethylation	PEAKS DB
1	ATXAC_SVMPIII_04	H.NLGIHHDTGSC(+57.02)SC(+57.02)GDYPC(+57.02)IMGPTISNEPSK.F	Y	111.23	33034053	30	-0.1	8268585	4	27.06	4	F4:21650	339	368	Carbamidomethylation	PEAKS DB
1	ATXAC_SVMPIII_04	D.IVSPPVC(+57.02)GNELLEVGEEC(+57.02)DC(+57.02)GTPENC(+57.02)QNEC(+57.02)C(+57.02)DAATC(+57.02)K.L	Y	111.03	42706987	37	-1.1	10686808	4	34.78	5	F5:29163	399	435	Carbamidomethylation	PEAKS DB
1	ATXAC_SVMPIII_04	Y.HQC(+57.02)YALFGEDVYEAEDSC(+57.02)FKDNQK.G	Y	110.19	29522329	24	-0.1	9850848	3	32.31	5	F5:26506	509	532	Carbamidomethylation	PEAKS DB
1	ATXAC_SVMPIII_04	S.SDDEHKGMVLPGTK.C	Y	109.70	15127242	14	-0.1	7573693	2	24.53	4	F4:18761	578	591		PEAKS DB
1	ATXAC_SVMPIII_04	Y.C(+57.02)YNGNC(+57.02)PIMYHQC(+57.02)YALFGEDVYEAEDSC(+57.02)FKDNQK.G	Y	109.17	42247056	34	-0.2	10571835	4	36.71	6	F6:31515	499	532	Carbamidomethylation	PEAKS DB
1	ATXAC_SVMPIII_04	G.LEIWSNGDKITVKPDVDYTLNSFAEWR.K	Y	108.96	31955876	27	-0.6	10662025	3	39.64	6	F6:34485	248	274		PEAKS DB
1	ATXAC_SVMPIII_04	K.HDNAQLLTAIDFNGPTIGYAYIGSM(+15.99)C(+57.02)HPK.R	Y	108.84	32195117	29	-0.2	8058850	4	36.86	5	F5:31181	284	312	Oxidation (M); Carbamidomethylation	PEAKS DB
1	ATXAC_SVMPIII_04	K.LKSGSQC(+57.02)GHGDC(+57.02)C(+57.02)EQC(+57.02)KFTK.S	Y	108.69	23859922	20	-1.0	5975047	4	11.13	5	F5:4972	436	455	Carbamidomethylation	PEAKS DB
1	ATXAC_SVMPIII_04	K.HDNAQLLTAIDFNGPTIGYAY.I	Y	108.61	22931016	21	-0.6	11475574	2	41.90	5	F5:36303	284	304		PEAKS DB
1	ATXAC_SVMPIII_04	R.LYC(+57.02)KDNSPGQNNPC(+57.02)K.M	N	108.46	17937825	15	-0.5	5989344	3	13.65	5	F5:7575	559	573	Carbamidomethylation	PEAKS DB
1	ATXAC_SVMPIII_04	R.YLYM(+15.99)HAALVGLEIWSNGDK.I	Y	106.23	21950720	19	-0.6	10985426	2	38.55	6	F6:33619	238	256	Oxidation (M)	PEAKS DB
1	ATXAC_SVMPIII_04	Q.LLTAIDFNGPTIGYAYIGSM(+15.99)C(+57.02)HPK.R	Y	105.73	26542874	24	0.1	8857698	3	37.25	6	F6:32029	289	312	Oxidation (M); Carbamidomethylation	PEAKS DB
1	ATXAC_SVMPIII_04	K.M(+15.99)FYSSDDEHKGMVLPGTK.C	Y	105.63	20569233	18	-0.4	6866481	3	22.33	5	F5:16504	574	591	Oxidation (M)	PEAKS DB
1	ATXAC_SVMPIII_04	R.YVEFLLVVDQGM(+15.99)VTK.N	Y	105.44	17559116	15	-0.2	8789630	2	38.69	5	F5:33051	199	213	Oxidation (M)	PEAKS DB
1	ATXAC_SVMPIII_04	A.HEMGHNLGIHHDTGSC(+57.02)SC(+57.02)GDYPC(+57.02)IMGPTISNEPSK.F	Y	105.05	38946277	35	-0.3	9746639	4	24.92	4	F4:18942	334	368	Carbamidomethylation	PEAKS DB
1	ATXAC_SVMPIII_04	Q.C(+57.02)YALFGEDVYEAEDSC(+57.02)FKDNQK.G	Y	104.58	26871155	22	-0.7	8967118	3	35.42	4	F4:29798	511	532	Carbamidomethylation	PEAKS DB
1	ATXAC_SVMPIII_04	A.VIMAHEMGHNLGIHHDTGSC(+57.02)SC(+57.02)GDYPC(+57.02)IMGPTISNEPSK.F	Y	104.50	43088579	39	-0.6	8627783	5	27.87	4	F4:21839	330	368	Carbamidomethylation	PEAKS DB
1	ATXAC_SVMPIII_04	K.PDVDYTLNSFAEWR.K	Y	104.33	17117842	14	-0.4	8568990	2	39.06	5	F5:33533	261	274		PEAKS DB
1	ATXAC_SVMPIII_04	H.QC(+57.02)YALFGEDVYEAEDSC(+57.02)FKDNQK.G	Y	103.74	28151741	23	-0.9	9393978	3	35.58	5	F5:29899	510	532	Carbamidomethylation	PEAKS DB
1	ATXAC_SVMPIII_04	K.YNPFRYVEFLLVVDQGMVTKNNGDLDK.I	Y	102.35	31735854	27	-0.2	7944034	4	46.35	6	F6:41173	194	220		PEAKS DB
1	ATXAC_SVMPIII_04	C.KMFYSSDDEHKGMVLPGTK.C	Y	102.17	21690234	19	0.1	5432632	4	22.26	4	F4:16463	573	591		PEAKS DB
1	ATXAC_SVMPIII_04	L.LTAIDFNGPTIGYAYIGSMC(+57.02)HPK.R	Y	101.87	25252083	23	-0.1	8427433	3	37.40	4	F4:31920	290	312	Carbamidomethylation	PEAKS DB
1	ATXAC_SVMPIII_04	R.ASM(+15.99)SEC(+57.02)DPAEHC(+57.02)TGQSSEC(+57.02)PADVFHK.N	Y	101.62	29521418	26	-1.0	9850535	3	21.58	5	F5:15600	462	487	Oxidation (M); Carbamidomethylation	PEAKS DB
1	ATXAC_SVMPIII_04	K.M(+15.99)FYSSDDEHKGM(+15.99)VLPGTK.C	Y	99.82	20729182	18	-1.2	6919792	3	19.10	5	F5:13094	574	591	Oxidation (M)	PEAKS DB
1	ATXAC_SVMPIII_04	C.YALFGEDVYEAEDSC(+57.02)FKDNQK.G	Y	99.47	25270850	21	-0.8	8433683	3	34.76	5	F5:29005	512	532	Carbamidomethylation	PEAKS DB
1	ATXAC_SVMPIII_04	M.AVIMAHEMGHNLGIHHDTGSC(+57.02)SC(+57.02)GDYPC(+57.02)IMGPTISNEPSK.F	Y	99.38	43798950	40	0.1	8769863	5	27.73	6	F6:22378	329	368	Carbamidomethylation	PEAKS DB
1	ATXAC_SVMPIII_04	K.HDNAQLLTAIDFNGPTIGYAYIGSMC(+57.02)HPK.R	Y	99.22	32035168	29	1.2	10688475	3	38.57	4	F4:32872	284	312	Carbamidomethylation	PEAKS DB
1	ATXAC_SVMPIII_04	K.MFYSSDDEHKGM(+15.99)VLPGTK.C	Y	99.16	20569233	18	-0.4	10294685	2	21.34	4	F4:15623	574	591	Oxidation (M)	PEAKS DB
1	ATXAC_SVMPIII_04	C.IINEPLGPDIVSPPVC(+57.02)GNELLEVGEEC(+57.02)DC(+57.02)GTPENC(+57.02)QNEC(+57.02)C(+57.02)DAATC(+57.02)K.L	Y	99.13	52191904	46	0.1	10448455	5	40.01	5	F5:34415	390	435	Carbamidomethylation	PEAKS DB
1	ATXAC_SVMPIII_04	Y.MHAALVGLEIWSNGDK.I	Y	99.12	17398665	16	-1.0	8709396	2	34.29	6	F6:29057	241	256		PEAKS DB
1	ATXAC_SVMPIII_04	F.GEDVYEAEDSC(+57.02)FKDNQK.G	Y	98.97	20328319	17	-1.4	10174218	2	31.91	6	F6:26668	516	532	Carbamidomethylation	PEAKS DB
1	ATXAC_SVMPIII_04	Y.SSDDEHKGM(+15.99)VLPGTK.C	Y	98.91	16157511	15	-0.5	8088824	2	21.08	6	F6:15663	577	591	Oxidation (M)	PEAKS DB
1	ATXAC_SVMPIII_04	H.EMGHNLGIHHDTGSC(+57.02)SC(+57.02)GDYPC(+57.02)IMGPTISNEPSK.F	Y	98.83	37575688	34	-0.2	9403993	4	26.63	4	F4:21025	335	368	Carbamidomethylation	PEAKS DB
1	ATXAC_SVMPIII_04	D.IVSPPVC(+57.02)GNELLEVGEEC(+57.02)DC(+57.02)GTPENC(+57.02)QNEC(+57.02)C(+57.02)DAATC(+57.02)KLK.S	Y	98.35	45118774	39	-3.0	11289733	4	32.85	4	F4:27300	399	437	Carbamidomethylation	PEAKS DB
1	ATXAC_SVMPIII_04	V.IMAHEMGHNLGIHHDTGSC(+57.02)SC(+57.02)GDYPC(+57.02)IMGPTISNEPSK.F	Y	98.30	42097896	38	-2.9	10534517	4	26.96	4	F4:21340	331	368	Carbamidomethylation	PEAKS DB
1	ATXAC_SVMPIII_04	D.NAQLLTAIDFNGPTIGYAYIGSMC(+57.02)HPK.R	Y	97.99	29514309	27	-0.2	9848174	3	40.20	6	F6:35073	286	312	Carbamidomethylation	PEAKS DB
1	ATXAC_SVMPIII_04	K.HDNAQLLTAIDFNGPTIGY.A	Y	97.71	20590010	19	-0.4	10305073	2	40.42	5	F5:34814	284	302		PEAKS DB
1	ATXAC_SVMPIII_04	N.GNC(+57.02)PIMYHQC(+57.02)YALFGEDVYEAEDSC(+57.02)FK.D	Y	97.66	33023452	27	-0.5	11017885	3	38.04	5	F5:32423	502	528	Carbamidomethylation	PEAKS DB
1	ATXAC_SVMPIII_04	D.KITVKPDVDYTLNSFAEWR.K	Y	96.43	22811743	19	-1.7	11415925	2	33.95	6	F6:28915	256	274		PEAKS DB
1	ATXAC_SVMPIII_04	C.YALFGEDVYEAEDSC(+57.02)FK.D	Y	96.36	20418615	17	-0.4	10219376	2	38.30	5	F5:32692	512	528	Carbamidomethylation	PEAKS DB
1	ATXAC_SVMPIII_04	D.VYEAEDSC(+57.02)FKDNQK.G	N	96.20	17317410	14	0.1	8668778	2	16.61	5	F5:10580	519	532	Carbamidomethylation	PEAKS DB
1	ATXAC_SVMPIII_04	G.IHHDTGSC(+57.02)SC(+57.02)GDYPC(+57.02)IMGPTISNEPSK.F	Y	95.72	30192568	27	-0.4	10074258	3	24.41	4	F4:18866	342	368	Carbamidomethylation	PEAKS DB
1	ATXAC_SVMPIII_04	R.ASMSEC(+57.02)DPAEHC(+57.02)TGQSSEC(+57.02)PADVFHK.N	Y	95.53	29361470	26	-0.8	9797222	3	22.41	4	F4:16509	462	487	Carbamidomethylation	PEAKS DB
1	ATXAC_SVMPIII_04	D.PAEHC(+57.02)TGQSSEC(+57.02)PADVFHK.N	Y	95.45	21559050	19	2.8	7196443	3	20.54	4	F4:14700	469	487	Carbamidomethylation	PEAKS DB
1	ATXAC_SVMPIII_04	A.VIMAHEM(+15.99)GHNLGIHHDTGSC(+57.02)SC(+57.02)GDYPC(+57.02)IMGPTISNEPSK.F	Y	95.43	43248525	39	0.4	10822208	4	25.60	4	F4:19867	330	368	Oxidation (M); Carbamidomethylation	PEAKS DB
1	ATXAC_SVMPIII_04	K.YNPFRYVEFLLVVDQGM(+15.99)VTK.N	Y	95.05	24332402	20	0.1	8120874	3	46.09	6	F6:41047	194	213	Oxidation (M)	PEAKS DB
1	ATXAC_SVMPIII_04	N.GNC(+57.02)PIM(+15.99)YHQC(+57.02)YALFGEDVYEAEDSC(+57.02)FKDNQK.G	Y	94.98	38035637	31	-1.6	9518967	4	35.09	6	F6:29855	502	532	Carbamidomethylation; Oxidation (M)	PEAKS DB
1	ATXAC_SVMPIII_04	Y.HQC(+57.02)YALFGEDVYEAEDSC(+57.02)FK.D	Y	94.94	24670095	20	-0.6	8233433	3	35.46	5	F5:29755	509	528	Carbamidomethylation	PEAKS DB
1	ATXAC_SVMPIII_04	C.SC(+57.02)GDYPC(+57.02)IMGPTISNEPSK.F	Y	94.22	21118962	19	-0.2	10569552	2	29.27	4	F4:23606	350	368	Carbamidomethylation	PEAKS DB
1	ATXAC_SVMPIII_04	Y.ALFGEDVYEAEDSC(+57.02)FK.D	Y	94.00	18787981	16	-1.0	9404054	2	36.20	6	F6:31009	513	528	Carbamidomethylation	PEAKS DB
1	ATXAC_SVMPIII_04	L.TAIDFNGPTIGYAYIGSMC(+57.02)HPK.R	Y	93.94	24121243	22	-0.1	8050486	3	36.01	6	F6:30780	291	312	Carbamidomethylation	PEAKS DB
1	ATXAC_SVMPIII_04	A.VIMAHEM(+15.99)GHNLGIHHDTGSC(+57.02)SC(+57.02)GDYPC(+57.02)IM(+15.99)GPTISNEPSK.F	Y	93.87	43408477	39	-1.4	8691756	5	23.84	6	F6:18136	330	368	Oxidation (M); Carbamidomethylation	PEAKS DB
1	ATXAC_SVMPIII_04	L.EVGEEC(+57.02)DC(+57.02)GTPENC(+57.02)QNEC(+57.02)C(+57.02)DAATC(+57.02)K.L	Y	93.79	29920344	25	0.0	9983521	3	19.01	4	F4:13084	411	435	Carbamidomethylation	PEAKS DB
1	ATXAC_SVMPIII_04	K.C(+57.02)ADGKVC(+57.02)SNGHC(+57.02)VDVATAY	N	93.70	20828557	19	-0.8	10424343	2	20.35	4	F4:14483	592	610	Carbamidomethylation	PEAKS DB
1	ATXAC_SVMPIII_04	K.YNPFRYVEFLLVVDQGM(+15.99)VTKNNGDLDK.I	Y	93.60	31895803	27	1.1	10642019	3	43.04	6	F6:37987	194	220	Oxidation (M)	PEAKS DB
1	ATXAC_SVMPIII_04	H.NLGIHHDTGSC(+57.02)SC(+57.02)GDYPC(+57.02)IM(+15.99)GPTISNEPSK.F	Y	93.58	33194001	30	0.0	8308573	4	25.06	5	F5:18901	339	368	Carbamidomethylation; Oxidation (M)	PEAKS DB
1	ATXAC_SVMPIII_04	H.HDTGSC(+57.02)SC(+57.02)GDYPC(+57.02)IMGPTISNEPSK.F	Y	92.85	27691138	25	-0.9	9240444	3	26.69	4	F4:20649	344	368	Carbamidomethylation	PEAKS DB
1	ATXAC_SVMPIII_04	L.TAIDFNGPTIGYAYIGSM(+15.99)C(+57.02)HPK.R	Y	92.73	24281191	22	-0.7	8103798	3	33.09	5	F5:27403	291	312	Oxidation (M); Carbamidomethylation	PEAKS DB
1	ATXAC_SVMPIII_04	N.GPTIGYAYIGSMC(+57.02)HPK.R	Y	92.43	17508170	16	-0.7	8764152	2	27.27	4	F4:21535	297	312	Carbamidomethylation	PEAKS DB
1	ATXAC_SVMPIII_04	Y.ALFGEDVYEAEDSC(+57.02)FKDNQK.G	Y	92.36	23640215	20	-0.2	11830178	2	32.02	4	F4:26747	513	532	Carbamidomethylation	PEAKS DB
1	ATXAC_SVMPIII_04	R.SVAIVQDYSPINLVMAVIMAHEM(+15.99)GHNLGIHHDTGSC(+57.02)SC(+57.02)GDYPC(+57.02)IMGPTISNEPSK.F	Y	91.72	60257334	55	-0.9	10052953	6	45.03	6	F6:40018	314	368	Oxidation (M); Carbamidomethylation	PEAKS DB
1	ATXAC_SVMPIII_04	A.VIM(+15.99)AHEMGHNLGIHHDTGSC(+57.02)SC(+57.02)GDYPC(+57.02)IM(+15.99)GPTISNEPSK.F	Y	91.71	43408477	39	-0.5	8691763	5	23.99	5	F5:17829	330	368	Oxidation (M); Carbamidomethylation	PEAKS DB
1	ATXAC_SVMPIII_04	H.QC(+57.02)YALFGEDVYEAEDSC(+57.02)FK.D	Y	91.14	23299507	19	0.7	11659834	2	38.64	6	F6:33540	510	528	Carbamidomethylation	PEAKS DB
1	ATXAC_SVMPIII_04	T.AIDFNGPTIGYAYIGSMC(+57.02)HPK.R	Y	91.13	23110764	21	-1.1	7713652	3	35.79	6	F6:30562	292	312	Carbamidomethylation	PEAKS DB
1	ATXAC_SVMPIII_04	D.YPC(+57.02)IMGPTISNEPSK.F	Y	90.59	16927852	15	0.2	8474000	2	27.93	4	F4:22265	354	368	Carbamidomethylation	PEAKS DB
1	ATXAC_SVMPIII_04	L.LEVGEEC(+57.02)DC(+57.02)GTPENC(+57.02)QNEC(+57.02)C(+57.02)DAATC(+57.02)K.L	Y	90.00	31051184	26	-0.1	10360466	3	22.12	5	F5:16228	410	435	Carbamidomethylation	PEAKS DB
1	ATXAC_SVMPIII_04	A.LFGEDVYEAEDSC(+57.02)FKDNQK.G	Y	89.04	22929844	19	-0.9	7653347	3	31.69	5	F5:25871	514	532	Carbamidomethylation	PEAKS DB
1	ATXAC_SVMPIII_04	I.HHDTGSC(+57.02)SC(+57.02)GDYPC(+57.02)IMGPTISNEPSK.F	Y	88.78	29061729	26	-1.1	7275497	4	24.07	5	F5:18204	343	368	Carbamidomethylation	PEAKS DB
1	ATXAC_SVMPIII_04	K.IPC(+57.02)APEDVKC(+57.02)GR.L	N	88.71	14006541	12	0.6	7013347	2	16.26	6	F6:10728	547	558	Carbamidomethylation	PEAKS DB
1	ATXAC_SVMPIII_04	G.PTIGYAYIGSMC(+57.02)HPK.R	Y	88.03	16937957	15	-2.8	8479027	2	34.85	6	F6:29656	298	312	Carbamidomethylation	PEAKS DB
1	ATXAC_SVMPIII_04	N.GNC(+57.02)PIMYHQC(+57.02)YALFGEDVYEAEDSC(+57.02)FKDNQK.G	Y	87.74	37875686	31	-0.9	9478986	4	36.29	4	F4:30785	502	532	Carbamidomethylation	PEAKS DB
1	ATXAC_SVMPIII_04	K.IPC(+57.02)APEDVK.C	N	87.71	10275009	9	1.9	5147587	2	20.74	5	F5:14823	547	555	Carbamidomethylation	PEAKS DB
1	ATXAC_SVMPIII_04	Y.C(+57.02)YNGNC(+57.02)PIM(+15.99)YHQC(+57.02)YALFGEDVYEAEDSC(+57.02)FKDNQK.G	Y	87.70	42407007	34	-1.1	10611813	4	35.62	6	F6:30421	499	532	Carbamidomethylation; Oxidation (M)	PEAKS DB
1	ATXAC_SVMPIII_04	A.LFGEDVYEAEDSC(+57.02)FK.D	Y	87.46	18077610	15	-0.2	9048876	2	35.94	4	F4:30281	514	528	Carbamidomethylation	PEAKS DB
1	ATXAC_SVMPIII_04	R.KKHDNAQLLTAIDFNGPTIGY.A	Y	87.10	23151909	21	-1.3	7727366	3	34.16	6	F6:28867	282	302		PEAKS DB
1	ATXAC_SVMPIII_04	K.ITVKPDVDYTLNSFAEWRKTDLLTR.K	Y	87.06	29805657	25	-0.7	7461482	4	36.71	6	F6:31538	257	281		PEAKS DB
1	ATXAC_SVMPIII_04	S.PGQNNPC(+57.02)K.M	N	87.00	9134076	8	-1.6	4577104	2	9.47	5	F5:3499	566	573	Carbamidomethylation	PEAKS DB
1	ATXAC_SVMPIII_04	P.IMYHQC(+57.02)YALFGEDVYEAEDSC(+57.02)FK.D	Y	86.91	28741975	23	-1.7	9590715	3	37.41	6	F6:32237	506	528	Carbamidomethylation	PEAKS DB
1	ATXAC_SVMPIII_04	A.VIM(+15.99)AHEM(+15.99)GHNLGIHHDTGSC(+57.02)SC(+57.02)GDYPC(+57.02)IM(+15.99)GPTISNEPSK.F	Y	86.90	43568423	39	-0.8	8723750	5	22.63	6	F6:16965	330	368	Oxidation (M); Carbamidomethylation	PEAKS DB
1	ATXAC_SVMPIII_04	E.MGHNLGIHHDTGSC(+57.02)SC(+57.02)GDYPC(+57.02)IMGPTISNEPSK.F	Y	86.53	36285261	33	-1.3	7267115	5	25.16	6	F6:19529	336	368	Carbamidomethylation	PEAKS DB
1	ATXAC_SVMPIII_04	Y.GYC(+57.02)YNGNC(+57.02)PIMYHQC(+57.02)YALFGEDVYEAEDSC(+57.02)FKDNQK.G	Y	86.46	44447905	36	1.6	11122067	4	37.31	6	F6:32168	497	532	Carbamidomethylation	PEAKS DB
1	ATXAC_SVMPIII_04	K.DNQKGNYYGYC(+57.02)R.K	N	86.37	15366416	12	-0.4	7693278	2	16.75	5	F5:10676	529	540	Carbamidomethylation	PEAKS DB
1	ATXAC_SVMPIII_04	G.IHHDTGSC(+57.02)SC(+57.02)GDYPC(+57.02)IM(+15.99)GPTISNEPSK.F	Y	86.16	30352517	27	-1.6	7598190	4	22.38	6	F6:16897	342	368	Carbamidomethylation; Oxidation (M)	PEAKS DB
1	ATXAC_SVMPIII_04	R.M(+15.99)YELANIVNEIFRY.L	Y	86.13	17898708	14	0.2	8959429	2	50.49	6	F6:45228	225	238	Oxidation (M)	PEAKS DB
1	ATXAC_SVMPIII_04	V.SPPVC(+57.02)GNELLEVGEEC(+57.02)DC(+57.02)GTPENC(+57.02)QNEC(+57.02)C(+57.02)DAATC(+57.02)K.L	Y	85.65	40585461	35	0.2	10156440	4	31.43	5	F5:25657	401	435	Carbamidomethylation	PEAKS DB
1	ATXAC_SVMPIII_04	D.VDYTLNSFAEWR.K	Y	85.56	14997045	12	-0.3	7508593	2	37.56	6	F6:32395	263	274		PEAKS DB
1	ATXAC_SVMPIII_04	R.KKHDNAQLLTAIDFNGPTIGYAYIGSM(+15.99)C(+57.02)HPK.R	Y	85.22	34757017	31	-0.3	6961474	5	32.45	6	F6:26987	282	312	Oxidation (M); Carbamidomethylation	PEAKS DB
1	ATXAC_SVMPIII_04	K.VC(+57.02)SNGHC(+57.02)VDVATAY	N	84.43	15516447	14	-0.6	7768292	2	20.72	4	F4:14877	597	610	Carbamidomethylation	PEAKS DB
1	ATXAC_SVMPIII_04	R.SVAIVQDYSPINLVMAVIMAHEMGHNLGIHHDTGSC(+57.02)SC(+57.02)GDYPC(+57.02)IMGPTISNEPSK.F	Y	84.11	60097383	55	-0.2	10026301	6	46.09	6	F6:41057	314	368	Carbamidomethylation	PEAKS DB
1	ATXAC_SVMPIII_04	P.INLVMAVIMAHEM(+15.99)GHNLGIHHDTGSC(+57.02)SC(+57.02)GDYPC(+57.02)IMGPTISNEPSK.F	Y	84.07	49662100	45	-4.7	9942446	5	36.94	6	F6:31770	324	368	Oxidation (M); Carbamidomethylation	PEAKS DB
1	ATXAC_SVMPIII_04	A.IDFNGPTIGYAYIGSMC(+57.02)HPK.R	Y	83.81	22400393	20	-0.6	7476866	3	35.77	5	F5:30152	293	312	Carbamidomethylation	PEAKS DB
1	ATXAC_SVMPIII_04	M.YHQC(+57.02)YALFGEDVYEAEDSC(+57.02)FK.D	Y	83.69	26300730	21	-0.2	8776981	3	36.06	6	F6:30887	508	528	Carbamidomethylation	PEAKS DB
1	ATXAC_SVMPIII_04	N.LGIHHDTGSC(+57.02)SC(+57.02)GDYPC(+57.02)IM(+15.99)GPTISNEPSK.F	Y	83.67	32053572	29	-2.5	10694570	3	24.55	6	F6:18966	340	368	Carbamidomethylation; Oxidation (M)	PEAKS DB
1	ATXAC_SVMPIII_04	M.AVIMAHEMGHNLGIHHDTGSC(+57.02)SC(+57.02)GDYPC(+57.02)IM(+15.99)GPTISNEPSK.F	Y	83.65	43958896	40	-0.2	8801850	5	26.42	5	F5:20547	329	368	Carbamidomethylation; Oxidation (M)	PEAKS DB
1	ATXAC_SVMPIII_04	E.IWSNGDKITVKPDVDYTLNSFAEWR.K	Y	83.55	29534609	25	-0.6	7393721	4	37.39	6	F6:32228	250	274		PEAKS DB
1	ATXAC_SVMPIII_04	F.YSSDDEHKGM(+15.99)VLPGTK.C	Y	83.45	17788145	16	-0.8	5939449	3	21.11	5	F5:15120	576	591	Oxidation (M)	PEAKS DB
1	ATXAC_SVMPIII_04	A.VIM(+15.99)AHEM(+15.99)GHNLGIHHDTGSC(+57.02)SC(+57.02)GDYPC(+57.02)IMGPTISNEPSK.F	Y	83.32	43408477	39	-0.6	10862185	4	23.88	6	F6:18372	330	368	Oxidation (M); Carbamidomethylation	PEAKS DB
1	ATXAC_SVMPIII_04	N.SPGQNNPC(+57.02)K.M	N	83.25	10004396	9	-0.7	5012267	2	9.42	6	F6:3804	565	573	Carbamidomethylation	PEAKS DB
1	ATXAC_SVMPIII_04	Y.M(+15.99)HAALVGLEIWSNGDK.I	Y	83.20	17558613	16	-0.9	5862939	3	31.83	6	F6:26529	241	256	Oxidation (M)	PEAKS DB
1	ATXAC_SVMPIII_04	Y.LYMHAALVGLEIWSNGDK.I	Y	83.02	20160138	18	-1.0	6730112	3	39.72	6	F6:34583	239	256		PEAKS DB
1	ATXAC_SVMPIII_04	Q.SSEC(+57.02)PADVFHK.N	Y	83.01	12755553	11	0.7	6387854	2	18.15	4	F4:12167	477	487	Carbamidomethylation	PEAKS DB
1	ATXAC_SVMPIII_04	A.HEMGHNLGIHHDTGSC(+57.02)SC(+57.02)GDYPC(+57.02)IM(+15.99)GPTISNEPSK.F	Y	82.79	39106226	35	-0.9	9786620	4	23.18	5	F5:16956	334	368	Carbamidomethylation; Oxidation (M)	PEAKS DB
1	ATXAC_SVMPIII_04	D.FNGPTIGYAYIGSMC(+57.02)HPK.R	Y	82.76	20119285	18	-1.0	6716494	3	31.36	5	F5:25612	295	312	Carbamidomethylation	PEAKS DB
1	ATXAC_SVMPIII_04	G.HNLGIHHDTGSC(+57.02)SC(+57.02)GDYPC(+57.02)IM(+15.99)GPTISNEPSK.F	Y	82.63	34564592	31	-1.0	6922985	5	22.92	5	F5:16862	338	368	Carbamidomethylation; Oxidation (M)	PEAKS DB
1	ATXAC_SVMPIII_04	N.LVMAVIMAHEMGHNLGIHHDTGSC(+57.02)SC(+57.02)GDYPC(+57.02)IMGPTISNEPSK.F	Y	82.56	47230879	43	-0.6	9456243	5	35.56	6	F6:30302	326	368	Carbamidomethylation	PEAKS DB
1	ATXAC_SVMPIII_04	A.HEM(+15.99)GHNLGIHHDTGSC(+57.02)SC(+57.02)GDYPC(+57.02)IMGPTISNEPSK.F	Y	82.17	39106226	35	-0.3	7831316	5	23.00	6	F6:17905	334	368	Oxidation (M); Carbamidomethylation	PEAKS DB
1	ATXAC_SVMPIII_04	E.LLEVGEEC(+57.02)DC(+57.02)GTPENC(+57.02)QNEC(+57.02)C(+57.02)DAATC(+57.02)K.L	Y	81.75	32182026	27	0.1	10737416	3	24.94	4	F4:19174	409	435	Carbamidomethylation	PEAKS DB
1	ATXAC_SVMPIII_04	H.C(+57.02)TGQSSEC(+57.02)PADVFHK.N	Y	81.67	17217137	15	-1.0	5749113	3	18.98	6	F6:13349	473	487	Carbamidomethylation	PEAKS DB
1	ATXAC_SVMPIII_04	M.AVIMAHEM(+15.99)GHNLGIHHDTGSC(+57.02)SC(+57.02)GDYPC(+57.02)IMGPTISNEPSK.F	Y	81.49	43958896	40	-2.4	8801831	5	26.11	4	F4:20358	329	368	Oxidation (M); Carbamidomethylation	PEAKS DB
1	ATXAC_SVMPIII_04	H.AALVGLEIWSNGDK.I	Y	81.45	14717671	14	-0.8	7368903	2	36.55	4	F4:30979	243	256		PEAKS DB
1	ATXAC_SVMPIII_04	N.AQLLTAIDFNGPTIGYAYIGSMC(+57.02)HPK.R	Y	80.94	28373879	26	-0.4	9468029	3	39.97	6	F6:34826	287	312	Carbamidomethylation	PEAKS DB
1	ATXAC_SVMPIII_04	H.HDTGSC(+57.02)SC(+57.02)GDYPC(+57.02)IM(+15.99)GPTISNEPSK.F	Y	80.92	27851089	25	-1.3	9293757	3	24.27	5	F5:18423	344	368	Carbamidomethylation; Oxidation (M)	PEAKS DB
1	ATXAC_SVMPIII_04	R.SVAIVQDYSPINLVM(+15.99)AVIMAHEMGHNLGIHHDTGSC(+57.02)SC(+57.02)GDYPC(+57.02)IMGPTISNEPSK.F	Y	80.64	60257334	55	-1.5	10052947	6	43.57	6	F6:38551	314	368	Oxidation (M); Carbamidomethylation	PEAKS DB
1	ATXAC_SVMPIII_04	T.PENC(+57.02)QNEC(+57.02)C(+57.02)DAATC(+57.02)K.L	Y	80.46	18556594	15	-2.4	9288347	2	34.76	6	F6:29554	421	435	Carbamidomethylation	PEAKS DB
1	ATXAC_SVMPIII_04	M.YELANIVNEIFR.Y	Y	80.45	14797721	12	-1.3	7408924	2	49.40	6	F6:44473	226	237		PEAKS DB
1	ATXAC_SVMPIII_04	E.VGEEC(+57.02)DC(+57.02)GTPENC(+57.02)QNEC(+57.02)C(+57.02)DAATC(+57.02)K.L	Y	80.27	28629917	24	-1.4	9553365	3	18.09	6	F6:12569	412	435	Carbamidomethylation	PEAKS DB
1	ATXAC_SVMPIII_04	Y.VEFLLVVDQGMVTK.N	Y	80.01	15768534	14	-0.6	7894335	2	38.79	5	F5:33212	200	213		PEAKS DB
1	ATXAC_SVMPIII_04	K.NGQPC(+57.02)LDNYGYC(+57.02)YNGNC(+57.02)PIM(+15.99)YHQC(+57.02)Y.A	Y	79.89	31761980	25	-0.6	10597393	3	33.01	5	F5:27273	488	512	Carbamidomethylation; Oxidation (M)	PEAKS DB
1	ATXAC_SVMPIII_04	L.LTAIDFNGPTIGYAYIGSM(+15.99)C(+57.02)HPK.R	Y	79.89	25412031	23	-1.6	8480736	3	35.31	6	F6:30052	290	312	Oxidation (M); Carbamidomethylation	PEAKS DB
1	ATXAC_SVMPIII_04	K.NGQPC(+57.02)LDNYGYC(+57.02)YNGNC(+57.02)PIMYHQC(+57.02)Y.A	Y	79.81	31602031	25	-1.0	10544072	3	35.01	5	F5:29247	488	512	Carbamidomethylation	PEAKS DB
1	ATXAC_SVMPIII_04	R.MYELANIVNEIFRY.L	Y	79.56	17738760	14	-0.8	8879445	2	52.23	6	F6:47232	225	238		PEAKS DB
1	ATXAC_SVMPIII_04	K.DNSPGQNNPC(+57.02)K.M	N	79.56	12295095	11	-1.4	6157612	2	9.79	5	F5:3782	563	573	Carbamidomethylation	PEAKS DB
1	ATXAC_SVMPIII_04	N.C(+57.02)PIMYHQC(+57.02)YALFGEDVYEAEDSC(+57.02)FK.D	Y	79.45	31312810	25	0.8	10447684	3	38.01	6	F6:32861	504	528	Carbamidomethylation	PEAKS DB
1	ATXAC_SVMPIII_04	D.DEHKGMVLPGTK.C	Y	79.16	13106653	12	-0.5	6563396	2	15.03	6	F6:9437	580	591		PEAKS DB
1	ATXAC_SVMPIII_04	M.FYSSDDEHKGM(+15.99)VLPGTK.C	Y	78.95	19258829	17	-0.9	6429677	3	21.06	6	F6:15514	575	591	Oxidation (M)	PEAKS DB
1	ATXAC_SVMPIII_04	D.C(+57.02)GTPENC(+57.02)QNEC(+57.02)C(+57.02)DAATC(+57.02)K.L	Y	78.75	21737593	18	-1.0	10878859	2	14.23	6	F6:8626	418	435	Carbamidomethylation	PEAKS DB
1	ATXAC_SVMPIII_04	K.SGSQC(+57.02)GHGDC(+57.02)C(+57.02)EQC(+57.02)K.F	Y	78.32	17686022	15	-1.1	5905407	3	6.86	6	F6:1909	438	452	Carbamidomethylation	PEAKS DB
1	ATXAC_SVMPIII_04	K.KIPC(+57.02)APEDVKC(+57.02)GR.L	N	78.28	15287490	13	-1.0	5105898	3	14.65	5	F5:8458	546	558	Carbamidomethylation	PEAKS DB
1	ATXAC_SVMPIII_04	K.ARM(+15.99)YELANIVNEIFR.Y	Y	78.12	18539458	15	-1.7	6189882	3	40.67	6	F6:35535	223	237	Oxidation (M)	PEAKS DB
1	ATXAC_SVMPIII_04	P.LGPDIVSPPVC(+57.02)GNELLEVGEEC(+57.02)DC(+57.02)GTPENC(+57.02)QNEC(+57.02)C(+57.02)DAATC(+57.02)K.L	Y	77.93	46528838	41	-2.3	11642256	4	37.97	5	F5:32341	395	435	Carbamidomethylation	PEAKS DB
1	ATXAC_SVMPIII_04	C.RASMSEC(+57.02)DPAEHC(+57.02)TGQSSEC(+57.02)PADVFHK.N	Y	77.61	30922480	27	1.4	6194578	5	20.54	4	F4:14701	461	487	Carbamidomethylation	PEAKS DB
1	ATXAC_SVMPIII_04	K.RSVAIVQDYSPINLVMA.V	Y	77.53	18749924	17	-0.4	9385031	2	39.33	5	F5:33704	313	329		PEAKS DB
1	ATXAC_SVMPIII_04	L.FGEDVYEAEDSC(+57.02)FK.D	Y	77.27	16946770	14	-0.2	8483456	2	30.37	6	F6:24983	515	528	Carbamidomethylation	PEAKS DB
1	ATXAC_SVMPIII_04	I.HHDTGSC(+57.02)SC(+57.02)GDYPC(+57.02)IM(+15.99)GPTISNEPSK.F	Y	77.13	29221677	26	-3.2	9750601	3	22.03	6	F6:16529	343	368	Carbamidomethylation; Oxidation (M)	PEAKS DB
1	ATXAC_SVMPIII_04	H.EMGHNLGIHHDTGSC(+57.02)SC(+57.02)GDYPC(+57.02)IM(+15.99)GPTISNEPSK.F	Y	77.10	37735637	34	-0.5	9443977	4	25.02	4	F4:19267	335	368	Carbamidomethylation; Oxidation (M)	PEAKS DB
1	ATXAC_SVMPIII_04	H.EM(+15.99)GHNLGIHHDTGSC(+57.02)SC(+57.02)GDYPC(+57.02)IM(+15.99)GPTISNEPSK.F	Y	77.05	37895586	34	-0.3	7589188	5	23.35	5	F5:17376	335	368	Oxidation (M); Carbamidomethylation	PEAKS DB
1	ATXAC_SVMPIII_04	P.IMYHQC(+57.02)YALFGEDVYEAEDSC(+57.02)FKDNQK.G	Y	76.94	33594209	27	0.1	8408626	4	35.15	5	F5:29482	506	532	Carbamidomethylation	PEAKS DB
1	ATXAC_SVMPIII_04	Y.C(+57.02)KDNSPGQNNPC(+57.02)K.M	N	76.66	15176351	13	1.6	7598260	2	12.44	4	F4:6452	561	573	Carbamidomethylation	PEAKS DB
1	ATXAC_SVMPIII_04	I.PC(+57.02)APEDVK.C	N	76.63	9144167	8	-0.2	4582155	2	20.71	5	F5:14789	548	555	Carbamidomethylation	PEAKS DB
1	ATXAC_SVMPIII_04	K.MFYSSDDEHK.G	Y	76.56	12574972	10	-2.0	4201721	3	15.54	5	F5:9447	574	583		PEAKS DB
1	ATXAC_SVMPIII_04	Y.NGNC(+57.02)PIMYHQC(+57.02)YALFGEDVYEAEDSC(+57.02)FK.D	Y	76.54	34163882	28	-4.3	11397985	3	38.05	6	F6:32913	501	528	Carbamidomethylation	PEAKS DB
1	ATXAC_SVMPIII_04	A.VIMAHEMGHNLGIHHDTGSC(+57.02)SC(+57.02)GDYPC(+57.02)IM(+15.99)GPTISNEPSK.F	Y	76.52	43248525	39	0.0	10822205	4	26.28	4	F4:20637	330	368	Carbamidomethylation; Oxidation (M)	PEAKS DB
1	ATXAC_SVMPIII_04	K.NGQPC(+57.02)LDNYGYC(+57.02)YNGNC(+57.02)PIMYH.Q	Y	76.08	27090505	22	0.5	9040246	3	33.79	6	F6:28510	488	509	Carbamidomethylation	PEAKS DB
1	ATXAC_SVMPIII_04	K.YNPFRYVEFLLVVDQGMVTK.N	Y	75.43	24172454	20	-0.1	8067556	3	49.47	6	F6:44115	194	213		PEAKS DB
1	ATXAC_SVMPIII_04	P.INLVMAVIMAHEMGHNLGIHHDTGSC(+57.02)SC(+57.02)GDYPC(+57.02)IMGPTISNEPSK.F	Y	75.29	49502148	45	-0.2	9910500	5	38.96	6	F6:33835	324	368	Carbamidomethylation	PEAKS DB
1	ATXAC_SVMPIII_04	K.ITVKPDVDYTLNSFAE.W	Y	75.21	18108988	16	-0.1	9064565	2	35.11	5	F5:29374	257	272		PEAKS DB
1	ATXAC_SVMPIII_04	E.FLLVVDQGMVTK.N	Y	75.17	13487424	12	-0.5	6753782	2	34.21	4	F4:28503	202	213		PEAKS DB
1	ATXAC_SVMPIII_04	D.YPC(+57.02)IM(+15.99)GPTISNEPSK.F	Y	74.98	17087800	15	-0.6	8553968	2	25.40	6	F6:20023	354	368	Carbamidomethylation; Oxidation (M)	PEAKS DB
1	ATXAC_SVMPIII_04	R.SVAIVQDYSPINLVMAVIMAH.E	Y	74.91	22701802	21	-0.5	7577336	3	58.01	6	F6:53051	314	334		PEAKS DB
1	ATXAC_SVMPIII_04	C.KM(+15.99)FYSSDDEHKGMVLPGTK.C	Y	74.87	21850183	19	-1.2	7293458	3	19.60	6	F6:14258	573	591	Oxidation (M)	PEAKS DB
1	ATXAC_SVMPIII_04	K.NGQPC(+57.02)LDNYGYC(+57.02)YNGNC(+57.02)PIM(+15.99)YHQC(+57.02)YALFGEDVYEAEDSC(+57.02)FKDNQK.G	Y	74.60	55222090	45	-0.1	11054490	5	37.72	6	F6:33929	488	532	Carbamidomethylation; Oxidation (M)	PEAKS DB
1	ATXAC_SVMPIII_04	N.LVMAVIM(+15.99)AHEMGHNLGIHHDTGSC(+57.02)SC(+57.02)GDYPC(+57.02)IM(+15.99)GPTISNEPSK.F	Y	73.86	47550776	43	-1.4	9520215	5	30.65	6	F6:25367	326	368	Oxidation (M); Carbamidomethylation	PEAKS DB
1	ATXAC_SVMPIII_04	A.ALVGLEIWSNGDK.I	Y	73.85	14007300	13	0.0	7013723	2	36.18	4	F4:30598	244	256		PEAKS DB
1	ATXAC_SVMPIII_04	Y.IGSMC(+57.02)HPK.R	Y	73.65	9284259	8	-0.9	4652198	2	14.78	5	F5:8667	305	312	Carbamidomethylation	PEAKS DB
1	ATXAC_SVMPIII_04	K.GMVLPGTK.C	N	73.59	8014418	8	-1.4	4017276	2	19.47	4	F4:13503	584	591		PEAKS DB
1	ATXAC_SVMPIII_04	R.SVAIVQDYSPINLVM(+15.99)A.V	Y	73.56	17348862	16	-0.1	8684503	2	41.72	6	F6:36516	314	329	Oxidation (M)	PEAKS DB
1	ATXAC_SVMPIII_04	R.SVAIVQDYSPINLVM(+15.99)AVIMAHEM(+15.99)GHNLGIHHDTGSC(+57.02)SC(+57.02)GDYPC(+57.02)IMGPTISNEPSK.F	Y	73.56	60417285	55	0.3	10079623	6	42.50	6	F6:37281	314	368	Oxidation (M); Carbamidomethylation	PEAKS DB
1	ATXAC_SVMPIII_04	R.SVAIVQDYSPINLVMA.V	Y	73.02	17188912	16	-0.9	8604521	2	46.04	5	F5:40482	314	329		PEAKS DB
1	ATXAC_SVMPIII_04	T.IGYAYIGSMC(+57.02)HPK.R	Y	72.86	14956952	13	-0.1	4995723	3	23.77	5	F5:17880	300	312	Carbamidomethylation	PEAKS DB
1	ATXAC_SVMPIII_04	H.EM(+15.99)GHNLGIHHDTGSC(+57.02)SC(+57.02)GDYPC(+57.02)IMGPTISNEPSK.F	Y	72.15	37735637	34	-2.1	7557184	5	24.75	6	F6:19207	335	368	Oxidation (M); Carbamidomethylation	PEAKS DB
1	ATXAC_SVMPIII_04	V.IM(+15.99)AHEMGHNLGIHHDTGSC(+57.02)SC(+57.02)GDYPC(+57.02)IMGPTISNEPSK.F	Y	72.11	42257842	38	0.7	8461647	5	25.08	6	F6:19696	331	368	Oxidation (M); Carbamidomethylation	PEAKS DB
1	ATXAC_SVMPIII_04	G.NELLEVGEEC(+57.02)DC(+57.02)GTPENC(+57.02)QNEC(+57.02)C(+57.02)DAATC(+57.02)K.L	Y	72.10	34612881	29	-0.9	11547689	3	27.78	4	F4:22083	407	435	Carbamidomethylation	PEAKS DB
1	ATXAC_SVMPIII_04	K.NGQPC(+57.02)LDNYGYC(+57.02)YNGNC(+57.02)PIM(+15.99)YHQC(+57.02).Y	Y	72.06	30131348	24	-0.5	10053850	3	31.56	6	F6:26264	488	511	Carbamidomethylation; Oxidation (M)	PEAKS DB
1	ATXAC_SVMPIII_04	K.NGQPC(+57.02)LDNYGYC(+57.02)YNGNC(+57.02)PIM(+15.99)YH.Q	Y	72.06	27250454	22	0.4	9093561	3	31.67	6	F6:26389	488	509	Carbamidomethylation; Oxidation (M)	PEAKS DB
1	ATXAC_SVMPIII_04	I.GYAYIGSMC(+57.02)HPK.R	Y	72.03	13826111	12	2.2	6923143	2	35.06	6	F6:29870	301	312	Carbamidomethylation	PEAKS DB
1	ATXAC_SVMPIII_04	K.NGQPC(+57.02)LDNYGYC(+57.02)YNGNC(+57.02)PIMYHQC(+57.02).Y	Y	71.91	29971396	24	-0.4	10000535	3	33.69	5	F5:27957	488	511	Carbamidomethylation	PEAKS DB
1	ATXAC_SVMPIII_04	K.KIPC(+57.02)APEDVK.C	N	71.68	11555957	10	-1.7	3862052	3	15.35	5	F5:9332	546	555	Carbamidomethylation	PEAKS DB
1	ATXAC_SVMPIII_04	K.KHDNAQLLTAIDFNGPTIGYAY.I	Y	71.47	24211965	22	-1.7	8080714	3	38.16	6	F6:32958	283	304		PEAKS DB
1	ATXAC_SVMPIII_04	Y.AYIGSMC(+57.02)HPK.R	Y	71.20	11625264	10	-1.2	3885156	3	14.78	5	F5:8703	303	312	Carbamidomethylation	PEAKS DB
1	ATXAC_SVMPIII_04	R.SVAIVQDYSPINLVMAVIM(+15.99)AHEM(+15.99)GHNLGIHHDTGSC(+57.02)SC(+57.02)GDYPC(+57.02)IMGPTISNEPSK.F	Y	71.06	60417285	55	-1.8	10079602	6	42.15	6	F6:37089	314	368	Oxidation (M); Carbamidomethylation	PEAKS DB
1	ATXAC_SVMPIII_04	A.RMYELANIVNEIFR.Y	Y	70.98	17669137	14	-0.8	5899780	3	42.75	6	F6:37651	224	237		PEAKS DB
1	ATXAC_SVMPIII_04	M.HAALVGLEIWSNGDK.I	Y	70.91	16088259	15	-0.6	5372823	3	31.52	6	F6:26247	242	256		PEAKS DB
1	ATXAC_SVMPIII_04	K.HDNAQLLTAIDFNGPTIGYAYIGSMC(+57.02)HPKR.S	Y	70.76	33596179	30	-0.5	8409114	4	36.82	6	F6:31682	284	313	Carbamidomethylation	PEAKS DB
1	ATXAC_SVMPIII_04	K.VC(+57.02)SNGHC(+57.02)VDVATA.Y	N	70.69	13885813	13	-0.8	6952974	2	16.09	5	F5:10024	597	609	Carbamidomethylation	PEAKS DB
1	ATXAC_SVMPIII_04	A.YIGSMC(+57.02)HPK.R	Y	70.54	10914893	9	-0.5	5467516	2	15.07	4	F4:9117	304	312	Carbamidomethylation	PEAKS DB
1	ATXAC_SVMPIII_04	V.IMAHEM(+15.99)GHNLGIHHDTGSC(+57.02)SC(+57.02)GDYPC(+57.02)IMGPTISNEPSK.F	Y	70.51	42257842	38	-1.5	8461628	5	24.09	6	F6:18732	331	368	Oxidation (M); Carbamidomethylation	PEAKS DB
1	ATXAC_SVMPIII_04	R.SVAIVQDYSPINLVM.A	Y	70.31	16478541	15	-0.8	8249337	2	46.19	6	F6:41071	314	328		PEAKS DB
1	ATXAC_SVMPIII_04	A.SMSEC(+57.02)DPAEHC(+57.02)TGQSSEC(+57.02)PADVFHK.N	Y	69.89	28651099	25	-0.9	7172841	4	22.03	6	F6:16543	463	487	Carbamidomethylation	PEAKS DB
1	ATXAC_SVMPIII_04	A.SM(+15.99)SEC(+57.02)DPAEHC(+57.02)TGQSSEC(+57.02)PADVFHK.N	Y	69.78	28811047	25	0.5	7212838	4	20.37	5	F5:14323	463	487	Oxidation (M); Carbamidomethylation	PEAKS DB
1	ATXAC_SVMPIII_04	Y.VEFLLVVDQGM(+15.99)VTK.N	Y	69.51	15928484	14	0.8	7974321	2	36.01	6	F6:30788	200	213	Oxidation (M)	PEAKS DB
1	ATXAC_SVMPIII_04	E.DVYEAEDSC(+57.02)FKDNQK.G	Y	69.08	18467679	15	-1.6	6165956	3	20.82	6	F6:15332	518	532	Carbamidomethylation	PEAKS DB
1	ATXAC_SVMPIII_04	L.LVVDQGMVTK.N	Y	69.00	10885900	10	0.0	5453022	2	21.61	4	F4:15690	204	213		PEAKS DB
1	ATXAC_SVMPIII_04	F.YSSDDEHK.G	Y	68.54	9793883	8	0.0	4907014	2	12.68	5	F5:6611	576	583		PEAKS DB
1	ATXAC_SVMPIII_04	C.KMFYSSDDEHK.G	Y	68.05	13855922	11	-0.1	4628713	3	13.30	4	F4:7374	573	583		PEAKS DB
1	ATXAC_SVMPIII_04	P.IM(+15.99)YHQC(+57.02)YALFGEDVYEAEDSC(+57.02)FKDNQK.G	Y	68.05	33754158	27	-0.8	8448605	4	34.29	6	F6:29018	506	532	Oxidation (M); Carbamidomethylation	PEAKS DB
1	ATXAC_SVMPIII_04	R.SVAIVQDYSPIN.L	Y	67.94	13046613	12	-1.1	6533372	2	33.28	5	F5:27479	314	325		PEAKS DB
1	ATXAC_SVMPIII_04	S.VAIVQDYSPINLVMAVIM(+15.99)AHEMGHNLGIHHDTGSC(+57.02)SC(+57.02)GDYPC(+57.02)IMGPTISNEPSK.F	Y	67.80	59387012	54	-1.2	11887461	5	44.58	6	F6:39412	315	368	Oxidation (M); Carbamidomethylation	PEAKS DB
1	ATXAC_SVMPIII_04	P.INLVMAVIM(+15.99)AHEMGHNLGIHHDTGSC(+57.02)SC(+57.02)GDYPC(+57.02)IM(+15.99)GPTISNEPSK.F	Y	67.80	49822046	45	2.3	9974504	5	35.99	6	F6:30779	324	368	Oxidation (M); Carbamidomethylation	PEAKS DB
1	ATXAC_SVMPIII_04	T.VKPDVDYTLNSFAEWR.K	Y	67.77	19389475	16	-0.7	6473226	3	35.56	4	F4:29967	259	274		PEAKS DB
1	ATXAC_SVMPIII_04	Y.IGSM(+15.99)C(+57.02)HPK.R	Y	67.75	9444208	8	-0.9	4732173	2	11.19	5	F5:5115	305	312	Oxidation (M); Carbamidomethylation	PEAKS DB
1	ATXAC_SVMPIII_04	C.IMGPTISNEPSK.F	Y	67.74	12726384	12	-1.5	6373256	2	19.86	6	F6:14232	357	368		PEAKS DB
1	ATXAC_SVMPIII_04	S.C(+57.02)SC(+57.02)GDYPC(+57.02)IMGPTISNEPSK.F	Y	67.70	22719268	20	-0.8	7583156	3	29.29	4	F4:23587	349	368	Carbamidomethylation	PEAKS DB
1	ATXAC_SVMPIII_04	E.DSC(+57.02)FKDNQK.G	N	67.69	11404869	9	-1.4	5712499	2	11.39	6	F6:5769	524	532	Carbamidomethylation	PEAKS DB
1	ATXAC_SVMPIII_04	E.FLLVVDQGM(+15.99)VTK.N	Y	67.39	13647373	12	-1.3	6833751	2	30.27	5	F5:24423	202	213	Oxidation (M)	PEAKS DB
1	ATXAC_SVMPIII_04	G.NYYGYC(+57.02)R.K	N	67.36	9943967	7	-1.3	4982050	2	24.42	5	F5:18615	534	540	Carbamidomethylation	PEAKS DB
1	ATXAC_SVMPIII_04	F.NGPTIGYAYIGSMC(+57.02)HPK.R	Y	67.23	18648600	17	-1.5	6226263	3	27.53	6	F6:22160	296	312	Carbamidomethylation	PEAKS DB
1	ATXAC_SVMPIII_04	S.SEC(+57.02)PADVFHK.N	Y	67.14	11885233	10	0.3	5952691	2	18.19	4	F4:12253	478	487	Carbamidomethylation	PEAKS DB
1	ATXAC_SVMPIII_04	V.MAVIMAHEMGHNLGIHHDTGSC(+57.02)SC(+57.02)GDYPC(+57.02)IMGPTISNEPSK.F	Y	66.24	45109355	41	-0.7	9031937	5	29.49	6	F6:24190	328	368	Carbamidomethylation	PEAKS DB
1	ATXAC_SVMPIII_04	N.LVMAVIMAHEMGHNLGIHHDTGSC(+57.02)SC(+57.02)GDYPC(+57.02)IM(+15.99)GPTISNEPSK.F	Y	66.22	47390825	43	-0.6	7908539	6	34.28	6	F6:28996	326	368	Carbamidomethylation; Oxidation (M)	PEAKS DB
1	ATXAC_SVMPIII_04	A.HEM(+15.99)GHNLGIHHDTGSC(+57.02)SC(+57.02)GDYPC(+57.02)IM(+15.99)GPTISNEPSK.F	Y	66.04	39266174	35	-3.6	9826581	4	21.87	5	F5:15825	334	368	Oxidation (M); Carbamidomethylation	PEAKS DB
1	ATXAC_SVMPIII_04	L.GIHHDTGSC(+57.02)SC(+57.02)GDYPC(+57.02)IMGPTISNEPSK.F	Y	65.36	30762783	28	-1.5	7700757	4	24.34	4	F4:18595	341	368	Carbamidomethylation	PEAKS DB
1	ATXAC_SVMPIII_04	K.GNYYGYC(+57.02)RK.E	N	64.99	11795131	9	-0.7	3941780	3	14.27	4	F4:8214	533	541	Carbamidomethylation	PEAKS DB
1	ATXAC_SVMPIII_04	K.M(+15.99)FYSSDDEHK.G	Y	64.97	12734921	10	-0.9	6377527	2	12.91	4	F4:7234	574	583	Oxidation (M)	PEAKS DB
1	ATXAC_SVMPIII_04	L.VGLEIWSNGDKITVKPDVDYTLNSFAEWR.K	Y	64.84	33516775	29	-2.5	11182303	3	37.19	5	F5:31561	246	274		PEAKS DB
1	ATXAC_SVMPIII_04	N.C(+57.02)PIM(+15.99)YHQC(+57.02)YALFGEDVYEAEDSC(+57.02)FKDNQK.G	Y	64.62	36324993	29	-0.6	9091316	4	34.94	6	F6:29779	504	532	Carbamidomethylation; Oxidation (M)	PEAKS DB
1	ATXAC_SVMPIII_04	A.LVGLEIWSNGDK.I	Y	64.58	13296929	12	-1.5	6658527	2	34.80	5	F5:29089	245	256		PEAKS DB
1	ATXAC_SVMPIII_04	F.LLVVDQGMVTK.N	Y	64.54	12016741	11	-0.7	6018439	2	39.19	5	F5:33600	203	213		PEAKS DB
1	ATXAC_SVMPIII_04	A.YIGSM(+15.99)C(+57.02)HPK.R	Y	64.44	11074841	9	-1.2	5547487	2	11.20	6	F6:5575	304	312	Oxidation (M); Carbamidomethylation	PEAKS DB
1	ATXAC_SVMPIII_04	K.RSVAIVQDYSPIN.L	Y	64.26	14607623	13	-0.4	7313881	2	27.70	4	F4:21893	313	325		PEAKS DB
1	ATXAC_SVMPIII_04	K.RSVAIVQDYSPINLVM.A	Y	64.24	18039553	16	-0.4	9029846	2	39.40	4	F4:34013	313	328		PEAKS DB
1	ATXAC_SVMPIII_04	T.AIDFNGPTIGYAYIGSM(+15.99)C(+57.02)HPK.R	Y	64.01	23270715	21	1.7	7766991	3	32.72	6	F6:27427	292	312	Oxidation (M); Carbamidomethylation	PEAKS DB
1	ATXAC_SVMPIII_04	C.SNGHC(+57.02)VDVATAY	N	63.96	12925455	12	-1.0	6472794	2	19.87	5	F5:13896	599	610	Carbamidomethylation	PEAKS DB
1	ATXAC_SVMPIII_04	N.GDKITVKPDVDYTLNSFAEWR.K	Y	63.70	24532227	21	-1.1	6143123	4	35.17	6	F6:30010	254	274		PEAKS DB
1	ATXAC_SVMPIII_04	N.GHC(+57.02)VDVATAY	N	63.58	10914706	10	-1.5	5467418	2	19.59	5	F5:13530	601	610	Carbamidomethylation	PEAKS DB
1	ATXAC_SVMPIII_04	S.GSQC(+57.02)GHGDC(+57.02)C(+57.02)EQC(+57.02)K.F	Y	63.56	16815702	14	0.4	8417927	2	6.97	6	F6:2025	439	452	Carbamidomethylation	PEAKS DB
1	ATXAC_SVMPIII_04	T.GQSSEC(+57.02)PADVFHK.N	Y	63.44	14606354	13	0.1	4878858	3	18.56	4	F4:12719	475	487	Carbamidomethylation	PEAKS DB
1	ATXAC_SVMPIII_04	F.GEDVYEAEDSC(+57.02)FK.D	Y	63.18	15476085	13	-0.4	7748112	2	24.88	4	F4:19098	516	528	Carbamidomethylation	PEAKS DB
1	ATXAC_SVMPIII_04	R.SVAIVQDYSPINLVMAVIMAHEMGHN.L	Y	63.14	28383867	26	-1.4	9471349	3	52.81	6	F6:47962	314	339		PEAKS DB
1	ATXAC_SVMPIII_04	G.TPENC(+57.02)QNEC(+57.02)C(+57.02)DAATC(+57.02)K.L	Y	63.03	19567070	16	0.1	9793609	2	12.99	6	F6:7402	420	435	Carbamidomethylation	PEAKS DB
1	ATXAC_SVMPIII_04	E.MGHNLGIHHDTGSC(+57.02)SC(+57.02)GDYPC(+57.02)IM(+15.99)GPTISNEPSK.F	Y	62.84	36445210	33	-0.6	9121370	4	23.59	6	F6:18117	336	368	Carbamidomethylation; Oxidation (M)	PEAKS DB
1	ATXAC_SVMPIII_04	K.SGSQC(+57.02)GHGDC(+57.02)C(+57.02)EQC(+57.02)KF.T	Y	62.84	19156707	16	-0.7	6395637	3	13.77	4	F4:7732	438	453	Carbamidomethylation	PEAKS DB
1	ATXAC_SVMPIII_04	D.NYGYC(+57.02)YNGNC(+57.02)PIMYHQC(+57.02)YALFGEDVYEAEDSC(+57.02)FKDNQK.G	Y	62.83	47218965	38	-4.6	11814760	4	37.72	6	F6:32610	495	532	Carbamidomethylation	PEAKS DB
1	ATXAC_SVMPIII_04	F.IMNHNPEC(+57.02)IINEPLGPDIVSPPVC(+57.02)GNELLEVGEEC(+57.02)DC(+57.02)GTPENC(+57.02)QNEC(+57.02)C(+57.02)DAATC(+57.02)K.L	Y	62.56	62145854	54	0.2	10367717	6	39.02	6	F6:33968	382	435	Carbamidomethylation	PEAKS DB
1	ATXAC_SVMPIII_04	A.EDSC(+57.02)FKDNQK.G	N	62.53	12695295	10	-0.8	6357715	2	11.41	6	F6:5760	523	532	Carbamidomethylation	PEAKS DB
1	ATXAC_SVMPIII_04	K.ITVKPDVDY.T	Y	62.31	10485441	9	-1.4	5252786	2	23.12	6	F6:17617	257	265		PEAKS DB
1	ATXAC_SVMPIII_04	Q.C(+57.02)YALFGEDVYEAEDSC(+57.02)FK.D	Y	62.25	22018921	18	-0.3	7349711	3	38.67	6	F6:33574	511	528	Carbamidomethylation	PEAKS DB
1	ATXAC_SVMPIII_04	K.GNYYGYC(+57.02)R.K	N	61.92	10514181	8	-1.3	5267156	2	18.27	5	F5:12573	533	540	Carbamidomethylation	PEAKS DB
1	ATXAC_SVMPIII_04	K.SGSQC(+57.02)GHGDC(+57.02)C(+57.02)EQC(+57.02)KFTK.S	Y	61.87	21448132	18	-1.6	7159439	3	11.22	6	F6:5524	438	455	Carbamidomethylation	PEAKS DB
1	ATXAC_SVMPIII_04	K.ITVKPDVDYTLNS.F	Y	61.86	14637507	13	-1.4	7328816	2	27.23	5	F5:21355	257	269		PEAKS DB
1	ATXAC_SVMPIII_04	K.GM(+15.99)VLPGTK.C	N	61.57	8174368	8	-1.3	4097251	2	14.04	4	F4:8007	584	591	Oxidation (M)	PEAKS DB
1	ATXAC_SVMPIII_04	S.VAIVQDYSPINLVM(+15.99)AVIMAHEM(+15.99)GHNLGIHHDTGSC(+57.02)SC(+57.02)GDYPC(+57.02)IMGPTISNEPSK.F	Y	61.33	59546963	54	-2.4	9934543	6	42.13	6	F6:37167	315	368	Oxidation (M); Carbamidomethylation	PEAKS DB
1	ATXAC_SVMPIII_04	K.SGSQC(+57.02)GHGDC(+57.02)C(+57.02)EQC(+57.02)KFTKSGTEC(+57.02)R.A	Y	61.28	28350889	24	-0.9	7097789	4	11.88	5	F5:5808	438	461	Carbamidomethylation	PEAKS DB
1	ATXAC_SVMPIII_04	L.VMAVIMAHEMGHNLGIHHDTGSC(+57.02)SC(+57.02)GDYPC(+57.02)IMGPTISNEPSK.F	Y	61.19	46100039	42	-1.6	9230066	5	32.05	6	F6:26749	327	368	Carbamidomethylation	PEAKS DB
1	ATXAC_SVMPIII_04	K.ITVKPDVDYTLNSF.A	Y	61.05	16108191	14	-0.4	8064165	2	34.95	6	F6:29650	257	270		PEAKS DB
1	ATXAC_SVMPIII_04	C.RASM(+15.99)SEC(+57.02)DPAEHC(+57.02)TGQSSEC(+57.02)PADVFHK.N	Y	60.93	31082429	27	-0.1	7780679	4	18.38	6	F6:12898	461	487	Oxidation (M); Carbamidomethylation	PEAKS DB
1	ATXAC_SVMPIII_04	L.VGLEIWSNGDK.I	Y	60.84	12166088	11	-1.4	6093108	2	30.06	6	F6:24751	246	256		PEAKS DB
1	ATXAC_SVMPIII_04	C.YNGNC(+57.02)PIMYHQC(+57.02)YALFGEDVYEAEDSC(+57.02)FKDNQK.G	Y	60.81	40646750	33	-5.0	10171710	4	38.40	5	F5:32826	500	532	Carbamidomethylation	PEAKS DB
1	ATXAC_SVMPIII_04	M.GHNLGIHHDTGSC(+57.02)SC(+57.02)GDYPC(+57.02)IMGPTISNEPSK.F	Y	60.64	34974856	32	-0.5	7005040	5	24.71	4	F4:18948	337	368	Carbamidomethylation	PEAKS DB
1	ATXAC_SVMPIII_04	K.MFYSSDDEHKGM.V	Y	60.37	14455591	12	0.4	4828605	3	20.06	4	F4:14166	574	585		PEAKS DB
1	ATXAC_SVMPIII_04	Y.TLNSFAEWR.K	Y	60.35	11225458	9	-0.7	5622798	2	29.27	5	F5:23434	266	274		PEAKS DB
1	ATXAC_SVMPIII_04	K.ITVKPDVDYT.L	Y	60.30	11495917	10	-1.9	5758020	2	22.76	5	F5:16796	257	266		PEAKS DB
1	ATXAC_SVMPIII_04	S.VAIVQDYSPINLVMAVIMAHEMGHNLGIHHDTGSC(+57.02)SC(+57.02)GDYPC(+57.02)IMGPTISNEPSK.F	Y	60.21	59227065	54	-0.4	11855481	5	45.96	6	F6:40734	315	368	Carbamidomethylation	PEAKS DB
1	ATXAC_SVMPIII_04	Y.ELANIVNEIFR.Y	Y	59.97	13167089	11	-2.8	6593599	2	49.35	6	F6:44415	227	237		PEAKS DB
1	ATXAC_SVMPIII_04	Q.KGNYYGYC(+57.02)R.K	N	59.37	11795131	9	-0.5	5907635	2	14.82	4	F4:8798	532	540	Carbamidomethylation	PEAKS DB
1	ATXAC_SVMPIII_04	E.LANIVNEIFR.Y	Y	59.28	11876663	10	-0.7	5948400	2	37.06	6	F6:31847	228	237		PEAKS DB
1	ATXAC_SVMPIII_04	Y.C(+57.02)YNGNC(+57.02)PIMYHQC(+57.02)YALFGEDVYEAEDSC(+57.02)FK.D	Y	59.10	37394822	30	0.5	9358783	4	38.63	6	F6:33522	499	528	Carbamidomethylation	PEAKS DB
1	ATXAC_SVMPIII_04	C.KM(+15.99)FYSSDDEHK.G	Y	58.99	14015870	11	-1.8	4682021	3	10.15	5	F5:4061	573	583	Oxidation (M)	PEAKS DB
1	ATXAC_SVMPIII_04	Q.C(+57.02)GHGDC(+57.02)C(+57.02)EQC(+57.02)K.F	Y	58.32	14094581	11	-1.3	7057354	2	6.97	6	F6:1996	442	452	Carbamidomethylation	PEAKS DB
1	ATXAC_SVMPIII_04	Y.PC(+57.02)IMGPTISNEPSK.F	Y	58.27	15297218	14	-3.4	7658656	2	26.93	6	F6:21612	355	368	Carbamidomethylation	PEAKS DB
1	ATXAC_SVMPIII_04	G.KVC(+57.02)SNGHC(+57.02)VDVATAY	N	58.09	16797396	15	-0.6	5609202	3	18.32	4	F4:12369	596	610	Carbamidomethylation	PEAKS DB
1	ATXAC_SVMPIII_04	Y.EAEDSC(+57.02)FKDNQK.G	N	58.03	14696093	12	-1.4	4908763	3	11.36	5	F5:5147	521	532	Carbamidomethylation	PEAKS DB
1	ATXAC_SVMPIII_04	P.DIVSPPVC(+57.02)GNELLEVGEEC(+57.02)DC(+57.02)GTPENC(+57.02)QNEC(+57.02)C(+57.02)DAATC(+57.02)K.L	Y	57.91	43857256	38	-2.9	10974355	4	36.81	4	F4:31290	398	435	Carbamidomethylation	PEAKS DB
1	ATXAC_SVMPIII_04	H.DTGSC(+57.02)SC(+57.02)GDYPC(+57.02)IMGPTISNEPSK.F	Y	57.76	26320549	24	0.4	8783593	3	31.24	4	F4:25392	345	368	Carbamidomethylation	PEAKS DB
1	ATXAC_SVMPIII_04	R.ASMSEC(+57.02)DPAEHC(+57.02)TGQ.S	Y	57.67	16786022	15	-0.1	8403083	2	16.77	4	F4:10851	462	476	Carbamidomethylation	PEAKS DB
1	ATXAC_SVMPIII_04	D.EHKGMVLPGTK.C	N	57.37	11956383	11	-1.2	5988257	2	13.07	6	F6:7462	581	591		PEAKS DB
1	ATXAC_SVMPIII_04	K.NGQPC(+57.02)LDNYGYC(+57.02)YNGNC(+57.02)PIMYHQC(+57.02)YALFGEDVYEAEDSC(+57.02)FK.D	Y	57.37	50209907	41	-1.6	10052039	5	41.16	6	F6:35913	488	528	Carbamidomethylation	PEAKS DB
1	ATXAC_SVMPIII_04	F.LLVVDQGM(+15.99)VTK.N	Y	57.18	12176689	11	-0.9	6098412	2	22.11	6	F6:16545	203	213	Oxidation (M)	PEAKS DB
1	ATXAC_SVMPIII_04	P.C(+57.02)APEDVK.C	N	57.00	8173640	7	0.0	8183712	1	17.55	5	F5:11602	549	555	Carbamidomethylation	PEAKS DB
1	ATXAC_SVMPIII_04	R.YLYMHAA.L	Y	56.69	8673949	7	-0.6	8684016	1	21.47	6	F6:16026	238	244		PEAKS DB
1	ATXAC_SVMPIII_04	N.C(+57.02)PIMYHQC(+57.02)YALFGEDVYEAEDSC(+57.02)FKDNQK.G	Y	56.57	36165044	29	-0.8	9051327	4	35.89	6	F6:30694	504	532	Carbamidomethylation	PEAKS DB
1	ATXAC_SVMPIII_04	R.SVAIVQDYSPINLVMAVIM(+15.99)AHEMGH.N	Y	56.55	27403386	25	-1.9	9144518	3	52.21	6	F6:47264	314	338	Oxidation (M)	PEAKS DB
1	ATXAC_SVMPIII_04	N.LVMAVIM(+15.99)AHEMGHNLGIHHDTGSC(+57.02)SC(+57.02)GDYPC(+57.02)IMGPTISNEPSK.F	Y	56.19	47390825	43	2.3	9488259	5	35.51	6	F6:30256	326	368	Oxidation (M); Carbamidomethylation	PEAKS DB
1	ATXAC_SVMPIII_04	A.PEDVKC(+57.02)GR.L	N	56.13	9594495	8	-0.5	4807318	2	14.61	6	F6:9059	551	558	Carbamidomethylation	PEAKS DB
1	ATXAC_SVMPIII_04	R.SVAIVQDYSPINLVMAVIMAHEMGH.N	Y	56.03	27243438	25	-0.3	9091216	3	53.54	6	F6:48406	314	338		PEAKS DB
1	ATXAC_SVMPIII_04	L.ANIVNEIFR.Y	Y	56.02	10745822	9	-1.5	5382975	2	32.99	5	F5:27255	229	237		PEAKS DB
1	ATXAC_SVMPIII_04	M.FYSSDDEHK.G	Y	55.73	11264567	9	-1.3	5642349	2	12.66	6	F6:7064	575	583		PEAKS DB
1	ATXAC_SVMPIII_04	K.NNGDLDKIK.A	Y	55.67	10155298	9	-0.9	5087717	2	12.54	4	F4:6412	214	222		PEAKS DB
1	ATXAC_SVMPIII_04	Y.AYIGSM(+15.99)C(+57.02)HPK.R	Y	55.67	11785212	10	-1.2	3938472	3	11.19	5	F5:4947	303	312	Oxidation (M); Carbamidomethylation	PEAKS DB
1	ATXAC_SVMPIII_04	K.NGQPC(+57.02)LDNYGYC(+57.02)YNGNC(+57.02)PIM(+15.99)YHQC(+57.02)YA.L	Y	55.52	32472351	26	-0.8	10834181	3	32.74	6	F6:27483	488	513	Carbamidomethylation; Oxidation (M)	PEAKS DB
1	ATXAC_SVMPIII_04	R.SVAIVQDYSPINLVM(+15.99).A	Y	55.40	16638491	15	-0.7	8329313	2	41.08	6	F6:35866	314	328	Oxidation (M)	PEAKS DB
1	ATXAC_SVMPIII_04	K.VC(+57.02)SNGHC(+57.02)VDVAT.A	N	54.78	13175442	12	-0.7	6597789	2	15.31	5	F5:9239	597	608	Carbamidomethylation	PEAKS DB
1	ATXAC_SVMPIII_04	M.GPTISNEPSK.F	Y	54.66	10285138	10	-1.8	5152632	2	12.48	6	F6:6824	359	368		PEAKS DB
1	ATXAC_SVMPIII_04	P.IM(+15.99)YHQC(+57.02)YALFGEDVYEAEDSC(+57.02)FK.D	Y	54.60	28901924	23	-3.2	9644016	3	36.76	6	F6:31634	506	528	Oxidation (M); Carbamidomethylation	PEAKS DB
1	ATXAC_SVMPIII_04	T.LNSFAEWR.K	Y	54.45	10214981	8	-0.7	5117560	2	27.35	5	F5:21478	267	274		PEAKS DB
1	ATXAC_SVMPIII_04	E.HC(+57.02)TGQSSEC(+57.02)PADVFHK.N	Y	54.11	18587727	16	-0.7	6205977	3	16.32	4	F4:10321	472	487	Carbamidomethylation	PEAKS DB
1	ATXAC_SVMPIII_04	R.KKHDNAQLLTAIDFNGPTIGYAYIGSM.C	Y	53.97	29374695	27	-1.3	9801625	3	39.14	6	F6:33960	282	308		PEAKS DB
1	ATXAC_SVMPIII_04	Y.EAEDSC(+57.02)FK.D	N	53.78	9843858	8	-0.6	4931999	2	13.01	5	F5:6845	521	528	Carbamidomethylation	PEAKS DB
1	ATXAC_SVMPIII_04	M.AVIM(+15.99)AHEMGHNLGIHHDTGSC(+57.02)SC(+57.02)GDYPC(+57.02)IMGPTISNEPSK.F	Y	53.51	43958896	40	-1.5	7336544	6	26.43	5	F5:20580	329	368	Oxidation (M); Carbamidomethylation	PEAKS DB
1	ATXAC_SVMPIII_04	K.RSVAIVQDYSP.I	Y	53.29	12336353	11	-0.7	6178245	2	24.14	5	F5:18089	313	323		PEAKS DB
1	ATXAC_SVMPIII_04	Y.SSDDEHK.G	N	52.47	8163250	7	-2.0	4091689	2	15.55	5	F5:9521	577	583		PEAKS DB
1	ATXAC_SVMPIII_04	S.VAIVQDYSPINLVMAVIMAHEM(+15.99)GHNLGIHHDTGSC(+57.02)SC(+57.02)GDYPC(+57.02)IMGPTISNEPSK.F	Y	52.36	59387012	54	1.0	11887487	5	43.35	6	F6:38120	315	368	Oxidation (M); Carbamidomethylation	PEAKS DB
1	ATXAC_SVMPIII_04	R.YLYM(+15.99)HAALVGLE.I	Y	52.12	13946904	12	-0.8	6983519	2	31.89	6	F6:26523	238	249	Oxidation (M)	PEAKS DB
1	ATXAC_SVMPIII_04	L.NSFAEWR.K	Y	51.86	9084141	7	-1.8	4552135	2	37.21	6	F6:32057	268	274		PEAKS DB
1	ATXAC_SVMPIII_04	L.VVDQGMVTK.N	Y	51.28	9755059	9	-1.5	4887595	2	14.51	5	F5:8418	205	213		PEAKS DB
1	ATXAC_SVMPIII_04	K.ITVKPDVDYTLN.S	Y	51.07	13767188	12	-0.8	6893661	2	27.31	5	F5:21498	257	268		PEAKS DB
1	ATXAC_SVMPIII_04	G.LEIWSNGDK.I	Y	50.84	10605189	9	-0.7	5312664	2	24.53	5	F5:18584	248	256		PEAKS DB
1	ATXAC_SVMPIII_04	A.IVQDYSPINLVMAVIMAHEMGHNLGIHHDTGSC(+57.02)SC(+57.02)GDYPC(+57.02)IMGPTISNEPSK.F	Y	50.56	57526011	52	-2.2	11515249	5	44.72	6	F6:39713	317	368	Carbamidomethylation	PEAKS DB
1	ATXAC_SVMPIII_04	I.GSMC(+57.02)HPK.R	Y	50.37	8153419	7	-0.5	4086780	2	14.72	6	F6:9169	306	312	Carbamidomethylation	PEAKS DB
1	ATXAC_SVMPIII_04	R.YLYM(+15.99)HAALVGLEIWSNGDKITVKPDVDYTLNSFAEWR.K	Y	50.31	43301406	37	-4.2	8670317	5	37.23	6	F6:32027	238	274	Oxidation (M)	PEAKS DB
1	ATXAC_SVMPIII_04	R.YLYMHAALVGLE.I	Y	50.23	13786954	12	-1.1	6903542	2	36.49	6	F6:31263	238	249		PEAKS DB
1	ATXAC_SVMPIII_04	K.NGQPC(+57.02)LDNYGYC(+57.02)YN.G	Y	50.12	17366559	14	-1.7	8693337	2	30.51	6	F6:25161	488	501	Carbamidomethylation	PEAKS DB
1	ATXAC_SVMPIII_04	G.EEC(+57.02)DC(+57.02)GTPENC(+57.02)QNEC(+57.02)C(+57.02)DAATC(+57.02)K.L	Y	49.98	27069019	22	0.1	9033080	3	16.65	6	F6:11161	414	435	Carbamidomethylation	PEAKS DB
1	ATXAC_SVMPIII_04	S.M(+15.99)SEC(+57.02)DPAEHC(+57.02)TGQSSEC(+57.02)PADVFHK.N	Y	49.84	27940728	24	-0.4	6995252	4	20.37	5	F5:14507	464	487	Oxidation (M); Carbamidomethylation	PEAKS DB
1	ATXAC_SVMPIII_04	L.VVDQGM(+15.99)VTK.N	Y	49.24	9915009	9	-1.6	4967569	2	10.53	6	F6:4743	205	213	Oxidation (M)	PEAKS DB
1	ATXAC_SVMPIII_04	V.GLEIWSNGDK.I	Y	49.03	11175404	10	-1.1	5597769	2	25.17	4	F4:19410	247	256		PEAKS DB
1	ATXAC_SVMPIII_04	N.NGDLDKIK.A	Y	48.91	9014869	8	-1.2	4517502	2	12.54	4	F4:6552	215	222		PEAKS DB
1	ATXAC_SVMPIII_04	H.KGMVLPGTK.C	N	48.87	9295368	9	-0.8	4657753	2	14.66	6	F6:9108	583	591		PEAKS DB
1	ATXAC_SVMPIII_04	E.C(+57.02)PADVFHK.N	Y	48.85	9724487	8	-1.5	3251564	3	15.13	6	F6:9571	480	487	Carbamidomethylation	PEAKS DB
1	ATXAC_SVMPIII_04	C.GDYPC(+57.02)IMGPTISNEPSK.F	Y	47.87	18648335	17	-4.9	9334194	2	29.00	4	F4:23370	352	368	Carbamidomethylation	PEAKS DB
1	ATXAC_SVMPIII_04	R.KKHDNAQLLTAIDFNGPTIGYA.Y	Y	47.47	23862280	22	-2.3	7964148	3	34.06	6	F6:28833	282	303		PEAKS DB
1	ATXAC_SVMPIII_04	K.MFYSSDDEHKG.M	Y	47.34	13145187	11	-0.1	4391801	3	15.39	5	F5:9328	574	584		PEAKS DB
1	ATXAC_SVMPIII_04	K.LKSGSQC(+57.02)GHGDC(+57.02)C(+57.02)EQC(+57.02)K.F	Y	47.23	20097812	17	-1.3	6709335	3	7.57	6	F6:2359	436	452	Carbamidomethylation	PEAKS DB
1	ATXAC_SVMPIII_04	R.SVAIVQDYSP.I	Y	47.19	10775342	10	0.3	5397745	2	29.41	4	F4:23745	314	323		PEAKS DB
1	ATXAC_SVMPIII_04	G.QSSEC(+57.02)PADVFHK.N	Y	47.13	14036139	12	-1.6	4688778	3	18.52	4	F4:12647	476	487	Carbamidomethylation	PEAKS DB
1	ATXAC_SVMPIII_04	I.GSM(+15.99)C(+57.02)HPK.R	Y	46.54	8313367	7	-0.5	4166754	2	11.19	5	F5:5020	306	312	Oxidation (M); Carbamidomethylation	PEAKS DB
1	ATXAC_SVMPIII_04	E.FLLVVDQGMVTKNNGDLDK.I	Y	46.52	21050828	19	-1.5	7027005	3	31.54	6	F6:26266	202	220		PEAKS DB
1	ATXAC_SVMPIII_04	C.IM(+15.99)GPTISNEPSK.F	Y	46.31	12886333	12	-1.3	6453231	2	17.70	6	F6:12410	357	368	Oxidation (M)	PEAKS DB
1	ATXAC_SVMPIII_04	D.TGSC(+57.02)SC(+57.02)GDYPC(+57.02)IMGPTISNEPSK.F	Y	46.26	25170281	23	0.0	8400167	3	28.99	6	F6:23846	346	368	Carbamidomethylation	PEAKS DB
1	ATXAC_SVMPIII_04	M.YHQC(+57.02)YALFGEDVYEAEDSC(+57.02)FKDNQK.G	Y	46.17	31152964	25	0.0	10394395	3	33.11	6	F6:27967	508	532	Carbamidomethylation	PEAKS DB
1	ATXAC_SVMPIII_04	G.MVLPGTK.C	N	45.93	7444204	7	-1.3	3732170	2	26.88	5	F5:21019	585	591		PEAKS DB
1	ATXAC_SVMPIII_04	R.KKHDNAQLLTAIDFNGPT.I	Y	45.78	19820221	18	-0.4	6616810	3	28.02	6	F6:22688	282	299		PEAKS DB
1	ATXAC_SVMPIII_04	K.KIPC(+57.02)APED.V	N	45.34	9284324	8	-1.0	4652230	2	15.66	6	F6:9992	546	553	Carbamidomethylation	PEAKS DB
1	ATXAC_SVMPIII_04	V.YEAEDSC(+57.02)FKDNQK.G	N	45.33	16326726	13	-0.7	5452311	3	14.99	6	F6:9438	520	532	Carbamidomethylation	PEAKS DB
1	ATXAC_SVMPIII_04	R.KTDLLTR.K	Y	44.98	8454971	7	-1.3	4237552	2	18.33	5	F5:12300	275	281		PEAKS DB
1	ATXAC_SVMPIII_04	D.VYEAEDSC(+57.02)FK.D	N	44.65	12465176	10	0.0	6242661	2	19.96	4	F4:14078	519	528	Carbamidomethylation	PEAKS DB
1	ATXAC_SVMPIII_04	P.INLVMAVIMAHEMGHNLGIHHDTGSC(+57.02)SC(+57.02)GDYPC(+57.02)IM(+15.99)GPTISNEPSK.F	Y	44.38	49662100	45	-0.3	9942490	5	38.03	6	F6:32653	324	368	Carbamidomethylation; Oxidation (M)	PEAKS DB
1	ATXAC_SVMPIII_04	K.HDNAQLLTAIDFNGPTIGYAYIGSM(+15.99).C	Y	44.29	26972744	25	3.3	9001017	3	43.65	5	F5:38179	284	308	Oxidation (M)	PEAKS DB
1	ATXAC_SVMPIII_04	G.KKIPC(+57.02)APEDVK.C	N	44.19	12836907	11	-0.7	4289039	3	12.11	6	F6:6393	545	555	Carbamidomethylation	PEAKS DB
1	ATXAC_SVMPIII_04	H.DNAQLLTAIDFNGPTIGYAYIGSMC(+57.02)HPK.R	Y	44.15	30664578	28	-1.6	10231583	3	42.37	6	F6:37322	285	312	Carbamidomethylation	PEAKS DB
1	ATXAC_SVMPIII_04	H.C(+57.02)VDVATAY	N	43.42	8973902	8	-0.9	4497020	2	24.48	6	F6:19062	603	610	Carbamidomethylation	PEAKS DB
1	ATXAC_SVMPIII_04	K.DNSPGQNNPC(+57.02)KMFYSSDDEHKGMVLPGTK.C	Y	43.14	32524275	29	-2.0	8141125	4	26.64	4	F4:21027	563	591	Carbamidomethylation	PEAKS DB
1	ATXAC_SVMPIII_04	S.QC(+57.02)GHGDC(+57.02)C(+57.02)EQC(+57.02)K.F	Y	43.05	15375167	12	-1.6	7697644	2	7.02	6	F6:2051	441	452	Carbamidomethylation	PEAKS DB
1	ATXAC_SVMPIII_04	R.KKHDNAQLLTAIDFNGPTIGYAY.I	Y	42.58	25492913	23	-0.2	8507709	3	35.81	6	F6:30551	282	304		PEAKS DB
1	ATXAC_SVMPIII_04	E.IWSNGDK.I	Y	42.28	8183923	7	-0.4	4102032	2	12.62	6	F6:6972	250	256		PEAKS DB
1	ATXAC_SVMPIII_04	G.YAYIGSMC(+57.02)HPK.R	Y	41.93	13255896	11	-0.7	4428702	3	19.52	6	F6:14088	302	312	Carbamidomethylation	PEAKS DB
1	ATXAC_SVMPIII_04	K.NGQPC(+57.02)LDNYGYC(+57.02)YNGNC(+57.02)PIMYHQ.C	Y	41.57	28371091	23	0.1	9467104	3	33.65	6	F6:28448	488	510	Carbamidomethylation	PEAKS DB
1	ATXAC_SVMPIII_04	A.NIVNEIFR.Y	Y	41.48	10035450	8	-0.9	5027794	2	33.38	4	F4:27708	230	237		PEAKS DB
1	ATXAC_SVMPIII_04	S.VAIVQDYSPINLVMAVIMAHEM(+15.99)GHNLGIHHDTGSC(+57.02)SC(+57.02)GDYPC(+57.02)IM(+15.99)GPTISNEPSK.F	Y	41.21	59546963	54	-0.4	11919460	5	43.43	6	F6:38288	315	368	Oxidation (M); Carbamidomethylation	PEAKS DB
1	ATXAC_SVMPIII_04	K.NGQPC(+57.02)LDNYGY.C	Y	41.10	12995190	11	-0.7	6507664	2	28.92	4	F4:23435	488	498	Carbamidomethylation	PEAKS DB
1	ATXAC_SVMPIII_04	R.SVAIVQDYSPINLV.M	Y	40.76	15168137	14	-0.6	7594137	2	42.58	6	F6:37503	314	327		PEAKS DB
1	ATXAC_SVMPIII_04	C.TGQSSEC(+57.02)PADVFHK.N	Y	40.24	15616831	14	-0.7	5215679	3	18.87	4	F4:12968	474	487	Carbamidomethylation	PEAKS DB
1	ATXAC_SVMPIII_04	S.DDEHKGMVLPGTK.C	Y	40.22	14256921	13	-3.4	4762364	3	24.33	6	F6:18931	579	591		PEAKS DB
1	ATXAC_SVMPIII_04	N.IVNEIFR.Y	N	39.81	8895021	7	-1.9	4457575	2	23.91	5	F5:17918	231	237		PEAKS DB
1	ATXAC_SVMPIII_04	R.YLYMHAALVG.L	Y	39.43	11365688	10	-1.0	5692911	2	30.13	4	F4:24382	238	247		PEAKS DB
1	ATXAC_SVMPIII_04	R.SVAIVQDYSPINLVMAVIM(+15.99)AH.E	Y	39.40	22861753	21	0.1	7630658	3	55.53	6	F6:50512	314	334	Oxidation (M)	PEAKS DB
1	ATXAC_SVMPIII_04	E.M(+15.99)GHNLGIHHDTGSC(+57.02)SC(+57.02)GDYPC(+57.02)IMGPTISNEPSK.F	Y	39.32	36445210	33	-1.1	7299106	5	24.32	5	F5:18433	336	368	Oxidation (M); Carbamidomethylation	PEAKS DB
1	ATXAC_SVMPIII_04	K.ITVKPDVDYTL.N	Y	39.22	12626758	11	-1.5	6323442	2	29.32	6	F6:23971	257	267		PEAKS DB
1	ATXAC_SVMPIII_04	D.NSPGQNNPC(+57.02)K.M	N	39.11	11144825	10	0.4	5582488	2	7.64	5	F5:2328	564	573	Carbamidomethylation	PEAKS DB
1	ATXAC_SVMPIII_04	R.SVAIVQDYSPINLVMAV.I	Y	39.04	18179597	17	2.0	9099890	2	50.68	6	F6:45774	314	330		PEAKS DB
1	ATXAC_SVMPIII_04	L.LVVDQGM(+15.99)VTK.N	Y	38.84	11045848	10	-0.8	5532993	2	17.15	6	F6:11595	204	213	Oxidation (M)	PEAKS DB
1	ATXAC_SVMPIII_04	R.ASMSEC(+57.02)DPAEHC(+57.02)TGQSSEC(+57.02)PADVF.H	Y	38.53	26709932	24	-2.1	8913364	3	28.75	6	F6:23380	462	485	Carbamidomethylation	PEAKS DB
1	ATXAC_SVMPIII_04	K.KHDNAQLLTAIDFNGPTIGYAYIGSM.C	Y	38.49	28093745	26	-2.0	9374636	3	42.15	6	F6:36918	283	308		PEAKS DB
1	ATXAC_SVMPIII_04	D.YTLNSFAEWR.K	Y	38.28	12856091	10	-1.3	6438110	2	34.57	5	F5:28856	265	274		PEAKS DB
1	ATXAC_SVMPIII_04	K.NGQPC(+57.02)LDNYGYC(+57.02)YNGNC(+57.02)PIM(+15.99)YHQ.C	Y	38.15	28531040	23	-0.3	9520416	3	31.61	6	F6:26318	488	510	Carbamidomethylation; Oxidation (M)	PEAKS DB
1	ATXAC_SVMPIII_04	K.NNGDLDKIKAR.M	Y	37.86	12426680	11	-0.9	4152296	3	12.31	5	F5:6177	214	224		PEAKS DB
1	ATXAC_SVMPIII_04	K.MFYSSDDEHKGM(+15.99).V	Y	37.67	14615541	12	-2.9	4881906	3	16.22	6	F6:10692	574	585	Oxidation (M)	PEAKS DB
1	ATXAC_SVMPIII_04	K.NGQPC(+57.02)LDNYGYC(+57.02)YNGNC(+57.02)P.I	Y	37.63	21648037	18	-0.4	10834087	2	31.50	6	F6:26143	488	505	Carbamidomethylation	PEAKS DB
1	ATXAC_SVMPIII_04	K.ITVKPDVD.Y	Y	37.31	8854807	8	-0.6	4437474	2	17.25	5	F5:11243	257	264		PEAKS DB
1	ATXAC_SVMPIII_04	R.YLYMHAAL.V	Y	37.30	9804789	8	-1.1	4912462	2	28.41	6	F6:23047	238	245		PEAKS DB
1	ATXAC_SVMPIII_04	R.ASM(+15.99)SEC(+57.02)DPAEHC(+57.02)TGQ.S	Y	37.19	16945970	15	0.1	8483059	2	13.20	6	F6:7609	462	476	Oxidation (M); Carbamidomethylation	PEAKS DB
1	ATXAC_SVMPIII_04	R.KTDLLTRK.K	Y	36.69	9735920	8	-0.2	3255379	3	10.17	4	F4:4198	275	282		PEAKS DB
1	ATXAC_SVMPIII_04	M.AVIM(+15.99)AHEM(+15.99)GHNLGIHHDTGSC(+57.02)SC(+57.02)GDYPC(+57.02)IM(+15.99)GPTISNEPSK.F	Y	36.48	44278794	40	1.1	8865842	5	23.24	6	F6:17811	329	368	Oxidation (M); Carbamidomethylation	PEAKS DB
1	ATXAC_SVMPIII_04	P.INLVM(+15.99)AVIMAHEMGHNLGIHHDTGSC(+57.02)SC(+57.02)GDYPC(+57.02)IMGPTISNEPSK.F	Y	36.23	49662100	45	-2.0	8287073	6	36.94	6	F6:31777	324	368	Oxidation (M); Carbamidomethylation	PEAKS DB
1	ATXAC_SVMPIII_04	R.KKHDNAQLLTA.I	Y	36.22	12376779	11	0.4	4135667	3	13.24	4	F4:7249	282	292		PEAKS DB
1	ATXAC_SVMPIII_04	R.KKHDNAQLLTAIDF.N	Y	35.31	16128573	14	-2.3	5386251	3	28.23	6	F6:22910	282	295		PEAKS DB
1	ATXAC_SVMPIII_04	E.C(+57.02)C(+57.02)DAATC(+57.02)K.L	N	35.12	9843463	8	-1.4	4931797	2	7.03	6	F6:2060	428	435	Carbamidomethylation	PEAKS DB
1	ATXAC_SVMPIII_04	D.DEHKGM(+15.99)VLPGTK.C	Y	34.94	13266602	12	-0.8	4432270	3	10.87	6	F6:5108	580	591	Oxidation (M)	PEAKS DB
1	ATXAC_SVMPIII_04	N.GDLDKIK.A	N	34.44	7874439	7	-0.8	3947289	2	12.54	4	F4:6543	216	222		PEAKS DB
1	ATXAC_SVMPIII_04	S.C(+57.02)GDYPC(+57.02)IMGPTISNEPSK.F	Y	34.29	20248641	18	1.2	10134406	2	29.30	6	F6:23991	351	368	Carbamidomethylation	PEAKS DB
1	ATXAC_SVMPIII_04	R.ASM(+15.99)SEC(+57.02)DPAEHC(+57.02)TGQSSEC(+57.02)PADVF.H	Y	34.13	26869880	24	-1.3	8966688	3	26.66	6	F6:21271	462	485	Oxidation (M); Carbamidomethylation	PEAKS DB
1	ATXAC_SVMPIII_04	R.ASMSEC(+57.02)DPAEHC(+57.02)TGQSSEC(+57.02)PADVFH.K	Y	33.82	28080520	25	1.5	9370260	3	25.12	4	F4:19375	462	486	Carbamidomethylation	PEAKS DB
1	ATXAC_SVMPIII_04	A.QLLTAIDFNGPTIGYAYIGSMC(+57.02)HPK.R	Y	33.62	27663508	25	-0.9	9231234	3	46.81	5	F5:41312	288	312	Carbamidomethylation	PEAKS DB
1	ATXAC_SVMPIII_04	R.YLYM(+15.99)HAA.L	Y	33.29	8833898	7	-1.3	4427016	2	17.08	4	F4:11141	238	244	Oxidation (M)	PEAKS DB
1	ATXAC_SVMPIII_04	R.ASMSEC(+57.02)DPAEHC(+57.02)TGQSSEC(+57.02)PADVFHKN.G	Y	32.86	30501899	27	0.8	7635554	4	22.16	4	F4:16240	462	488	Carbamidomethylation	PEAKS DB
1	ATXAC_SVMPIII_04	G.SQC(+57.02)GHGDC(+57.02)C(+57.02)EQC(+57.02)K.F	Y	32.83	16245487	13	-0.8	8132810	2	6.97	6	F6:2083	440	452	Carbamidomethylation	PEAKS DB
1	ATXAC_SVMPIII_04	K.YNPFRYVEFLL.V	Y	32.16	14597499	11	-0.7	7308817	2	48.19	6	F6:43261	194	204		PEAKS DB
1	ATXAC_SVMPIII_04	G.EDVYEAEDSC(+57.02)FKDNQK.G	Y	31.82	19758105	16	1.8	6596120	3	21.95	4	F4:16141	517	532	Carbamidomethylation	PEAKS DB
1	ATXAC_SVMPIII_04	K.ITVKPDVDYTLNSFAEW.R	Y	31.56	19969781	17	-1.4	9994950	2	41.18	5	F5:35653	257	273		PEAKS DB
1	ATXAC_SVMPIII_04	G.PTISNEPSK.F	Y	31.47	9714924	9	-1.6	4867527	2	11.27	6	F6:5462	360	368		PEAKS DB
1	ATXAC_SVMPIII_04	R.YLYM(+15.99)HAALVG.L	Y	31.17	11525637	10	-0.3	5772889	2	25.34	6	F6:19817	238	247	Oxidation (M)	PEAKS DB
1	ATXAC_SVMPIII_04	K.DNQKGNYYGYC(+57.02)RK.E	N	31.09	16647365	13	-2.5	5559180	3	13.63	4	F4:7647	529	541	Carbamidomethylation	PEAKS DB
1	ATXAC_SVMPIII_04	C.KMFYSSDDEHKGM(+15.99)VLPGTK.C	Y	31.06	21850183	19	0.1	7293468	3	18.69	6	F6:13430	573	591	Oxidation (M)	PEAKS DB
1	ATXAC_SVMPIII_04	R.MYELANIVNE.I	Y	30.88	11945591	10	-0.5	5982865	2	37.35	6	F6:32239	225	234		PEAKS DB
1	ATXAC_SVMPIII_04	R.SVAIVQDYSPINLVM(+15.99)AVIM(+15.99)AHEM(+15.99)GHNLGIHHDTGSC(+57.02)SC(+57.02)GDYPC(+57.02)IMGPTISNEPSK.F	Y	29.94	60577231	55	2.3	10106301	6	45.08	6	F6:40235	314	368	Oxidation (M); Carbamidomethylation	PEAKS DB
1	ATXAC_SVMPIII_04	K.DNQKGNYYGY.C	N	29.80	12205098	10	0.3	6112623	2	21.55	4	F4:15764	529	538		PEAKS DB
1	ATXAC_SVMPIII_04	K.M(+15.99)FYSSDDEHKG.M	Y	29.62	13305135	11	-0.8	6662635	2	12.64	6	F6:7144	574	584	Oxidation (M)	PEAKS DB
1	ATXAC_SVMPIII_04	D.SC(+57.02)FKDNQK.G	N	29.35	10254600	8	-1.7	3428267	3	6.93	6	F6:1918	525	532	Carbamidomethylation	PEAKS DB
1	ATXAC_SVMPIII_04	Q.NEC(+57.02)C(+57.02)DAATC(+57.02)K.L	Y	27.76	12274319	10	-1.3	6147224	2	9.12	6	F6:3544	426	435	Carbamidomethylation	PEAKS DB
1	ATXAC_SVMPIII_04	K.NGQPC(+57.02)LDNYGYC(+57.02)Y.N	Y	26.97	16226129	13	1.5	8123149	2	32.59	6	F6:27286	488	500	Carbamidomethylation	PEAKS DB
1	ATXAC_SVMPIII_04	R.SVAIVQDYSPINLVM(+15.99)AVIMAHEMGH.N	Y	26.10	27403386	25	-2.5	9144512	3	49.73	6	F6:44692	314	338	Oxidation (M)	PEAKS DB
1	ATXAC_SVMPIII_04	N.YYGYC(+57.02)RK.E	N	25.98	10084487	7	-0.9	5052312	2	13.91	5	F5:7885	535	541	Carbamidomethylation	PEAKS DB
1	ATXAC_SVMPIII_04	P.INLVM(+15.99)AVIMAHEMGHNLGIHHDTGSC(+57.02)SC(+57.02)GDYPC(+57.02)IM(+15.99)GPTISNEPSK.F	Y	25.19	49822046	45	1.7	8313761	6	35.95	6	F6:30765	324	368	Oxidation (M); Carbamidomethylation	PEAKS DB
1	ATXAC_SVMPIII_04	K.M(+15.99)FYSSDDEHKGM.V	Y	25.05	14615541	12	0.4	4881921	3	17.19	4	F4:11277	574	585	Oxidation (M)	PEAKS DB
1	ATXAC_SVMPIII_04	K.NGQPC(+57.02)LDNYGYC(+57.02)YNGNC(+57.02)PIMYHQC(+57.02)YAL.F	Y	25.02	33443242	27	0.8	11157830	3	37.33	5	F5:31734	488	514	Carbamidomethylation	PEAKS DB
1	ATXAC_SVMPIII_04	M.AVIM(+15.99)AHEMGHNLGIHHDTGSC(+57.02)SC(+57.02)GDYPC(+57.02)IM(+15.99)GPTISNEPSK.F	Y	24.91	44118848	40	0.6	8833848	5	28.43	6	F6:23135	329	368	Oxidation (M); Carbamidomethylation	PEAKS DB
1	ATXAC_SVMPIII_04	G.LEIWSNGDKITVKPDVDYTLNSFAEWRK.T	Y	23.78	33236826	28	-1.9	6657426	5	37.41	6	F6:32275	248	275		PEAKS DB
1	ATXAC_SVMPIII_04	E.M(+15.99)GHNLGIHHDTGSC(+57.02)SC(+57.02)GDYPC(+57.02)IM(+15.99)GPTISNEPSK.F	Y	23.77	36605161	33	-0.5	7331101	5	22.77	6	F6:17367	336	368	Oxidation (M); Carbamidomethylation	PEAKS DB
1	ATXAC_SVMPIII_04	S.VAIVQDYSPINLVM(+15.99)AVIM(+15.99)AHEMGHNLGIHHDTGSC(+57.02)SC(+57.02)GDYPC(+57.02)IMGPTISNEPSK.F	Y	23.43	59546963	54	-4.1	9934526	6	44.03	6	F6:39037	315	368	Oxidation (M); Carbamidomethylation	PEAKS DB
1	ATXAC_SVMPIII_04	K.VC(+57.02)SNGHC(+57.02)VDV.A	N	23.23	11454594	10	0.0	5737369	2	15.03	6	F6:9490	597	606	Carbamidomethylation	PEAKS DB
1	ATXAC_SVMPIII_04	K.DNSPGQNNPC(+57.02)KMFYSSDDEHKG.M	Y	23.17	25260176	22	-1.0	8430123	3	21.58	6	F6:16215	563	584	Carbamidomethylation	PEAKS DB
1	ATXAC_SVMPIII_04	K.RSVAIVQ.D	Y	22.84	7714603	7	-0.7	3867371	2	28.22	4	F4:22483	313	319		PEAKS DB
1	ATXAC_SVMPIII_04	R.KKHDNAQLLT.A	Y	22.41	11666407	10	-0.3	3898874	3	11.45	4	F4:5390	282	291		PEAKS DB
1	ATXAC_SVMPIII_04	L.KSGSQC(+57.02)GHGDC(+57.02)C(+57.02)EQC(+57.02)K.F	Y	22.31	18966971	16	-0.6	6332393	3	5.97	6	F6:1454	437	452	Carbamidomethylation	PEAKS DB
1	ATXAC_SVMPIII_04	R.YLYMHAALVGLEIWSNGDKITVKPDVDYTLNSFAEWR.K	Y	22.13	43141460	37	-0.3	8638362	5	50.37	6	F6:45509	238	274		PEAKS DB
1	ATXAC_SVMPIII_04	S.EC(+57.02)PADVFHK.N	Y	22.00	11014913	9	-0.7	3681708	3	18.42	4	F4:12513	479	487	Carbamidomethylation	PEAKS DB
1	ATXAC_SVMPIII_04	R.KKHDNAQLLTAIDFN.G	Y	21.98	17269001	15	-4.3	5766382	3	26.99	6	F6:21447	282	296		PEAKS DB
1	ATXAC_SVMPIII_04	N.C(+57.02)QNEC(+57.02)C(+57.02)DAATC(+57.02)K.L	Y	21.68	15155211	12	1.3	7587688	2	10.16	6	F6:4535	424	435	Carbamidomethylation	PEAKS DB
1	ATXAC_SVMPIII_04	K.ITVKPDVDYTLNSFA.E	Y	21.60	16818562	15	0.1	8419354	2	35.15	4	F4:29628	257	271		PEAKS DB
1	ATXAC_SVMPIII_04	K.NGQPC(+57.02)LDNYGYC(+57.02)YNGNC(+57.02)PIM(+15.99)Y.H	Y	21.41	25879866	21	-0.7	8636688	3	36.74	5	F5:31079	488	508	Carbamidomethylation; Oxidation (M)	PEAKS DB
1	ATXAC_SVMPIII_04	N.EC(+57.02)C(+57.02)DAATC(+57.02)K.L	Y	21.02	11133889	9	-0.7	5577014	2	8.18	6	F6:2850	427	435	Carbamidomethylation	PEAKS DB
1	ATXAC_SVMPIII_04	R.SVAIVQDYSPINLVM(+15.99)AVIMAH.E	Y	20.97	22861753	21	0.1	7630658	3	52.46	6	F6:47552	314	334	Oxidation (M)	PEAKS DB
1	ATXAC_SVMPIII_04	K.VC(+57.02)SNGHC(+57.02)VD.V	N	20.29	10463910	9	0.0	5242028	2	9.63	4	F4:3712	597	605	Carbamidomethylation	PEAKS DB
1	ATXAC_SVMPIII_04	A.DSTASISAC(+57.02)NGLK.G	N	20.07	13226136	13	-3.9	6623115	2	24.51	5	F5:18660	114	126	Carbamidomethylation	PEAKS DB
1	ATXAC_SVMPIII_04	K.NGQPC(+57.02)LDNYGYC(+57.02)YNGN.C	Y	19.64	19077203	16	-0.8	9548667	2	30.23	4	F4:24553	488	503	Carbamidomethylation	PEAKS DB
1	ATXAC_SVMPIII_04	P.TIGYAYIGSMC(+57.02)HPK.R	Y	19.54	15967428	14	0.4	5332551	3	25.25	5	F5:19455	299	312	Carbamidomethylation	PEAKS DB
1	ATXAC_SVMPIII_04	I.KNDADSTASISAC(+57.02)NGLK.G	Y	19.51	17508156	17	-2.6	5846110	3	31.63	6	F6:26319	110	126	Carbamidomethylation	PEAKS DB
1	ATXAC_SVMPIII_04	R.SVAIVQDYSPINL.V	Y	18.80	14177452	13	-1.1	7098792	2	40.05	6	F6:34882	314	326		PEAKS DB
1	ATXAC_SVMPIII_04	K.ENGKKIPC(+57.02)APEDVK.C	Y	18.73	15837977	14	0.7	5289402	3	14.07	4	F4:8102	542	555	Carbamidomethylation	PEAKS DB
1	ATXAC_SVMPIII_04	G.SQC(+57.02)GHGDC(+57.02)C(+57.02)EQC(+57.02)KFTK.S	Y	17.19	20007598	16	0.3	6679274	3	11.36	4	F4:5338	440	455	Carbamidomethylation	PEAKS DB
1	ATXAC_SVMPIII_04	T.IGYAYIGSM(+15.99)C(+57.02)HPK.R	Y	17.04	15116901	13	-2.0	5049030	3	19.94	6	F6:14527	300	312	Oxidation (M); Carbamidomethylation	PEAKS DB
1	ATXAC_SVMPIII_04	K.NGQPC(+57.02)LDNYGYC(+57.02)YNGNC(+57.02)PIM(+15.99).Y	Y	17.00	24249231	20	-0.5	8093146	3	33.65	6	F6:28395	488	507	Carbamidomethylation; Oxidation (M)	PEAKS DB
1	ATXAC_SVMPIII_04	R.ASM(+15.99)SEC(+57.02)DPAEHC(+57.02)TGQSSEC(+57.02)PAD.V	Y	16.91	24408511	22	-1.1	8146234	3	16.38	5	F5:10361	462	483	Oxidation (M); Carbamidomethylation	PEAKS DB
1	ATXAC_SVMPIII_04	R.ASM(+15.99)SEC(+57.02)DPAEHC(+57.02)TGQSSEC(+57.02)PADVFHKN.G	Y	16.80	30661848	27	-2.3	7675517	4	20.08	5	F5:14173	462	488	Oxidation (M); Carbamidomethylation	PEAKS DB
1	ATXAC_SVMPIII_04	K.NGQPC(+57.02)LDNYGYC(+57.02)YNGNC(+57.02)PIMY.H	Y	16.73	25719917	21	-0.5	8583374	3	38.39	4	F4:32826	488	508	Carbamidomethylation	PEAKS DB
1	ATXAC_SVMPIII_04	K.GAVQPKYEDAMQYEFK.V	Y	15.68	19028821	16	-1.0	6353007	3	31.10	5	F5:25401	45	60		PEAKS DB
1	ATXAC_SVMPIII_04	G.DYPC(+57.02)IMGPTISNEPSK.F	Y	15.29	18078120	16	4.9	9049177	2	30.60	6	F6:25267	353	368	Carbamidomethylation	PEAKS DB
1	ATXAC_SVMPIII_04	G.PDIVSPPVC(+57.02)GNELLEVGEEC(+57.02)DC(+57.02)GTPENC(+57.02)QNEC(+57.02)C(+57.02)DAATC(+57.02)K.L	Y	15.17	44827783	39	-1.7	11217000	4	30.71	5	F5:24987	397	435	Carbamidomethylation	PEAKS DB
1	ATXAC_SVMPIII_04	R.MYELANIVN.E	Y	15.11	10655165	9	0.3	5337657	2	35.79	4	F4:30269	225	233		PEAKS DB
1	ATXAC_SVMPIII_04	K.YNPFRYVEFL.L	Y	13.83	13466659	10	-1.1	6743395	2	42.15	6	F6:37033	194	203		PEAKS DB
1	ATXAC_SVMPIII_04	D.EHKGM(+15.99)VLPGTK.C	N	13.54	12116332	11	-0.3	4048849	3	9.32	5	F5:3228	581	591	Oxidation (M)	PEAKS DB
1	ATXAC_SVMPIII_04	R.KKHDNAQLL.T	Y	13.53	10655930	9	0.3	5338040	2	11.88	4	F4:5936	282	290		PEAKS DB
1	ATXAC_SVMPIII_04	R.ASM(+15.99)SEC(+57.02)DPAEHC(+57.02)TG.Q	Y	13.38	15665385	14	-0.2	7842763	2	12.62	6	F6:7025	462	475	Oxidation (M); Carbamidomethylation	PEAKS DB
1	ATXAC_SVMPIII_04	G.REITTYPPVEDHC(+57.02)YYHGR.I	N	13.30	22920381	18	1.2	7650209	3	32.26	6	F6:27026	91	108	Carbamidomethylation	PEAKS DB
1	ATXAC_SVMPIII_04	K.HDNAQLLTAIDFNGPTIGYAYIGSM.C	Y	12.62	26812795	25	0.0	8947671	3	46.75	5	F5:41369	284	308		PEAKS DB
1	ATXAC_SVMPIII_04	K.KHDNAQLLTAIDFNGPTIGYAYIGSM(+15.99).C	Y	12.27	28253694	26	-0.6	9427965	3	39.57	6	F6:34465	283	308	Oxidation (M)	PEAKS DB
1	ATXAC_SVMPIII_04	M.AHEMGHNLGIHHDTGSC(+57.02)SC(+57.02)GDYPC(+57.02)IMGPTISNEPSK.F	Y	12.04	39656648	36	-2.4	7941384	5	24.92	4	F4:19218	333	368	Carbamidomethylation	PEAKS DB
1	ATXAC_SVMPIII_04	E.HKGM(+15.99)VLPGTK.C	N	11.86	10825906	10	-0.4	5423024	2	15.31	4	F4:9325	582	591	Oxidation (M)	PEAKS DB
1	ATXAC_SVMPIII_04	K.MFYSSDDEHKGMVLPGTKC(+57.02)ADGK.V	Y	11.57	25721396	23	-1.3	6440414	4	22.88	4	F4:17145	574	596	Carbamidomethylation	PEAKS DB
1	ATXAC_SVMPIII_04	N.SFAEWRK.T	Y	11.44	9224661	7	0.2	3084960	3	17.16	5	F5:11140	269	275		PEAKS DB
1	ATXAC_SVMPIII_04	P.TISNEPSK.F	Y	11.33	8744396	8	-1.3	4382265	2	8.35	6	F6:2972	361	368		PEAKS DB
1	ATXAC_SVMPIII_04	K.ASQLVVTAEQQK.Y	Y	11.23	13006986	12	4.5	4345754	3	28.35	6	F6:22982	182	193		PEAKS DB
1	ATXAC_SVMPIII_04	K.IPC(+57.02)APEDVKC(+57.02)GRLYC(+57.02)K.D	N	11.19	19649270	16	0.8	6559835	3	37.23	5	F5:31635	547	562	Carbamidomethylation	PEAKS DB
1	ATXAC_SVMPIII_04	R.ASM(+15.99)SEC(+57.02)D.P	Y	11.10	8142473	7	-1.6	8152533	1	7.49	5	F5:2201	462	468	Oxidation (M); Carbamidomethylation	PEAKS DB
1	ATXAC_SVMPIII_04	K.HDNAQLLTAIDFNGPT.I	Y	10.32	17258322	16	-1.5	8639221	2	36.24	5	F5:30631	284	299		PEAKS DB
1	ATXAC_SVMPIII_04	K.KHDNAQL.L	Y	9.55	8244141	7	-1.0	4132139	2	7.33	6	F6:2215	283	289		PEAKS DB
1	ATXAC_SVMPIII_04	N.LVMAVIMAHEM(+15.99)GHNLGIHHDTGSC(+57.02)SC(+57.02)GDYPC(+57.02)IMGPTISNEPSK.F	Y	9.44	47390825	43	-0.6	7908539	6	32.37	6	F6:26954	326	368	Oxidation (M); Carbamidomethylation	PEAKS DB
1	ATXAC_SVMPIII_04	V.LPGTKC(+57.02)ADGK.V	N	9.36	10455226	10	-2.9	5237670	2	17.90	6	F6:12417	587	596	Carbamidomethylation	PEAKS DB
1	ATXAC_SVMPIII_04	K.KHDNAQLL.T	Y	8.90	9374981	8	-2.0	4697554	2	13.23	5	F5:7098	283	290		PEAKS DB
1	ATXAC_SVMPIII_04	K.SYEPIKKASQLVVTAEQQK.Y	Y	8.56	21461633	19	3.5	7163975	3	31.98	5	F5:26282	175	193		PEAKS DB
1	ATXAC_SVMPIII_04	K.NGQPC(+57.02)LDNYGYC(+57.02)YNGNC(+57.02)PIMYHQC(+57.02)YALFGEDVYEAEDSC(+57.02)FKDNQKG.N	Y	8.31	55632354	46	-0.3	11136541	5	36.00	6	F6:30820	488	533	Carbamidomethylation	PEAKS DB
1	ATXAC_SVMPIII_04	K.NGQPC(+57.02)LDNYGYC(+57.02)YNGNC(+57.02)PIMYHQC(+57.02)YALFGEDVY.E	Y	7.70	40546155	33	-3.8	10146573	4	42.32	6	F6:37358	488	520	Carbamidomethylation	PEAKS DB
1	ATXAC_SVMPIII_04	K.GM(+15.99)VLPGTKC(+57.02)ADGK.V	N	7.62	13486479	13	3.2	6753334	2	17.81	4	F4:11916	584	596	Oxidation (M); Carbamidomethylation	PEAKS DB
1	ATXAC_SVMPIII_04	S.SDDEHKGM(+15.99)VLPGTK.C	Y	7.50	15287191	14	-1.1	5105798	3	11.55	6	F6:5926	578	591	Oxidation (M)	PEAKS DB
1	ATXAC_SVMPIII_04	Y.SSDDEHKGMVLPGTKC(+57.02)ADGK.V	Y	7.38	21309673	20	-4.3	5337468	4	22.31	5	F5:16418	577	596	Carbamidomethylation	PEAKS DB
1	ATXAC_SVMPIII_04	C.KDNSPGQNNPC(+57.02)K.M	N	7.20	13576045	12	-3.2	4535406	3	6.97	6	F6:1938	562	573	Carbamidomethylation	PEAKS DB
1	ATXAC_SVMPIII_04	S.PINLVMAVIMAHEMGHNLGIHHDTGSC(+57.02)SC(+57.02)GDYPC(+57.02)IMGPTISNEPSK.F	Y	6.90	50472676	46	4.1	10104649	5	44.12	6	F6:39104	323	368	Carbamidomethylation	PEAKS DB
1	ATXAC_SVMPIII_04	K.KHDNAQLLT.A	Y	6.58	10385458	9	3.4	3471904	3	15.19	5	F5:9202	283	291		PEAKS DB
1	ATXAC_SVMPIII_04	K.LSNSEAHAVFKYENVEK.E	Y	6.58	19639639	17	1.8	6556631	3	29.85	6	F6:24510	143	159		PEAKS DB
1	ATXAC_SVMPIII_04	R.ASMSEC(+57.02)DPAEH.C	Y	5.77	12324437	11	-0.2	6172290	2	14.78	4	F4:8797	462	472	Carbamidomethylation	PEAKS DB
1	ATXAC_SVMPIII_04	K.FTKSGTEC(+57.02)R.A	Y	5.41	10844971	9	-0.4	3625062	3	7.66	4	F4:2531	453	461	Carbamidomethylation	PEAKS DB
1	ATXAC_SVMPIII_04	K.GNYYGYC(+57.02)RKENGK.K	Y	5.10	16077151	13	-1.7	5369114	3	32.51	5	F5:26984	533	545	Carbamidomethylation	PEAKS DB
2	ATXAC_SVMPI_01	K.SHDNAQLLTSTDFNGPTIGLAYVGSMC(+57.02)DPK.R	Y	151.38	32084805	30	-0.5	10705002	3	38.36	5	F5:32571	278	307	Carbamidomethylation	PEAKS DB
2	ATXAC_SVMPI_01	R.KSHDNAQLLTSTDFNGPTIGLAYVGSMC(+57.02)DPK.R	Y	147.24	33365754	31	-0.4	11131986	3	36.24	5	F5:30510	277	307	Carbamidomethylation	PEAKS DB
2	ATXAC_SVMPI_01	R.KSHDNAQLLTSTDFNGPTIGLAYVGSMC(+57.02)DPKR.S	Y	138.27	34926765	32	-0.4	8741760	4	34.64	4	F4:29030	277	308	Carbamidomethylation	PEAKS DB
2	ATXAC_SVMPI_01	K.SHDNAQLLTSTDFNGPTIGLAYVGSM(+15.99)C(+57.02)DPK.R	Y	137.77	32244753	30	-1.0	10758313	3	36.45	5	F5:30898	278	307	Oxidation (M); Carbamidomethylation	PEAKS DB
2	ATXAC_SVMPI_01	R.KSHDNAQLLTSTDFNGPTIGLAYVGSM(+15.99)C(+57.02)DPKR.S	Y	136.65	35086714	32	-0.8	8781744	4	31.45	5	F5:25709	277	308	Oxidation (M); Carbamidomethylation	PEAKS DB
2	ATXAC_SVMPI_01	A.ITMAHELGHNLGISHDTGSC(+57.02)SC(+57.02)GGYSC(+57.02)IMSPVLSHEPSK.Y	Y	136.57	42258750	39	-1.2	8461813	5	29.68	5	F5:23892	325	363	Carbamidomethylation	PEAKS DB
2	ATXAC_SVMPI_01	A.HELGHNLGISHDTGSC(+57.02)SC(+57.02)GGYSC(+57.02)IMSPVLSHEPSK.Y	Y	135.13	38096655	35	-0.7	7629398	5	26.57	5	F5:20638	329	363	Carbamidomethylation	PEAKS DB
2	ATXAC_SVMPI_01	A.ITMAHELGHNLGISHDTGSC(+57.02)SC(+57.02)GGYSC(+57.02)IM(+15.99)SPVLSHEPSK.Y	Y	134.49	42418696	39	-0.3	10614744	4	26.84	6	F6:21410	325	363	Carbamidomethylation; Oxidation (M)	PEAKS DB
2	ATXAC_SVMPI_01	K.EAYSTMYIDILLTGVEIWSNKDLINVQPAAPQTLDSFGEWR.K	Y	133.15	46833208	41	-0.8	11718365	4	58.65	5	F5:50784	229	269		PEAKS DB
2	ATXAC_SVMPI_01	K.EAYSTMYIDILLTGVEIWSNK.D	Y	132.46	24452136	21	-0.8	8160778	3	58.16	5	F5:50511	229	249		PEAKS DB
2	ATXAC_SVMPI_01	K.YFSDC(+57.02)SYIQC(+57.02)WDFIM(+15.99)KENPQC(+57.02)ILNKR.L	Y	131.15	34305242	26	-0.8	11445144	3	38.59	6	F6:33492	364	389	Carbamidomethylation; Oxidation (M)	PEAKS DB
2	ATXAC_SVMPI_01	K.VAITMAHELGHNLGISHDTGSC(+57.02)SC(+57.02)GGYSC(+57.02)IMSPVLSHEPSK.Y	Y	129.86	43959805	41	-1.0	11000013	4	31.36	6	F6:26119	323	363	Carbamidomethylation	PEAKS DB
2	ATXAC_SVMPI_01	N.LGISHDTGSC(+57.02)SC(+57.02)GGYSC(+57.02)IMSPVLSHEPSK.Y	Y	127.34	31223564	29	-0.3	7815962	4	28.42	5	F5:22531	335	363	Carbamidomethylation	PEAKS DB
2	ATXAC_SVMPI_01	D.TGSC(+57.02)SC(+57.02)GGYSC(+57.02)IMSPVLSHEPSK.Y	Y	126.41	25000491	23	-0.3	8343567	3	27.60	5	F5:21773	341	363	Carbamidomethylation	PEAKS DB
2	ATXAC_SVMPI_01	E.LGHNLGISHDTGSC(+57.02)SC(+57.02)GGYSC(+57.02)IMSPVLSHEPSK.Y	Y	124.51	35435640	33	-1.0	7097194	5	27.25	5	F5:21374	331	363	Carbamidomethylation	PEAKS DB
2	ATXAC_SVMPI_01	K.VAITM(+15.99)AHELGHNLGISHDTGSC(+57.02)SC(+57.02)GGYSC(+57.02)IM(+15.99)SPVLSHEPSK.Y	Y	122.78	44279702	41	-0.5	11079993	4	26.36	5	F5:20584	323	363	Oxidation (M); Carbamidomethylation	PEAKS DB
2	ATXAC_SVMPI_01	K.YFSDC(+57.02)SYIQC(+57.02)WDFIM(+15.99)KENPQC(+57.02)ILNK.R	Y	122.64	32744231	25	1.6	10924834	3	40.25	4	F4:34712	364	388	Carbamidomethylation; Oxidation (M)	PEAKS DB
2	ATXAC_SVMPI_01	K.SHDNAQLLTSTDFNGPTIGLAYVGSMC(+57.02)DPKR.S	Y	122.50	33645815	31	0.4	11225349	3	36.53	4	F4:31138	278	308	Carbamidomethylation	PEAKS DB
2	ATXAC_SVMPI_01	R.STGVIQDHSEQDLK.V	Y	121.70	15557478	14	-1.3	7788801	2	16.18	5	F5:10034	309	322		PEAKS DB
2	ATXAC_SVMPI_01	K.DLINVQPAAPQTLDSFGEWRK.T	Y	121.25	23842124	21	0.8	11931144	2	36.76	4	F4:31211	250	270		PEAKS DB
2	ATXAC_SVMPI_01	A.HELGHNLGISHDTGSC(+57.02)SC(+57.02)GGYSC(+57.02)IM(+15.99)SPVLSHEPSK.Y	Y	120.87	38256604	35	-1.4	9574210	4	23.87	5	F5:17890	329	363	Carbamidomethylation; Oxidation (M)	PEAKS DB
2	ATXAC_SVMPI_01	K.YFSDC(+57.02)SYIQC(+57.02)WDFIMK.E	Y	120.22	21618948	16	-1.1	10819535	2	44.44	5	F5:39222	364	379	Carbamidomethylation	PEAKS DB
2	ATXAC_SVMPI_01	K.DLINVQPAAPQTLDSFGEWR.K	Y	119.23	22561174	20	-1.5	7530453	3	41.04	5	F5:35317	250	269		PEAKS DB
2	ATXAC_SVMPI_01	K.YFSDC(+57.02)SYIQC(+57.02)WDFIM(+15.99)K.E	Y	118.68	21778896	16	1.3	10899535	2	41.93	6	F6:36868	364	379	Carbamidomethylation; Oxidation (M)	PEAKS DB
2	ATXAC_SVMPI_01	A.ITM(+15.99)AHELGHNLGISHDTGSC(+57.02)SC(+57.02)GGYSC(+57.02)IMSPVLSHEPSK.Y	Y	116.31	42418696	39	-0.8	8493805	5	27.13	6	F6:22084	325	363	Oxidation (M); Carbamidomethylation	PEAKS DB
2	ATXAC_SVMPI_01	R.KSHDNAQLLTSTDFNGPTIGLAYVGSM(+15.99)C(+57.02)DPK.R	Y	115.79	33525703	31	-0.4	8391495	4	33.81	5	F5:27970	277	307	Oxidation (M); Carbamidomethylation	PEAKS DB
2	ATXAC_SVMPI_01	Q.PAAPQTLDSFGEWRK.T	Y	112.86	17018474	15	1.1	8519319	2	36.76	4	F4:31239	256	270		PEAKS DB
2	ATXAC_SVMPI_01	N.GPTIGLAYVGSMC(+57.02)DPK.R	Y	112.07	16647902	16	-0.9	8334016	2	32.50	5	F5:26748	292	307	Carbamidomethylation	PEAKS DB
2	ATXAC_SVMPI_01	K.YFSDC(+57.02)SYIQC(+57.02)WDFIMKENPQC(+57.02)ILNK.R	Y	111.99	32584282	25	-0.4	10871495	3	43.39	6	F6:38237	364	388	Carbamidomethylation	PEAKS DB
2	ATXAC_SVMPI_01	Q.PAAPQTLDSFGEWR.K	Y	111.79	15737524	14	0.1	7878835	2	41.06	5	F5:35484	256	269		PEAKS DB
2	ATXAC_SVMPI_01	G.VEIWSNKDLINVQPAAPQTLDSFGEWR.K	Y	110.18	31125618	27	-1.2	10385266	3	39.93	5	F5:34476	243	269		PEAKS DB
2	ATXAC_SVMPI_01	H.ELGHNLGISHDTGSC(+57.02)SC(+57.02)GGYSC(+57.02)IM(+15.99)SPVLSHEPSK.Y	Y	109.73	36886013	34	-2.5	7387257	5	25.64	5	F5:19821	330	363	Carbamidomethylation; Oxidation (M)	PEAKS DB
2	ATXAC_SVMPI_01	R.KSHDNAQLLTSTDFNGPTIGLAYVGSMC(+57.02)D.P	Y	107.56	31114277	29	-0.5	10381493	3	38.59	6	F6:33382	277	305	Carbamidomethylation	PEAKS DB
2	ATXAC_SVMPI_01	H.NLGISHDTGSC(+57.02)SC(+57.02)GGYSC(+57.02)IMSPVLSHEPSK.Y	Y	107.13	32363994	30	-0.8	8101064	4	28.84	5	F5:23108	334	363	Carbamidomethylation	PEAKS DB
2	ATXAC_SVMPI_01	E.IWSNKDLINVQPAAPQTLDSFGEWR.K	Y	107.00	28844507	25	0.8	9624916	3	38.38	5	F5:32755	245	269		PEAKS DB
2	ATXAC_SVMPI_01	L.TGVEIWSNKDLINVQPAAPQTLDSFGEWR.K	Y	106.37	32706309	29	-0.6	10912169	3	40.42	5	F5:34815	241	269		PEAKS DB
2	ATXAC_SVMPI_01	T.MAHELGHNLGISHDTGSC(+57.02)SC(+57.02)GGYSC(+57.02)IMSPVLSHEPSK.Y	Y	106.24	40117429	37	0.1	10039431	4	27.41	5	F5:21613	327	363	Carbamidomethylation	PEAKS DB
2	ATXAC_SVMPI_01	L.LTGVEIWSNKDLINVQPAAPQTLDSFGEWR.K	Y	106.13	33837148	30	-0.9	11289113	3	41.57	6	F6:36469	240	269		PEAKS DB
2	ATXAC_SVMPI_01	T.M(+15.99)AHELGHNLGISHDTGSC(+57.02)SC(+57.02)GGYSC(+57.02)IMSPVLSHEPSK.Y	Y	105.94	40277380	37	-0.6	8065544	5	26.57	5	F5:20766	327	363	Oxidation (M); Carbamidomethylation	PEAKS DB
2	ATXAC_SVMPI_01	Y.SC(+57.02)IMSPVLSHEPSK.Y	Y	105.60	15707483	14	2.0	7863830	2	31.64	5	F5:25939	350	363	Carbamidomethylation	PEAKS DB
2	ATXAC_SVMPI_01	K.EAYSTM(+15.99)YIDILLTGVEIWSNK.D	Y	105.41	24612087	21	-0.5	8214098	3	54.62	6	F6:49670	229	249	Oxidation (M)	PEAKS DB
2	ATXAC_SVMPI_01	H.NLGISHDTGSC(+57.02)SC(+57.02)GGYSC(+57.02)IM(+15.99)SPVLSHEPSK.Y	Y	104.68	32523945	30	-0.3	10851384	3	25.25	5	F5:19386	334	363	Carbamidomethylation; Oxidation (M)	PEAKS DB
2	ATXAC_SVMPI_01	Q.LLTSTDFNGPTIGLAYVGSM(+15.99)C(+57.02)DPK.R	Y	102.96	25722190	24	0.0	8584136	3	37.87	5	F5:32210	284	307	Oxidation (M); Carbamidomethylation	PEAKS DB
2	ATXAC_SVMPI_01	L.TGVEIWSNKDLINVQPAAPQTLDSFGEWRK.T	Y	102.63	33987258	30	-0.2	8506885	4	37.58	6	F6:32396	241	270		PEAKS DB
2	ATXAC_SVMPI_01	K.SHDNAQLLTSTDFNGPTIGLAYVGSM(+15.99)C(+57.02)DPKR.S	Y	102.51	33805764	31	-0.2	8461512	4	34.10	6	F6:29002	278	308	Oxidation (M); Carbamidomethylation	PEAKS DB
2	ATXAC_SVMPI_01	V.QPAAPQTLDSFGEWR.K	Y	102.27	17018110	15	-2.7	8519105	2	41.04	5	F5:35472	255	269		PEAKS DB
2	ATXAC_SVMPI_01	L.INVQPAAPQTLDSFGEWR.K	Y	101.90	20280065	18	-0.5	10150100	2	36.22	5	F5:30559	252	269		PEAKS DB
2	ATXAC_SVMPI_01	N.AQLLTSTDFNGPTIGLAYVGSMC(+57.02)DPK.R	Y	101.81	27553196	26	4.7	9194515	3	42.01	5	F5:36493	282	307	Carbamidomethylation	PEAKS DB
2	ATXAC_SVMPI_01	K.VAITMAHELGHNLGISHDTGSC(+57.02)SC(+57.02)GGYSC(+57.02)IM(+15.99)SPVLSHEPSK.Y	Y	101.35	44119751	41	-0.4	7363362	6	28.81	6	F6:23323	323	363	Carbamidomethylation; Oxidation (M)	PEAKS DB
2	ATXAC_SVMPI_01	G.VEIWSNKDLINVQPAAPQTLDSFGEWRK.T	Y	101.33	32406567	28	-0.8	8111708	4	37.19	5	F5:31496	243	270		PEAKS DB
2	ATXAC_SVMPI_01	R.KSHDNAQLLTSTDFNGPTIGLAYVGSM(+15.99)C(+57.02)D.P	Y	100.90	31274226	29	-1.7	10434797	3	36.76	5	F5:31090	277	305	Oxidation (M); Carbamidomethylation	PEAKS DB
2	ATXAC_SVMPI_01	K.SHDNAQLLTSTDFNGPTIGLAYVGSMC(+57.02)D.P	Y	100.42	29833328	28	-0.7	9954508	3	41.99	5	F5:36597	278	305	Carbamidomethylation	PEAKS DB
2	ATXAC_SVMPI_01	G.HNLGISHDTGSC(+57.02)SC(+57.02)GGYSC(+57.02)IMSPVLSHEPSK.Y	Y	100.00	33734585	31	-0.1	6756989	5	26.61	4	F4:20818	333	363	Carbamidomethylation	PEAKS DB
2	ATXAC_SVMPI_01	I.NVQPAAPQTLDSFGEWR.K	Y	99.97	19149224	17	-0.8	9584677	2	45.97	5	F5:40451	253	269		PEAKS DB
2	ATXAC_SVMPI_01	E.LGHNLGISHDTGSC(+57.02)SC(+57.02)GGYSC(+57.02)IM(+15.99)SPVLSHEPSK.Y	Y	99.70	35595588	33	-1.0	7129183	5	24.13	6	F6:18683	331	363	Carbamidomethylation; Oxidation (M)	PEAKS DB
2	ATXAC_SVMPI_01	M.AHELGHNLGISHDTGSC(+57.02)SC(+57.02)GGYSC(+57.02)IMSPVLSHEPSK.Y	Y	99.59	38807026	36	0.1	9711830	4	26.59	5	F5:20895	328	363	Carbamidomethylation	PEAKS DB
2	ATXAC_SVMPI_01	Y.STMYIDILLTGVEIWSNKDLINVQPAAPQTLDSFGEWR.K	Y	99.00	43201777	38	-0.9	10810508	4	56.46	6	F6:51401	232	269		PEAKS DB
2	ATXAC_SVMPI_01	A.ITM(+15.99)AHELGHNLGISHDTGSC(+57.02)SC(+57.02)GGYSC(+57.02)IM(+15.99)SPVLSHEPSK.Y	Y	98.92	42578647	39	-1.0	8525793	5	24.66	6	F6:19148	325	363	Oxidation (M); Carbamidomethylation	PEAKS DB
2	ATXAC_SVMPI_01	N.KDLINVQPAAPQTLDSFGEWR.K	Y	97.83	23842124	21	0.2	7957449	3	35.97	6	F6:30738	249	269		PEAKS DB
2	ATXAC_SVMPI_01	L.LTSTDFNGPTIGLAYVGSM(+15.99)C(+57.02)DPK.R	Y	97.17	24591348	23	-0.6	8207184	3	35.97	5	F5:30257	285	307	Oxidation (M); Carbamidomethylation	PEAKS DB
2	ATXAC_SVMPI_01	Y.FSDC(+57.02)SYIQC(+57.02)WDFIMK.E	Y	96.83	19988314	15	-1.1	10004219	2	42.67	5	F5:37101	365	379	Carbamidomethylation	PEAKS DB
2	ATXAC_SVMPI_01	Y.IDILLTGVEIWSNKDLINVQPAAPQTLDSFGEWR.K	Y	96.60	38379941	34	-0.4	9605054	4	50.52	6	F6:45289	236	269		PEAKS DB
2	ATXAC_SVMPI_01	R.IHQMVNIMK.E	Y	96.23	11125835	9	-0.7	11135900	1	19.04	5	F5:13041	220	228		PEAKS DB
2	ATXAC_SVMPI_01	K.EAYSTM(+15.99)YIDILLTGVEIWSNKDLINVQPAAPQTLDSFGEWR.K	Y	95.96	46993154	41	-0.2	11758359	4	56.50	6	F6:51543	229	269	Oxidation (M)	PEAKS DB
2	ATXAC_SVMPI_01	K.SHDNAQLLTSTDFNGPTIGL.A	Y	95.13	21000125	20	-0.8	10510127	2	37.56	5	F5:31959	278	297		PEAKS DB
2	ATXAC_SVMPI_01	D.LINVQPAAPQTLDSFGEWR.K	Y	94.91	21410906	19	-0.4	7147039	3	37.75	5	F5:32112	251	269		PEAKS DB
2	ATXAC_SVMPI_01	R.IHQMVNIMKEAYSTMYIDILLTGVEIWSNK.D	Y	94.62	35397866	30	-0.1	8859539	4	56.23	6	F6:51799	220	249		PEAKS DB
2	ATXAC_SVMPI_01	K.RSTGVIQDHSEQDLK.V	Y	94.56	17118489	15	-0.8	5716231	3	13.53	5	F5:7449	308	322		PEAKS DB
2	ATXAC_SVMPI_01	G.ISHDTGSC(+57.02)SC(+57.02)GGYSC(+57.02)IMSPVLSHEPSK.Y	Y	94.26	29522510	27	0.3	9850912	3	25.91	6	F6:20533	337	363	Carbamidomethylation	PEAKS DB
2	ATXAC_SVMPI_01	N.LGISHDTGSC(+57.02)SC(+57.02)GGYSC(+57.02)IM(+15.99)SPVLSHEPSK.Y	Y	93.66	31383516	29	-1.5	7855940	4	24.88	5	F5:18933	335	363	Carbamidomethylation; Oxidation (M)	PEAKS DB
2	ATXAC_SVMPI_01	D.ILLTGVEIWSNKDLINVQPAAPQTLDSFGEWRK.T	Y	93.54	37379780	33	-1.8	9355001	4	41.27	6	F6:36196	238	270		PEAKS DB
2	ATXAC_SVMPI_01	R.YVDLFIVVDHGMFMK.Y	Y	92.42	18128943	15	-0.9	6053048	3	42.15	5	F5:36576	194	208		PEAKS DB
2	ATXAC_SVMPI_01	Q.LLTSTDFNGPTIGLAYVGSMC(+57.02)DPK.R	Y	91.88	25562239	24	-0.4	8530815	3	40.30	5	F5:34602	284	307	Carbamidomethylation	PEAKS DB
2	ATXAC_SVMPI_01	E.AYSTMYIDILLTGVEIWSNKDLINVQPAAPQTLDSFGEWR.K	Y	91.80	45542778	40	-1.4	11395752	4	57.33	6	F6:52484	230	269		PEAKS DB
2	ATXAC_SVMPI_01	F.SDC(+57.02)SYIQC(+57.02)WDFIMK.E	Y	91.31	18517631	14	-0.3	9268885	2	40.96	5	F5:35361	366	379	Carbamidomethylation	PEAKS DB
2	ATXAC_SVMPI_01	N.VQPAAPQTLDSFGEWR.K	Y	91.23	18008794	16	0.1	9014471	2	34.12	4	F4:28443	254	269		PEAKS DB
2	ATXAC_SVMPI_01	T.GVIQDHSEQDLK.V	Y	90.80	13676681	12	-1.8	6848401	2	17.49	5	F5:11510	311	322		PEAKS DB
2	ATXAC_SVMPI_01	L.LTSTDFNGPTIGLAYVGSMC(+57.02)DPK.R	Y	90.78	24431399	23	0.6	8153877	3	38.32	4	F4:32801	285	307	Carbamidomethylation	PEAKS DB
2	ATXAC_SVMPI_01	Y.FSDC(+57.02)SYIQC(+57.02)WDFIM(+15.99)K.E	Y	90.78	20148263	15	-0.6	10084198	2	50.08	5	F5:44611	365	379	Carbamidomethylation; Oxidation (M)	PEAKS DB
2	ATXAC_SVMPI_01	S.C(+57.02)GGYSC(+57.02)IMSPVLSHEPSK.Y	Y	90.33	20078853	18	-0.3	6703022	3	27.31	4	F4:21536	346	363	Carbamidomethylation	PEAKS DB
2	ATXAC_SVMPI_01	Y.STM(+15.99)YIDILLTGVEIWSNK.D	Y	90.13	20980657	18	-1.0	7003618	3	51.32	6	F6:46360	232	249	Oxidation (M)	PEAKS DB
2	ATXAC_SVMPI_01	K.SHDNAQLLTSTDFNGPTIGLAY.V	Y	89.98	23341128	22	-0.4	11680632	2	38.61	5	F5:32980	278	299		PEAKS DB
2	ATXAC_SVMPI_01	E.IWSNKDLINVQPAAPQTLDSFGEWRK.T	Y	89.90	30125457	26	-1.0	7541429	4	35.75	6	F6:30547	245	270		PEAKS DB
2	ATXAC_SVMPI_01	A.APQTLDSFGEWR.K	Y	89.68	14056626	12	0.9	7038392	2	41.04	5	F5:35495	258	269		PEAKS DB
2	ATXAC_SVMPI_01	C.SC(+57.02)GGYSC(+57.02)IMSPVLSHEPSK.Y	Y	89.43	20949172	19	-1.3	6993121	3	27.22	6	F6:21937	345	363	Carbamidomethylation	PEAKS DB
2	ATXAC_SVMPI_01	N.LGISHDTGSC(+57.02)SC(+57.02)GGYSC(+57.02)IMSPVLSHEPSKYFSDC(+57.02)SYIQC(+57.02)WDFIMK.E	Y	89.13	52662407	45	-0.3	10542551	5	41.22	6	F6:36154	335	379	Carbamidomethylation	PEAKS DB
2	ATXAC_SVMPI_01	C.GGYSC(+57.02)IMSPVLSHEPSK.Y	Y	89.05	18478546	17	-0.3	9249343	2	31.36	6	F6:26113	347	363	Carbamidomethylation	PEAKS DB
2	ATXAC_SVMPI_01	L.INVQPAAPQTLDSFGEWRK.T	Y	88.59	21561013	19	-0.8	7197072	3	31.40	5	F5:25658	252	270		PEAKS DB
2	ATXAC_SVMPI_01	P.VLSHEPSKYFSDC(+57.02)SYIQC(+57.02)WDFIMK.E	Y	88.19	30393606	24	-0.8	7608468	4	38.11	6	F6:32860	356	379	Carbamidomethylation	PEAKS DB
2	ATXAC_SVMPI_01	A.PQTLDSFGEWR.K	Y	87.87	13346255	11	-2.6	6683183	2	45.95	5	F5:40434	259	269		PEAKS DB
2	ATXAC_SVMPI_01	K.RSTGVIQDHSEQDLKVA.I	Y	87.52	18819545	17	-0.9	6283249	3	18.52	4	F4:12585	308	324		PEAKS DB
2	ATXAC_SVMPI_01	H.ELGHNLGISHDTGSC(+57.02)SC(+57.02)GGYSC(+57.02)IMSPVLSHEPSK.Y	Y	87.52	36726064	34	-0.7	7355281	5	29.12	4	F4:23212	330	363	Carbamidomethylation	PEAKS DB
2	ATXAC_SVMPI_01	I.TMAHELGHNLGISHDTGSC(+57.02)SC(+57.02)GGYSC(+57.02)IMSPVLSHEPSK.Y	Y	87.50	41127905	38	-1.2	8235644	5	28.31	6	F6:22918	326	363	Carbamidomethylation	PEAKS DB
2	ATXAC_SVMPI_01	D.ILLTGVEIWSNKDLINVQPAAPQTLDSFGEWR.K	Y	87.42	36098831	32	0.3	9034783	4	45.18	6	F6:40124	238	269		PEAKS DB
2	ATXAC_SVMPI_01	K.SHDNAQLLTSTDFNGPTIG.L	Y	87.37	19869282	19	-1.2	9944702	2	32.76	6	F6:27420	278	296		PEAKS DB
2	ATXAC_SVMPI_01	V.DLFIVVDHGMFM(+15.99)K.Y	Y	86.48	15667574	13	-0.5	7843856	2	40.23	6	F6:35108	196	208	Oxidation (M)	PEAKS DB
2	ATXAC_SVMPI_01	Y.STMYIDILLTGVEIWSNK.D	Y	85.63	20820708	18	-0.9	10420417	2	54.43	6	F6:49470	232	249		PEAKS DB
2	ATXAC_SVMPI_01	F.SDC(+57.02)SYIQC(+57.02)WDFIM(+15.99)K.E	Y	85.57	18677579	14	-0.9	9348854	2	37.77	5	F5:32119	366	379	Carbamidomethylation; Oxidation (M)	PEAKS DB
2	ATXAC_SVMPI_01	H.DTGSC(+57.02)SC(+57.02)GGYSC(+57.02)IMSPVLSHEPSK.Y	Y	85.41	26150759	24	0.1	8726993	3	29.74	4	F4:23963	340	363	Carbamidomethylation	PEAKS DB
2	ATXAC_SVMPI_01	F.IVVDHGMFMK.Y	Y	85.04	11755831	10	-0.9	5887983	2	29.28	6	F6:23942	199	208		PEAKS DB
2	ATXAC_SVMPI_01	K.VAITMAHELGH.N	Y	84.36	11775913	11	-0.6	5898026	2	21.63	4	F4:15721	323	333		PEAKS DB
2	ATXAC_SVMPI_01	K.SHDNAQLLTSTDFNGPTIGLA.Y	Y	84.32	21710496	21	-1.2	10865308	2	36.77	4	F4:31279	278	298		PEAKS DB
2	ATXAC_SVMPI_01	R.RIHQMVNIMK.E	Y	83.69	12686846	10	-1.2	4239016	3	17.02	5	F5:11015	219	228		PEAKS DB
2	ATXAC_SVMPI_01	T.STDFNGPTIGLAYVGSMC(+57.02)DPK.R	Y	83.47	22290081	21	0.3	11155116	2	37.46	5	F5:31886	287	307	Carbamidomethylation	PEAKS DB
2	ATXAC_SVMPI_01	R.IHQM(+15.99)VNIMK.E	Y	83.31	11285784	9	-2.1	5652953	2	14.61	5	F5:8439	220	228	Oxidation (M)	PEAKS DB
2	ATXAC_SVMPI_01	M.SPVLSHEPSK.Y	Y	83.01	10795610	10	-1.5	5407870	2	18.52	4	F4:12630	354	363		PEAKS DB
2	ATXAC_SVMPI_01	G.VIQDHSEQDLK.V	Y	82.92	13106466	11	0.2	6563307	2	16.20	5	F5:10203	312	322		PEAKS DB
2	ATXAC_SVMPI_01	W.SNKDLINVQPAAPQTLDSFGEWR.K	Y	82.64	25852874	23	-0.1	8627697	3	35.65	4	F4:30095	247	269		PEAKS DB
2	ATXAC_SVMPI_01	Y.IDILLTGVEIWSNK.D	Y	82.56	15998872	14	0.0	8009509	2	43.90	4	F4:38312	236	249		PEAKS DB
2	ATXAC_SVMPI_01	R.YVDLFIVVDHGM(+15.99)FMK.Y	Y	82.46	18288892	15	-0.7	9154512	2	38.84	6	F6:33844	194	208	Oxidation (M)	PEAKS DB
2	ATXAC_SVMPI_01	Y.SC(+57.02)IM(+15.99)SPVLSHEPSK.Y	Y	82.27	15867433	14	-2.7	7943768	2	18.15	6	F6:12631	350	363	Carbamidomethylation; Oxidation (M)	PEAKS DB
2	ATXAC_SVMPI_01	T.GVEIWSNKDLINVQPAAPQTLDSFGEWR.K	Y	81.81	31695833	28	-1.1	10575338	3	39.76	6	F6:34616	242	269		PEAKS DB
2	ATXAC_SVMPI_01	I.MSPVLSHEPSK.Y	Y	81.51	12106016	11	-2.3	6063066	2	29.51	6	F6:24206	353	363		PEAKS DB
2	ATXAC_SVMPI_01	V.VDHGMFMK.Y	Y	81.51	9634307	8	-1.0	4827221	2	23.62	4	F4:17769	201	208		PEAKS DB
2	ATXAC_SVMPI_01	K.VAITMAHELGHNLGISH.D	Y	81.39	17989148	17	-1.0	6006450	3	27.39	4	F4:21716	323	339		PEAKS DB
2	ATXAC_SVMPI_01	S.HDNAQLLTSTDFNGPTIGLAYVGSMC(+57.02)DPK.R	Y	81.25	31214485	29	-2.7	10414873	3	38.62	5	F5:33057	279	307	Carbamidomethylation	PEAKS DB
2	ATXAC_SVMPI_01	D.LFIVVDHGMFMKYNGNSDKIR.R	Y	81.07	24832454	21	-1.4	4976556	5	30.08	6	F6:24764	197	217		PEAKS DB
2	ATXAC_SVMPI_01	L.TSTDFNGPTIGLAYVGSMC(+57.02)DPK.R	Y	80.98	23300559	22	0.9	11660363	2	37.32	4	F4:31827	286	307	Carbamidomethylation	PEAKS DB
2	ATXAC_SVMPI_01	L.FIVVDHGMFMK.Y	Y	80.97	13226515	11	-0.9	6623324	2	29.33	5	F5:23605	198	208		PEAKS DB
2	ATXAC_SVMPI_01	L.TPEQQRYVDLFIVVDHGMFMKYNGNSDK.I	Y	80.66	33305801	28	-0.8	8336516	4	37.79	6	F6:32611	188	215		PEAKS DB
2	ATXAC_SVMPI_01	R.STGVIQDHSEQD.L	Y	80.23	13145687	12	-1.3	6582908	2	14.00	5	F5:7873	309	320		PEAKS DB
2	ATXAC_SVMPI_01	I.VVDHGMFMK.Y	Y	80.21	10624990	9	-0.4	5322566	2	23.47	5	F5:17518	200	208		PEAKS DB
2	ATXAC_SVMPI_01	A.QLLTSTDFNGPTIGLAYVGSMC(+57.02)DPKR.S	Y	80.02	28403835	26	-1.5	9478004	3	44.30	6	F6:39224	283	308	Carbamidomethylation	PEAKS DB
2	ATXAC_SVMPI_01	V.IQDHSEQDLK.V	Y	79.65	12115782	10	0.9	6067969	2	17.66	4	F4:11748	313	322		PEAKS DB
2	ATXAC_SVMPI_01	L.FIVVDHGMFM(+15.99)K.Y	Y	79.29	13386465	11	-0.7	6703301	2	31.46	6	F6:26120	198	208	Oxidation (M)	PEAKS DB
2	ATXAC_SVMPI_01	N.GPTIGLAYVGSM(+15.99)C(+57.02)DPK.R	Y	79.24	16807852	16	-1.5	8413986	2	27.96	6	F6:22635	292	307	Oxidation (M); Carbamidomethylation	PEAKS DB
2	ATXAC_SVMPI_01	Y.VDLFIVVDHGMFMK.Y	Y	79.14	16498309	14	-1.3	5509502	3	39.95	5	F5:34343	195	208		PEAKS DB
2	ATXAC_SVMPI_01	L.KVAITMAHELGHNLGISHDTGSC(+57.02)SC(+57.02)GGYSC(+57.02)IMSPVLSHEPSK.Y	Y	78.06	45240752	42	-1.1	9058213	5	29.97	6	F6:24674	322	363	Carbamidomethylation	PEAKS DB
2	ATXAC_SVMPI_01	I.HQMVNIMK.E	Y	77.89	9994994	8	-3.1	5007554	2	29.95	5	F5:24204	221	228		PEAKS DB
2	ATXAC_SVMPI_01	K.SHDNAQLLTSTDFN.G	Y	77.88	15617008	14	0.3	7818579	2	27.18	4	F4:21488	278	291		PEAKS DB
2	ATXAC_SVMPI_01	D.LFIVVDHGMFM(+15.99)KYNGNSDK.I	Y	77.23	22300552	19	-0.8	5585206	4	29.24	6	F6:23954	197	215	Oxidation (M)	PEAKS DB
2	ATXAC_SVMPI_01	V.DLFIVVDHGMFMK.Y	Y	76.79	15507626	13	0.2	7763887	2	42.13	6	F6:37005	196	208		PEAKS DB
2	ATXAC_SVMPI_01	I.LLTGVEIWSNKDLINVQPAAPQTLDSFGEWR.K	Y	76.73	34967991	31	-1.6	11666051	3	43.45	6	F6:38384	239	269		PEAKS DB
2	ATXAC_SVMPI_01	K.VAITM(+15.99)AHELGHNLGISHDTGSC(+57.02)SC(+57.02)GGYSC(+57.02)IMSPVLSHEPSK.Y	Y	76.63	44119751	41	1.0	11040022	4	29.41	4	F4:24093	323	363	Oxidation (M); Carbamidomethylation	PEAKS DB
2	ATXAC_SVMPI_01	K.ENPQC(+57.02)ILNKR.L	Y	76.29	12706451	10	-2.1	6363285	2	16.44	5	F5:10405	380	389	Carbamidomethylation	PEAKS DB
2	ATXAC_SVMPI_01	L.FIVVDHGM(+15.99)FMK.Y	Y	76.19	13386465	11	-1.1	6703298	2	25.78	5	F5:19807	198	208	Oxidation (M)	PEAKS DB
2	ATXAC_SVMPI_01	F.IVVDHGMFM(+15.99)K.Y	Y	75.66	11915780	10	-0.8	5967958	2	26.52	6	F6:21181	199	208	Oxidation (M)	PEAKS DB
2	ATXAC_SVMPI_01	Y.VDLFIVVDHGMFM(+15.99)K.Y	Y	75.21	16658258	14	-0.1	5562825	3	38.24	6	F6:33023	195	208	Oxidation (M)	PEAKS DB
2	ATXAC_SVMPI_01	R.IHQMVNIM(+15.99)K.E	Y	74.96	11285784	9	-1.8	5652955	2	15.46	5	F5:9556	220	228	Oxidation (M)	PEAKS DB
2	ATXAC_SVMPI_01	A.QLLTSTDFNGPTIGLAYVGSMC(+57.02)DPK.R	Y	74.95	26842825	25	-1.0	8957672	3	49.37	6	F6:44365	283	307	Carbamidomethylation	PEAKS DB
2	ATXAC_SVMPI_01	S.C(+57.02)IMSPVLSHEPSK.Y	Y	74.85	14837163	13	-0.6	4955791	3	21.69	4	F4:15846	351	363	Carbamidomethylation	PEAKS DB
2	ATXAC_SVMPI_01	K.VAITMAHELGHNLGISHDTGSC(+57.02)SC(+57.02)GGYSC(+57.02).I	Y	74.79	30903052	29	-0.3	10311086	3	28.30	4	F4:22601	323	351	Carbamidomethylation	PEAKS DB
2	ATXAC_SVMPI_01	D.LFIVVDHGMFM(+15.99)K.Y	Y	74.44	14517305	12	-0.4	7268722	2	31.53	5	F5:25851	197	208	Oxidation (M)	PEAKS DB
2	ATXAC_SVMPI_01	R.YVDLFIVVDHGMFM(+15.99)K.Y	Y	74.21	18288892	15	-1.0	9154509	2	40.22	6	F6:35402	194	208	Oxidation (M)	PEAKS DB
2	ATXAC_SVMPI_01	K.SHDNAQLLTSTDFNGPTIGLAYVGSM(+15.99)C(+57.02)D.P	Y	74.02	29993276	28	-0.6	10007825	3	39.47	6	F6:34306	278	305	Oxidation (M); Carbamidomethylation	PEAKS DB
2	ATXAC_SVMPI_01	H.NLGISHDTGSC(+57.02)SC(+57.02)GGYSC(+57.02)IMSPVLSHEPSKYFSDC(+57.02)SYIQC(+57.02)WDFIMK.E	Y	73.96	53802837	46	-0.3	10770637	5	41.24	6	F6:36138	334	379	Carbamidomethylation	PEAKS DB
2	ATXAC_SVMPI_01	D.C(+57.02)SYIQC(+57.02)WDFIMK.E	Y	73.86	16497041	12	-0.1	8258593	2	39.78	5	F5:34208	368	379	Carbamidomethylation	PEAKS DB
2	ATXAC_SVMPI_01	D.LFIVVDHGM(+15.99)FMK.Y	Y	73.67	14517305	12	-0.8	7268719	2	30.58	5	F5:24758	197	208	Oxidation (M)	PEAKS DB
2	ATXAC_SVMPI_01	R.IHQMVNIMKEAYSTMYIDILLTGVEIWSNKDLINVQPAAPQTLDSFGEWR.K	Y	73.50	57778936	50	-1.3	11565845	5	57.73	6	F6:52890	220	269		PEAKS DB
2	ATXAC_SVMPI_01	K.VAITMAHELGHNLGISHDTGSC(+57.02)SC(+57.02)GGY.S	Y	73.42	28432424	27	-0.5	7118175	4	28.14	6	F6:22779	323	349	Carbamidomethylation	PEAKS DB
2	ATXAC_SVMPI_01	S.TGVIQDHSEQDLK.V	Y	73.41	14687158	13	-0.6	4905789	3	15.99	5	F5:9950	310	322		PEAKS DB
2	ATXAC_SVMPI_01	K.YNGNSDKIR.R	Y	73.26	10655203	9	-1.9	5337664	2	9.16	5	F5:3153	209	217		PEAKS DB
2	ATXAC_SVMPI_01	D.FNGPTIGLAYVGSMC(+57.02)DPK.R	Y	73.08	19259015	18	-0.2	9639578	2	36.40	5	F5:30786	290	307	Carbamidomethylation	PEAKS DB
2	ATXAC_SVMPI_01	D.LFIVVDHGMFMK.Y	Y	72.90	14357356	12	-1.4	7188741	2	34.22	6	F6:29010	197	208		PEAKS DB
2	ATXAC_SVMPI_01	R.RIHQMVNIM(+15.99)K.E	Y	72.35	12846794	10	-1.2	4292332	3	13.79	6	F6:8186	219	228	Oxidation (M)	PEAKS DB
2	ATXAC_SVMPI_01	F.IVVDHGM(+15.99)FMK.Y	Y	72.18	11915780	10	-1.9	5967952	2	30.33	6	F6:25013	199	208	Oxidation (M)	PEAKS DB
2	ATXAC_SVMPI_01	Y.IQC(+57.02)WDFIMK.E	Y	71.69	12395780	9	-0.7	6207958	2	35.87	5	F5:30153	371	379	Carbamidomethylation	PEAKS DB
2	ATXAC_SVMPI_01	R.YVDLFIVVDHGM(+15.99)FM(+15.99)K.Y	Y	71.47	18448840	15	-1.3	6159678	3	36.99	5	F5:31306	194	208	Oxidation (M)	PEAKS DB
2	ATXAC_SVMPI_01	K.VAITMAHELGHNLGISHDTGSC(+57.02)SC(+57.02)GGYSC(+57.02)IMSP.V	Y	71.23	35185146	33	-1.3	11738440	3	32.82	6	F6:27290	323	355	Carbamidomethylation	PEAKS DB
2	ATXAC_SVMPI_01	K.ENPQC(+57.02)ILNK.R	Y	71.20	11145441	9	-1.3	5582786	2	25.68	5	F5:19860	380	388	Carbamidomethylation	PEAKS DB
2	ATXAC_SVMPI_01	L.FIVVDHGM(+15.99)FM(+15.99)K.Y	Y	70.94	13546414	11	-1.0	6783273	2	22.62	5	F5:16597	198	208	Oxidation (M)	PEAKS DB
2	ATXAC_SVMPI_01	R.KSHDNAQLLTSTDFNGPTIGL.A	Y	70.65	22281072	21	-0.5	7437093	3	33.93	6	F6:28618	277	297		PEAKS DB
2	ATXAC_SVMPI_01	R.KSHDNAQLLTSTDFNGPTIG.L	Y	70.34	21150232	20	-1.9	10585168	2	28.69	5	F5:22881	277	296		PEAKS DB
2	ATXAC_SVMPI_01	G.SC(+57.02)SC(+57.02)GGYSC(+57.02)IMSPVLSHEPSK.Y	Y	70.27	23419800	21	0.0	7816672	3	27.53	6	F6:22181	343	363	Carbamidomethylation	PEAKS DB
2	ATXAC_SVMPI_01	S.NKDLINVQPAAPQTLDSFGEWR.K	Y	70.11	24982554	22	-0.7	8337585	3	35.66	6	F6:30479	248	269		PEAKS DB
2	ATXAC_SVMPI_01	R.IHQM(+15.99)VNIM(+15.99)K.E	Y	69.97	11445732	9	-1.4	5732931	2	11.65	6	F6:5914	220	228	Oxidation (M)	PEAKS DB
2	ATXAC_SVMPI_01	R.YVDLFIVVDHGMFMKYNGNSDKIR.R	Y	69.85	28604041	24	0.0	5730881	5	37.33	6	F6:32182	194	217		PEAKS DB
2	ATXAC_SVMPI_01	R.IHQMVNIM(+15.99)KE.A	Y	69.66	12576210	10	-1.6	6298168	2	16.55	5	F5:10498	220	229	Oxidation (M)	PEAKS DB
2	ATXAC_SVMPI_01	L.TPEQQRYVDLFIVVDHGMFMK.Y	Y	69.56	25522556	21	-0.8	6390707	4	39.56	6	F6:34341	188	208		PEAKS DB
2	ATXAC_SVMPI_01	D.ILLTGVEIWSNK.D	Y	69.55	13717761	12	-0.9	6868947	2	36.65	5	F5:31012	238	249		PEAKS DB
2	ATXAC_SVMPI_01	Q.DHSEQDLK.V	Y	69.32	9704355	8	-1.4	4862244	2	14.39	4	F4:8404	315	322		PEAKS DB
2	ATXAC_SVMPI_01	R.KSHDNAQLLTSTDFNGPTIGLAYVGS.M	Y	69.00	27053296	26	-0.8	9027831	3	36.55	6	F6:31346	277	302		PEAKS DB
2	ATXAC_SVMPI_01	I.HQMVNIM(+15.99)K.E	Y	68.91	10154943	8	-0.5	5087542	2	15.30	6	F6:9780	221	228	Oxidation (M)	PEAKS DB
2	ATXAC_SVMPI_01	N.PQC(+57.02)ILNKR.L	Y	68.57	10275597	8	-1.4	5147864	2	20.64	4	F4:14536	382	389	Carbamidomethylation	PEAKS DB
2	ATXAC_SVMPI_01	S.KYFSDC(+57.02)SYIQC(+57.02)WDFIMK.E	Y	68.27	22899897	17	-0.8	11460012	2	39.43	6	F6:34469	363	379	Carbamidomethylation	PEAKS DB
2	ATXAC_SVMPI_01	S.C(+57.02)SC(+57.02)GGYSC(+57.02)IMSPVLSHEPSK.Y	Y	68.23	22549480	20	0.0	7526566	3	27.60	4	F4:21938	344	363	Carbamidomethylation	PEAKS DB
2	ATXAC_SVMPI_01	A.SQSNLTPEQQR.Y	N	68.03	12866215	11	-1.7	6443169	2	12.66	5	F5:6468	183	193		PEAKS DB
2	ATXAC_SVMPI_01	E.NPQC(+57.02)ILNK.R	Y	67.81	9855015	8	0.1	4937581	2	18.83	4	F4:12948	381	388	Carbamidomethylation	PEAKS DB
2	ATXAC_SVMPI_01	G.LAYVGSMC(+57.02)DPKR.S	Y	67.75	13956638	12	-1.5	4662278	3	19.82	6	F6:14384	297	308	Carbamidomethylation	PEAKS DB
2	ATXAC_SVMPI_01	I.QDHSEQDLK.V	Y	67.72	10984941	9	-0.1	5502543	2	14.39	4	F4:8363	314	322		PEAKS DB
2	ATXAC_SVMPI_01	I.VVDHGMFM(+15.99)K.Y	Y	67.56	10784940	9	0.4	5402545	2	37.66	5	F5:32054	200	208	Oxidation (M)	PEAKS DB
2	ATXAC_SVMPI_01	I.QC(+57.02)WDFIMK.E	Y	67.55	11264940	8	3.4	11275051	1	44.40	5	F5:38984	372	379	Carbamidomethylation	PEAKS DB
2	ATXAC_SVMPI_01	T.IGLAYVGSMC(+57.02)DPK.R	Y	66.66	14096683	13	-1.7	7058402	2	29.02	4	F4:23379	295	307	Carbamidomethylation	PEAKS DB
2	ATXAC_SVMPI_01	I.HQM(+15.99)VNIMK.E	Y	66.54	10154943	8	-0.9	5087540	2	14.56	6	F6:8967	221	228	Oxidation (M)	PEAKS DB
2	ATXAC_SVMPI_01	S.KYFSDC(+57.02)SYIQC(+57.02)WDFIM(+15.99)K.E	Y	66.45	23059846	17	-1.4	7696677	3	37.27	6	F6:32026	363	379	Carbamidomethylation; Oxidation (M)	PEAKS DB
2	ATXAC_SVMPI_01	T.GVEIWSNKDLINVQPAAPQTLDSFGEWRK.T	Y	66.35	32976782	29	-3.7	8254238	4	37.37	6	F6:32212	242	270		PEAKS DB
2	ATXAC_SVMPI_01	I.VVDHGM(+15.99)FMK.Y	Y	66.29	10784940	9	-0.9	5402538	2	25.53	6	F6:20162	200	208	Oxidation (M)	PEAKS DB
2	ATXAC_SVMPI_01	N.GPTIGLAYVGSMC(+57.02)DPKR.S	Y	65.67	18208912	17	-1.3	6079702	3	28.69	4	F4:23062	292	308	Carbamidomethylation	PEAKS DB
2	ATXAC_SVMPI_01	V.DHGMFMK.Y	Y	65.54	8643622	7	-1.2	4331879	2	23.41	6	F6:18002	202	208		PEAKS DB
2	ATXAC_SVMPI_01	K.EAYSTMYIDILLTG.V	Y	65.53	15887694	14	-0.9	7953912	2	51.94	6	F6:47326	229	242		PEAKS DB
2	ATXAC_SVMPI_01	R.IHQM(+15.99)VNIMKE.A	Y	65.42	12576210	10	-0.5	6298174	2	16.92	4	F4:10778	220	229	Oxidation (M)	PEAKS DB
2	ATXAC_SVMPI_01	V.VDHGMFM(+15.99)K.Y	Y	65.37	9794255	8	0.0	4907200	2	20.64	5	F5:14643	201	208	Oxidation (M)	PEAKS DB
2	ATXAC_SVMPI_01	R.YVDLFIVVDHGMFM(+15.99)KYNGNSDK.I	Y	65.24	26072136	22	-1.5	6528097	4	37.70	6	F6:32527	194	215	Oxidation (M)	PEAKS DB
2	ATXAC_SVMPI_01	N.AQLLTSTDFNGPTIGLAYVGSMC(+57.02)DPKR.S	Y	65.17	29114207	27	-0.5	9714803	3	38.20	6	F6:33098	282	308	Carbamidomethylation	PEAKS DB
2	ATXAC_SVMPI_01	L.TPEQQRYVDLFIVVDHGMFM(+15.99)K.Y	Y	65.04	25682505	21	-0.2	8570906	3	38.44	6	F6:33235	188	208	Oxidation (M)	PEAKS DB
2	ATXAC_SVMPI_01	F.IVVDHGM(+15.99)FM(+15.99)K.Y	Y	64.97	12075730	10	-2.2	6047924	2	27.24	6	F6:21974	199	208	Oxidation (M)	PEAKS DB
2	ATXAC_SVMPI_01	Q.LLTSTDFNGPTIGLAYVGSMC(+57.02)DPKR.S	Y	64.79	27123252	25	-0.2	9051155	3	37.56	4	F4:31886	284	308	Carbamidomethylation	PEAKS DB
2	ATXAC_SVMPI_01	R.IHQMVNIMKE.A	Y	64.58	12416261	10	-1.2	6218196	2	20.86	5	F5:14876	220	229		PEAKS DB
2	ATXAC_SVMPI_01	I.VVDHGM(+15.99)FM(+15.99)K.Y	Y	64.45	10944889	9	-0.5	5482515	2	16.47	5	F5:10410	200	208	Oxidation (M)	PEAKS DB
2	ATXAC_SVMPI_01	K.RSTGVIQDHSEQD.L	Y	64.42	14706699	13	-0.4	7363419	2	11.74	5	F5:5592	308	320		PEAKS DB
2	ATXAC_SVMPI_01	G.LAYVGSMC(+57.02)DPK.R	Y	64.40	12395627	11	-0.3	6207885	2	23.09	4	F4:17215	297	307	Carbamidomethylation	PEAKS DB
2	ATXAC_SVMPI_01	D.LFIVVDHGM(+15.99)FMKYNGNSDK.I	Y	64.18	22300552	19	-1.0	5585205	4	28.54	6	F6:23178	197	215	Oxidation (M)	PEAKS DB
2	ATXAC_SVMPI_01	K.VAITMAHELGHN.L	Y	64.16	12916343	12	-0.7	4315517	3	20.76	5	F5:14808	323	334		PEAKS DB
2	ATXAC_SVMPI_01	I.LLTGVEIWSNK.D	Y	63.85	12586921	11	-0.5	6303530	2	32.55	6	F6:27284	239	249		PEAKS DB
2	ATXAC_SVMPI_01	R.RIHQM(+15.99)VNIM(+15.99)K.E	Y	63.78	13006744	10	-1.8	4345646	3	10.71	6	F6:5128	219	228	Oxidation (M)	PEAKS DB
2	ATXAC_SVMPI_01	M.KENPQC(+57.02)ILNK.R	Y	63.77	12426390	10	0.0	6223268	2	14.59	4	F4:8546	379	388	Carbamidomethylation	PEAKS DB
2	ATXAC_SVMPI_01	K.DLINVQPAAP.Q	Y	63.55	10365553	10	-0.4	10375621	1	32.70	5	F5:27204	250	259		PEAKS DB
2	ATXAC_SVMPI_01	P.QTLDSFGEWR.K	Y	63.51	12375728	10	-1.2	6197929	2	30.76	6	F6:25423	260	269		PEAKS DB
2	ATXAC_SVMPI_01	Q.C(+57.02)WDFIMK.E	Y	63.49	9984354	7	-0.9	5002245	2	34.14	4	F4:28478	373	379	Carbamidomethylation	PEAKS DB
2	ATXAC_SVMPI_01	E.NPQC(+57.02)ILNKR.L	Y	62.96	11416025	9	-0.7	5718082	2	16.42	5	F5:10477	381	389	Carbamidomethylation	PEAKS DB
2	ATXAC_SVMPI_01	D.LKVAITMAHELGHNLGISHDTGSC(+57.02)SC(+57.02)GGYSC(+57.02)IMSPVLSHEPSK.Y	Y	62.75	46371592	43	-2.0	9284373	5	32.99	6	F6:27759	321	363	Carbamidomethylation	PEAKS DB
2	ATXAC_SVMPI_01	K.DLINVQPAAPQTLDSF.G	Y	62.54	17278729	16	0.0	8649437	2	42.05	4	F4:36554	250	265		PEAKS DB
2	ATXAC_SVMPI_01	K.ASQSNLTPEQQR.Y	N	62.51	13576586	12	-0.7	6798361	2	13.03	6	F6:7450	182	193		PEAKS DB
2	ATXAC_SVMPI_01	C.IMSPVLSHEPSK.Y	Y	62.40	13236857	12	-1.2	4422353	3	18.28	6	F6:12657	352	363		PEAKS DB
2	ATXAC_SVMPI_01	Y.VDLFIVVDHGM(+15.99)FMK.Y	Y	62.39	16658258	14	-1.2	5562819	3	37.11	6	F6:31871	195	208	Oxidation (M)	PEAKS DB
2	ATXAC_SVMPI_01	R.YVDLFIVVDHGMFMKYNGNSDK.I	Y	62.26	25912188	22	0.1	6488120	4	38.90	6	F6:33761	194	215		PEAKS DB
2	ATXAC_SVMPI_01	R.KSHDNAQLLTSTDFNGPTIGLAY.V	Y	62.20	24622078	23	-0.2	8217430	3	35.52	6	F6:30274	277	299		PEAKS DB
2	ATXAC_SVMPI_01	V.VDHGM(+15.99)FMK.Y	Y	62.14	9794255	8	0.0	4907200	2	19.86	4	F4:14013	201	208	Oxidation (M)	PEAKS DB
2	ATXAC_SVMPI_01	F.IVVDHGMFMKYNGNSDK.I	Y	61.79	19539077	17	-2.4	4894830	4	23.15	5	F5:17246	199	215		PEAKS DB
2	ATXAC_SVMPI_01	R.IHQMVNIMKEAY.S	Y	61.56	14757264	12	0.0	4929161	3	26.51	4	F4:20748	220	231		PEAKS DB
2	ATXAC_SVMPI_01	G.LAYVGSM(+15.99)C(+57.02)DPKR.S	Y	61.45	14116588	12	-2.0	4715593	3	15.66	5	F5:9576	297	308	Oxidation (M); Carbamidomethylation	PEAKS DB
2	ATXAC_SVMPI_01	C.IM(+15.99)SPVLSHEPSK.Y	Y	60.40	13396805	12	-0.8	4475671	3	16.57	4	F4:10516	352	363	Oxidation (M)	PEAKS DB
2	ATXAC_SVMPI_01	L.TSTDFNGPTIGLAYVGSMC(+57.02)DPKR.S	Y	60.23	24861570	23	-3.7	8297232	3	34.66	4	F4:29186	286	308	Carbamidomethylation	PEAKS DB
2	ATXAC_SVMPI_01	K.DLINVQPAAPQTLD.S	Y	60.18	14937726	14	-0.6	7478931	2	35.86	4	F4:30193	250	263		PEAKS DB
2	ATXAC_SVMPI_01	R.RIHQMVNIMKE.A	Y	59.76	13977272	11	-0.6	4669161	3	19.84	4	F4:13904	219	229		PEAKS DB
2	ATXAC_SVMPI_01	K.VAITM(+15.99)AHELGH.N	Y	59.48	11935863	11	-0.3	3988693	3	16.77	5	F5:10755	323	333	Oxidation (M)	PEAKS DB
2	ATXAC_SVMPI_01	S.YIQC(+57.02)WDFIMK.E	Y	59.25	14026414	10	-1.3	7023270	2	37.75	5	F5:32125	370	379	Carbamidomethylation	PEAKS DB
2	ATXAC_SVMPI_01	D.LFIVVDHGM(+15.99)FM(+15.99)K.Y	Y	58.95	14677255	12	-0.8	7348694	2	27.33	5	F5:21393	197	208	Oxidation (M)	PEAKS DB
2	ATXAC_SVMPI_01	V.AITMAHELGHNLGISHDTGSC(+57.02)SC(+57.02)GGYSC(+57.02)IMSPVLSHEPSK.Y	Y	58.93	42969121	40	-0.9	8603889	5	29.21	6	F6:23909	324	363	Carbamidomethylation	PEAKS DB
2	ATXAC_SVMPI_01	K.DLINVQPAAPQTL.D	Y	58.92	13787456	13	0.2	6903802	2	37.27	6	F6:32063	250	262		PEAKS DB
2	ATXAC_SVMPI_01	L.TPEQQRYVDLFIVVDHGM(+15.99)FMK.Y	Y	58.71	25682505	21	-0.9	6430693	4	36.98	6	F6:31811	188	208	Oxidation (M)	PEAKS DB
2	ATXAC_SVMPI_01	L.LTGVEIWSNK.D	Y	58.53	11456080	10	-0.9	5738108	2	27.81	6	F6:22369	240	249		PEAKS DB
2	ATXAC_SVMPI_01	V.VDHGM(+15.99)FM(+15.99)K.Y	Y	58.49	9954205	8	-0.4	4987173	2	16.39	6	F6:10853	201	208	Oxidation (M)	PEAKS DB
2	ATXAC_SVMPI_01	C.SYIQC(+57.02)WDFIM(+15.99)K.E	Y	58.24	15056683	11	-1.0	7538407	2	36.37	5	F5:30810	369	379	Carbamidomethylation; Oxidation (M)	PEAKS DB
2	ATXAC_SVMPI_01	L.TGVEIWSNK.D	Y	58.05	10325240	9	-0.5	5172690	2	24.01	4	F4:18148	241	249		PEAKS DB
2	ATXAC_SVMPI_01	N.PQC(+57.02)ILNK.R	Y	57.82	8714586	7	-1.4	4367359	2	18.51	6	F6:12855	382	388	Carbamidomethylation	PEAKS DB
2	ATXAC_SVMPI_01	L.TPEQQRYVDLFIVVDHGM(+15.99)FM(+15.99)KYNGNSDK.I	Y	57.53	33625698	28	-1.3	6735204	5	33.50	6	F6:28208	188	215	Oxidation (M)	PEAKS DB
2	ATXAC_SVMPI_01	S.HDTGSC(+57.02)SC(+57.02)GGYSC(+57.02)IMSPVLSHEPSK.Y	Y	57.46	27521350	25	0.2	6890411	4	25.94	4	F4:20205	339	363	Carbamidomethylation	PEAKS DB
2	ATXAC_SVMPI_01	R.RIHQM(+15.99)VNIMK.E	Y	56.81	12846794	10	-2.0	4292329	3	13.30	5	F5:7190	219	228	Oxidation (M)	PEAKS DB
2	ATXAC_SVMPI_01	Y.VDLFIVVDHGM(+15.99)FM(+15.99)K.Y	Y	56.78	16818208	14	-0.2	8419175	2	34.61	6	F6:29363	195	208	Oxidation (M)	PEAKS DB
2	ATXAC_SVMPI_01	R.KTDLLNRK.S	N	56.24	9865873	8	0.1	3298697	3	10.12	4	F4:4084	270	277		PEAKS DB
2	ATXAC_SVMPI_01	K.DLINVQPAAPQT.L	Y	56.04	12656615	12	-1.8	6338369	2	31.19	6	F6:25888	250	261		PEAKS DB
2	ATXAC_SVMPI_01	Y.VDLFIVVDHGMFM(+15.99)KYNGNSDK.I	Y	55.31	24441504	21	-0.7	6120444	4	35.95	6	F6:30782	195	215	Oxidation (M)	PEAKS DB
2	ATXAC_SVMPI_01	C.SYIQC(+57.02)WDFIMK.E	Y	54.83	14896733	11	-0.3	7458437	2	39.27	5	F5:33703	369	379	Carbamidomethylation	PEAKS DB
2	ATXAC_SVMPI_01	K.EAYSTMYIDIL.L	Y	54.70	13176162	11	-0.5	6598151	2	44.85	6	F6:39768	229	239		PEAKS DB
2	ATXAC_SVMPI_01	I.HQM(+15.99)VNIM(+15.99)K.E	Y	54.69	10314893	8	-1.8	5167510	2	11.63	6	F6:5975	221	228	Oxidation (M)	PEAKS DB
2	ATXAC_SVMPI_01	L.AYVGSMC(+57.02)DPK.R	Y	54.32	11264788	10	-1.2	5642460	2	17.37	6	F6:11781	298	307	Carbamidomethylation	PEAKS DB
2	ATXAC_SVMPI_01	M.KENPQC(+57.02)ILNKR.L	Y	54.20	13987401	11	-2.1	4672530	3	13.04	6	F6:7429	379	389	Carbamidomethylation	PEAKS DB
2	ATXAC_SVMPI_01	Y.IQC(+57.02)WDFIM(+15.99)K.E	Y	54.09	12555730	9	-0.7	6287933	2	31.49	5	F5:25650	371	379	Carbamidomethylation; Oxidation (M)	PEAKS DB
2	ATXAC_SVMPI_01	Q.TLDSFGEWR.K	Y	53.57	11095142	9	-0.4	5557642	2	30.54	4	F4:24897	261	269		PEAKS DB
2	ATXAC_SVMPI_01	K.YFSDC(+57.02)SYIQC(+57.02)WDFIMKENPQC(+57.02)ILNKR.L	Y	52.99	34145293	26	-0.1	8546395	4	40.52	6	F6:35362	364	389	Carbamidomethylation	PEAKS DB
2	ATXAC_SVMPI_01	G.VEIWSNK.D	N	52.72	8744548	7	-1.8	4382339	2	32.33	5	F5:26551	243	249		PEAKS DB
2	ATXAC_SVMPI_01	K.DLINVQPAAPQ.T	Y	52.60	11646139	11	0.0	5833142	2	30.50	4	F4:24738	250	260		PEAKS DB
2	ATXAC_SVMPI_01	K.VAITM(+15.99)AHELGHNLGISHDTGSC(+57.02)SC(+57.02)GGYSC(+57.02)IMSP.V	Y	52.55	35345095	33	-0.8	8846339	4	29.61	6	F6:24184	323	355	Oxidation (M); Carbamidomethylation	PEAKS DB
2	ATXAC_SVMPI_01	C.IMSPVLSHEPSKYFSDC(+57.02)SYIQC(+57.02)WDFIMK.E	Y	52.45	34675698	28	-4.1	11568591	3	40.19	6	F6:35101	352	379	Carbamidomethylation	PEAKS DB
2	ATXAC_SVMPI_01	K.DLINVQPAAPQTLDSFGE.W	Y	52.10	19139370	18	-0.3	9579755	2	41.68	6	F6:36548	250	267		PEAKS DB
2	ATXAC_SVMPI_01	R.RIHQM(+15.99)VNIMKE.A	Y	52.09	14137220	11	-1.2	4722474	3	14.66	6	F6:8919	219	229	Oxidation (M)	PEAKS DB
2	ATXAC_SVMPI_01	P.QTLDSFGEWRK.T	Y	51.31	13656677	11	-2.1	4562289	3	24.99	6	F6:19597	260	270		PEAKS DB
2	ATXAC_SVMPI_01	Y.NGNSDKIR.R	Y	51.16	9024570	8	-1.6	4522350	2	9.13	6	F6:3540	210	217		PEAKS DB
2	ATXAC_SVMPI_01	D.LINVQPAAPQTLDSFGEWRK.T	Y	51.07	22691855	20	-1.5	7574013	3	33.63	6	F6:28442	251	270		PEAKS DB
2	ATXAC_SVMPI_01	T.LDSFGEWR.K	Y	51.03	10084664	8	-0.1	5052404	2	28.68	6	F6:23282	262	269		PEAKS DB
2	ATXAC_SVMPI_01	L.AYVGSMC(+57.02)DPKR.S	Y	50.80	12825798	11	-1.1	4285334	3	14.88	5	F5:8758	298	308	Carbamidomethylation	PEAKS DB
2	ATXAC_SVMPI_01	R.KSHDNAQLLTSTDFNGPTIGLAYVGSM.C	Y	50.37	28363701	27	2.1	9464659	3	38.79	6	F6:33685	277	303		PEAKS DB
2	ATXAC_SVMPI_01	L.AYVGSM(+15.99)C(+57.02)DPK.R	Y	49.29	11424736	10	-1.0	5722435	2	13.03	6	F6:7346	298	307	Oxidation (M); Carbamidomethylation	PEAKS DB
2	ATXAC_SVMPI_01	K.SHDNAQLLTSTDFNGPTIGLAYVGSM.C	Y	48.84	27082751	26	-3.4	9037626	3	42.40	5	F5:36914	278	303		PEAKS DB
2	ATXAC_SVMPI_01	F.IVVDHGMFMKYNGNSDKIR.R	Y	48.81	22230928	19	-1.7	5567795	4	23.21	5	F5:17332	199	217		PEAKS DB
2	ATXAC_SVMPI_01	V.LSHEPSK.Y	Y	48.77	7964079	7	-0.7	3992109	2	7.72	5	F5:2324	357	363		PEAKS DB
2	ATXAC_SVMPI_01	P.AAPQTLDSFGEWR.K	Y	48.75	14766997	13	0.4	7393574	2	32.48	4	F4:26895	257	269		PEAKS DB
2	ATXAC_SVMPI_01	N.VQPAAPQTLDSFGEWRK.T	Y	48.00	19289744	17	-0.8	6439982	3	28.73	5	F5:22990	254	270		PEAKS DB
2	ATXAC_SVMPI_01	K.DLINVQPAAPQTLDSFGEW.R	Y	47.94	21000164	19	0.6	10510161	2	49.72	6	F6:44748	250	268		PEAKS DB
2	ATXAC_SVMPI_01	K.YFSDC(+57.02)SYIQC(+57.02)WDF.I	Y	47.92	17896752	13	-1.0	8958439	2	46.50	6	F6:41427	364	376	Carbamidomethylation	PEAKS DB
2	ATXAC_SVMPI_01	A.YVGSM(+15.99)C(+57.02)DPKR.S	Y	47.45	12275376	10	-1.7	4101858	3	9.93	5	F5:3957	299	308	Oxidation (M); Carbamidomethylation	PEAKS DB
2	ATXAC_SVMPI_01	D.C(+57.02)SYIQC(+57.02)WDFIM(+15.99)K.E	Y	47.28	16656990	12	0.5	8338572	2	36.85	5	F5:31227	368	379	Carbamidomethylation; Oxidation (M)	PEAKS DB
2	ATXAC_SVMPI_01	Y.VDLFIVVDHGMFMKYNGNSDK.I	Y	47.13	24281555	21	-0.8	6080457	4	37.31	6	F6:32214	195	215		PEAKS DB
2	ATXAC_SVMPI_01	V.GSMC(+57.02)DPK.R	Y	47.06	7933099	7	1.8	7943186	1	36.26	6	F6:31101	301	307	Carbamidomethylation	PEAKS DB
2	ATXAC_SVMPI_01	P.QC(+57.02)ILNKR.L	Y	46.86	9305069	7	-0.5	4662605	2	16.44	5	F5:10302	383	389	Carbamidomethylation	PEAKS DB
2	ATXAC_SVMPI_01	R.RIHQMVN.I	Y	46.15	8964651	7	-1.3	4492393	2	10.62	4	F4:4592	219	225		PEAKS DB
2	ATXAC_SVMPI_01	K.EAYSTM(+15.99)YIDILLTG.V	Y	45.93	16047644	14	-1.0	8033887	2	47.51	6	F6:42455	229	242	Oxidation (M)	PEAKS DB
2	ATXAC_SVMPI_01	K.EAYSTMYIDILLTGVEIWSNKDLINVQPAAP.Q	Y	45.89	34637585	31	-0.5	11555929	3	59.15	6	F6:54310	229	259		PEAKS DB
2	ATXAC_SVMPI_01	A.QLLTSTDFNGPTIGLAYVGSM(+15.99)C(+57.02)DPK.R	Y	45.66	27002776	25	-0.8	9010991	3	46.10	6	F6:41051	283	307	Oxidation (M); Carbamidomethylation	PEAKS DB
2	ATXAC_SVMPI_01	K.DLINVQPAAPQTLDSFG.E	Y	45.53	17848944	17	1.0	8934554	2	41.11	4	F4:35635	250	266		PEAKS DB
2	ATXAC_SVMPI_01	K.TDLLNRK.S	N	45.50	8584923	7	0.0	4302534	2	12.74	4	F4:6366	271	277		PEAKS DB
2	ATXAC_SVMPI_01	R.KTDLLNR.K	N	45.27	8584923	7	-1.5	4302528	2	17.90	5	F5:11827	270	276		PEAKS DB
2	ATXAC_SVMPI_01	K.YFSDC(+57.02)SYIQC(+57.02)W.D	Y	45.21	15275798	11	-0.8	7647966	2	40.36	6	F6:35146	364	374	Carbamidomethylation	PEAKS DB
2	ATXAC_SVMPI_01	Q.C(+57.02)WDFIM(+15.99)K.E	Y	45.11	10144303	7	0.6	5082227	2	29.37	4	F4:23734	373	379	Carbamidomethylation; Oxidation (M)	PEAKS DB
2	ATXAC_SVMPI_01	T.GVEIWSNK.D	N	44.74	9314763	8	0.0	4667454	2	21.38	4	F4:15478	242	249		PEAKS DB
2	ATXAC_SVMPI_01	R.IHQMVNIMKEAYSTMY.I	Y	44.62	19579100	16	-0.6	6536436	3	35.75	5	F5:30055	220	235		PEAKS DB
2	ATXAC_SVMPI_01	L.AYVGSM(+15.99)C(+57.02)DPKR.S	Y	44.14	12985747	11	-0.2	4338654	3	11.36	6	F6:5684	298	308	Oxidation (M); Carbamidomethylation	PEAKS DB
2	ATXAC_SVMPI_01	L.TPEQQRYVDLFIVVDHGM(+15.99)FMKYNGNSDK.I	Y	44.03	33465750	28	-0.7	6703218	5	35.54	6	F6:30447	188	215	Oxidation (M)	PEAKS DB
2	ATXAC_SVMPI_01	D.LFIVVDHGMFMKYNGNSDK.I	Y	43.86	22140601	19	-1.0	5545217	4	31.50	6	F6:26201	197	215		PEAKS DB
2	ATXAC_SVMPI_01	R.RIHQM(+15.99)VNIM(+15.99)KE.A	Y	43.40	14297170	11	-2.0	4775787	3	11.61	6	F6:5936	219	229	Oxidation (M)	PEAKS DB
2	ATXAC_SVMPI_01	K.SHDNAQLL.T	N	43.31	8964352	8	0.1	4492249	2	17.99	4	F4:12041	278	285		PEAKS DB
2	ATXAC_SVMPI_01	G.SC(+57.02)SC(+57.02)GGYSC(+57.02)IM(+15.99)SPVLSHEPSK.Y	Y	43.24	23579749	21	-2.5	7869969	3	32.74	4	F4:27106	343	363	Carbamidomethylation; Oxidation (M)	PEAKS DB
2	ATXAC_SVMPI_01	R.KSHDNAQLLTSTDFNGPTIGLAYVG.S	Y	43.11	26182976	25	-1.6	8737717	3	36.65	6	F6:31466	277	301		PEAKS DB
2	ATXAC_SVMPI_01	K.ENPQC(+57.02)ILN.K	Y	43.01	9864491	8	-0.7	4942315	2	23.68	5	F5:17754	380	387	Carbamidomethylation	PEAKS DB
2	ATXAC_SVMPI_01	N.GNSDKIR.R	Y	43.00	7884141	7	-2.0	3952135	2	9.15	5	F5:3212	211	217		PEAKS DB
2	ATXAC_SVMPI_01	K.VAITMAHELGHNLGISHDTGSC(+57.02).S	Y	42.28	23190735	22	-0.7	5807753	4	27.31	4	F4:21605	323	344	Carbamidomethylation	PEAKS DB
2	ATXAC_SVMPI_01	R.RIHQM(+15.99)VN.I	Y	41.91	9124600	7	-1.5	4572366	2	6.67	6	F6:1786	219	225	Oxidation (M)	PEAKS DB
2	ATXAC_SVMPI_01	M.AHELGHNLGISHDTGSC(+57.02)SC(+57.02)GGYSC(+57.02)IM(+15.99)SPVLSHEPSK.Y	Y	41.86	38966975	36	-1.9	7803453	5	24.00	5	F5:18148	328	363	Carbamidomethylation; Oxidation (M)	PEAKS DB
2	ATXAC_SVMPI_01	R.KSHDNAQLLTSTDFNGPTIGLA.Y	Y	40.90	22991443	22	0.1	7673888	3	33.24	5	F5:27495	277	298		PEAKS DB
2	ATXAC_SVMPI_01	K.SHDNAQLLTSTDF.N	Y	40.75	14476580	13	-0.8	7248357	2	29.49	4	F4:23830	278	290		PEAKS DB
2	ATXAC_SVMPI_01	K.VAITMAHELGHNLGISHD.T	Y	40.32	19139418	18	0.2	4794928	4	27.02	6	F6:21649	323	340		PEAKS DB
2	ATXAC_SVMPI_01	A.YVGSMC(+57.02)DPK.R	Y	40.02	10554417	9	-0.6	5287278	2	15.36	6	F6:9826	299	307	Carbamidomethylation	PEAKS DB
2	ATXAC_SVMPI_01	T.LDSFGEWRK.T	Y	39.69	11365614	9	-0.9	3798607	3	22.65	5	F5:16797	262	270		PEAKS DB
2	ATXAC_SVMPI_01	K.ENPQC(+57.02)IL.N	Y	39.43	8724062	7	-0.2	4372103	2	26.63	5	F5:20789	380	386	Carbamidomethylation	PEAKS DB
2	ATXAC_SVMPI_01	K.EAYSTMY.I	Y	39.30	8633371	7	-0.9	8643436	1	25.58	4	F4:20067	229	235		PEAKS DB
2	ATXAC_SVMPI_01	K.EAYSTM(+15.99)YID.I	Y	39.15	11074430	9	-0.6	11084496	1	26.27	6	F6:20847	229	237	Oxidation (M)	PEAKS DB
2	ATXAC_SVMPI_01	Q.TLDSFGEWRK.T	Y	38.67	12376091	10	-1.3	4135431	3	24.41	5	F5:18559	261	270		PEAKS DB
2	ATXAC_SVMPI_01	S.HDNAQLLTSTDFNGPTIGLAYVGSMC(+57.02)DPKR.S	Y	38.62	32775496	30	1.8	10935258	3	38.42	6	F6:33252	279	308	Carbamidomethylation	PEAKS DB
2	ATXAC_SVMPI_01	N.LTPEQQR.Y	N	38.40	8704559	7	-0.6	4362350	2	9.60	4	F4:3757	187	193		PEAKS DB
2	ATXAC_SVMPI_01	Y.SC(+57.02)IMSPVLSHEPSKYFSDC(+57.02)SYIQC(+57.02)WDFIMK.E	Y	38.40	37146326	30	-0.4	9296650	4	40.94	6	F6:35823	350	379	Carbamidomethylation	PEAKS DB
2	ATXAC_SVMPI_01	R.RRIHQMVNIM(+15.99)K.E	Y	37.65	14407806	11	-0.1	3612024	4	13.60	5	F5:7534	218	228	Oxidation (M)	PEAKS DB
2	ATXAC_SVMPI_01	K.EAYSTM(+15.99)YIDIL.L	Y	37.63	13336112	11	-1.0	6678122	2	40.67	6	F6:35551	229	239	Oxidation (M)	PEAKS DB
2	ATXAC_SVMPI_01	L.TPEQQRYVDLFIVVDHGM(+15.99)FM(+15.99)K.Y	Y	37.18	25842454	21	-0.3	6470684	4	35.25	6	F6:30037	188	208	Oxidation (M)	PEAKS DB
2	ATXAC_SVMPI_01	L.LTGVEIWSNKDLINVQPAAPQTLDSFGEWRK.T	Y	36.63	35118098	31	0.8	8789604	4	38.53	6	F6:33407	240	270		PEAKS DB
2	ATXAC_SVMPI_01	F.IVVDHGMFM(+15.99)KYNGNSDK.I	Y	36.53	19699026	17	0.0	4934829	4	21.05	4	F4:15166	199	215	Oxidation (M)	PEAKS DB
2	ATXAC_SVMPI_01	Y.IQC(+57.02)WDFIM(+15.99)KENPQC(+57.02)ILNK.R	Y	36.34	23521064	18	-1.7	7850414	3	34.51	5	F5:28863	371	388	Carbamidomethylation; Oxidation (M)	PEAKS DB
2	ATXAC_SVMPI_01	R.IHQMVNIMKEA.Y	Y	34.99	13126632	11	-1.1	4385612	3	22.44	6	F6:17028	220	230		PEAKS DB
2	ATXAC_SVMPI_01	A.YVGSMC(+57.02)DPKR.S	Y	34.47	12115427	10	-1.5	4048542	3	13.23	5	F5:7038	299	308	Carbamidomethylation	PEAKS DB
2	ATXAC_SVMPI_01	D.NAQLLTSTDFNGPTIGLAYVGSMC(+57.02)DPKR.S	Y	33.95	30254636	28	0.1	10094953	3	38.24	5	F5:32769	281	308	Carbamidomethylation	PEAKS DB
2	ATXAC_SVMPI_01	D.SFGEWRK.T	Y	33.85	9084504	7	-1.7	3038236	3	16.85	5	F5:10793	264	270		PEAKS DB
2	ATXAC_SVMPI_01	K.SHDNAQLLTSTDFNGPTIGLAYVGS.M	Y	33.59	25772346	25	0.0	8600854	3	39.45	6	F6:34269	278	302		PEAKS DB
2	ATXAC_SVMPI_01	D.LFIVVDHGM(+15.99)FM(+15.99)KYNGNSDK.I	Y	33.58	22460500	19	-0.3	7496904	3	25.90	6	F6:20476	197	215	Oxidation (M)	PEAKS DB
2	ATXAC_SVMPI_01	L.DSFGEWR.K	Y	33.41	8953824	7	-2.6	8963873	1	41.02	6	F6:35948	263	269		PEAKS DB
2	ATXAC_SVMPI_01	Y.VGSMC(+57.02)DPK.R	Y	32.94	8923783	8	-0.6	4471962	2	11.40	5	F5:5317	300	307	Carbamidomethylation	PEAKS DB
2	ATXAC_SVMPI_01	R.IHQMVNI.M	Y	32.46	8534480	7	-1.0	4277309	2	22.08	5	F5:16169	220	226		PEAKS DB
2	ATXAC_SVMPI_01	L.KVAITM(+15.99)AHELGHNLGISHDTGSC(+57.02)SC(+57.02)GGYSC(+57.02)IMSPVLSHEPSK.Y	Y	32.14	45400703	42	-4.4	9090173	5	31.35	5	F5:25607	322	363	Oxidation (M); Carbamidomethylation	PEAKS DB
2	ATXAC_SVMPI_01	H.QMVNIMK.E	Y	31.41	8624405	7	-1.9	4322267	2	20.31	5	F5:14400	222	228		PEAKS DB
2	ATXAC_SVMPI_01	K.YNGNSDK.I	Y	30.72	7963351	7	-0.3	3991747	2	5.96	4	F4:1663	209	215		PEAKS DB
2	ATXAC_SVMPI_01	L.LTSTDFNGPTIGLAYVGSM(+15.99)C(+57.02)DPKR.S	Y	30.67	26152358	24	1.2	8727536	3	32.74	4	F4:27136	285	308	Oxidation (M); Carbamidomethylation	PEAKS DB
2	ATXAC_SVMPI_01	K.YFSDC(+57.02)SYIQC(+57.02).W	Y	30.42	13415006	10	-0.7	6717571	2	31.30	6	F6:25985	364	373	Carbamidomethylation	PEAKS DB
2	ATXAC_SVMPI_01	A.ITMAHELGHNLGISHDTGSC(+57.02)SC(+57.02)GGYSC(+57.02)IMSPVLSHEPSKYFSDC(+57.02)SYIQC(+57.02)WDFIM(+15.99)K.E	Y	29.73	63857539	55	-2.0	10652975	6	38.11	6	F6:33063	325	379	Carbamidomethylation; Oxidation (M)	PEAKS DB
2	ATXAC_SVMPI_01	K.VAITMAH.E	Y	29.61	7413843	7	-1.0	3716991	2	17.37	6	F6:11845	323	329		PEAKS DB
2	ATXAC_SVMPI_01	K.EAYSTM(+15.99)Y.I	Y	29.50	8793320	7	-0.6	8803387	1	20.87	6	F6:15617	229	235	Oxidation (M)	PEAKS DB
2	ATXAC_SVMPI_01	R.YVDLFIVVDHGM(+15.99)FM(+15.99)KYNGNSDK.I	Y	29.15	26232087	22	-0.6	6568091	4	34.53	6	F6:29339	194	215	Oxidation (M)	PEAKS DB
2	ATXAC_SVMPI_01	S.NLTPEQQR.Y	N	28.77	9844988	8	-2.1	4932557	2	11.70	6	F6:6026	186	193		PEAKS DB
2	ATXAC_SVMPI_01	Q.LLTSTDFNGPTIGLAYVGSM(+15.99)C(+57.02)DPKR.S	Y	28.18	27283201	25	-1.1	9104463	3	35.29	6	F6:30213	284	308	Oxidation (M); Carbamidomethylation	PEAKS DB
2	ATXAC_SVMPI_01	N.LTPEQQRYVDLFIVVDHGMFMKYNGNSDK.I	Y	28.02	34436641	29	0.4	6897404	5	39.82	6	F6:34721	187	215		PEAKS DB
2	ATXAC_SVMPI_01	D.FNGPTIGLAYVGSM(+15.99)C(+57.02)DPK.R	Y	28.00	19418965	18	-2.3	9719532	2	32.62	6	F6:27414	290	307	Oxidation (M); Carbamidomethylation	PEAKS DB
2	ATXAC_SVMPI_01	E.AYSTMYIDILLTGVEIWSNK.D	Y	27.72	23161711	20	-0.1	7730643	3	56.23	6	F6:51364	230	249		PEAKS DB
2	ATXAC_SVMPI_01	K.VAITMAHELGHNLGISHDTGSC(+57.02)SC(+57.02).G	Y	27.58	25661362	24	-3.6	8563829	3	26.69	6	F6:21338	323	346	Carbamidomethylation	PEAKS DB
2	ATXAC_SVMPI_01	K.VAITM(+15.99)AH.E	Y	27.13	7573793	7	-0.8	3796966	2	11.86	6	F6:6233	323	329	Oxidation (M)	PEAKS DB
2	ATXAC_SVMPI_01	R.RIHQMVNIM(+15.99)KE.A	Y	26.46	14137220	11	-1.2	4722474	3	15.74	4	F4:9813	219	229	Oxidation (M)	PEAKS DB
2	ATXAC_SVMPI_01	K.YFSDC(+57.02)SYIQC(+57.02)WDFIM(+15.99)KENPQC(+57.02)ILN.K	Y	26.36	31463281	24	-0.6	10497827	3	44.64	6	F6:39631	364	387	Carbamidomethylation; Oxidation (M)	PEAKS DB
2	ATXAC_SVMPI_01	G.LAYVGSM(+15.99)C(+57.02)DPK.R	Y	26.29	12555576	11	-0.4	6287858	2	18.25	5	F5:12213	297	307	Oxidation (M); Carbamidomethylation	PEAKS DB
2	ATXAC_SVMPI_01	R.RIHQMVNIM.K	Y	26.06	11405896	9	1.3	3812043	3	21.96	5	F5:16117	219	227		PEAKS DB
2	ATXAC_SVMPI_01	D.HSEQDLK.V	Y	25.46	8554086	7	-1.0	4287112	2	7.15	5	F5:2017	316	322		PEAKS DB
2	ATXAC_SVMPI_01	P.EQQRYVDLFIVVDHGMFMK.Y	Y	25.41	23541550	19	-0.7	5895456	4	39.02	6	F6:33935	190	208		PEAKS DB
2	ATXAC_SVMPI_01	Y.VGSMC(+57.02)DPKR.S	Y	25.29	10484794	9	-1.2	3505000	3	9.85	6	F6:4171	300	308	Carbamidomethylation	PEAKS DB
2	ATXAC_SVMPI_01	R.RRIHQMVNIMK.E	Y	24.92	14247856	11	-0.3	3572036	4	18.21	4	F4:12370	218	228		PEAKS DB
2	ATXAC_SVMPI_01	P.VLSHEPSK.Y	Y	24.63	8954763	8	-0.1	2994994	3	7.95	4	F4:2710	356	363		PEAKS DB
2	ATXAC_SVMPI_01	K.VAITMAHELGHNLGISHDTGSC(+57.02)SC(+57.02)GGYSC(+57.02)IM.S	Y	24.18	33344297	31	2.0	11124861	3	32.51	5	F5:26861	323	353	Carbamidomethylation	PEAKS DB
2	ATXAC_SVMPI_01	K.SHDNAQLLTSTD.F	Y	23.89	13005895	12	-1.6	6513010	2	19.20	5	F5:13241	278	289		PEAKS DB
2	ATXAC_SVMPI_01	D.TGSC(+57.02)SC(+57.02)GGYSC(+57.02)IM(+15.99)SPVLSHEPSK.Y	Y	22.24	25160439	23	-3.8	8396854	3	23.04	6	F6:17543	341	363	Carbamidomethylation; Oxidation (M)	PEAKS DB
2	ATXAC_SVMPI_01	F.IVVDHGM(+15.99)FMKYNGNSDK.I	Y	22.15	19699026	17	-0.8	4934825	4	20.73	6	F6:15315	199	215	Oxidation (M)	PEAKS DB
2	ATXAC_SVMPI_01	C.GGYSC(+57.02)IM(+15.99)SPVLSHEPSK.Y	Y	21.21	18638495	17	-0.8	6222899	3	27.71	4	F4:22009	347	363	Carbamidomethylation; Oxidation (M)	PEAKS DB
2	ATXAC_SVMPI_01	N.LTPEQQRYVDLFIVVDHGMFM(+15.99)K.Y	Y	20.93	26813345	22	-0.3	6713407	4	40.46	6	F6:35410	187	208	Oxidation (M)	PEAKS DB
2	ATXAC_SVMPI_01	Y.SC(+57.02)IMSPVLSHEPSKYFSDC(+57.02)SYIQC(+57.02)WDFIMKENPQC(+57.02)ILNK.R	Y	20.45	48111660	39	-0.5	9632400	5	41.22	6	F6:36143	350	388	Carbamidomethylation	PEAKS DB
2	ATXAC_SVMPI_01	K.LSDSEAHAVFK.F	Y	20.42	12025931	11	0.6	6023042	2	24.09	4	F4:18201	143	153		PEAKS DB
2	ATXAC_SVMPI_01	S.TGVIQDHSEQDLKVAITM(+15.99)AHELGHNLGISHDTGSC(+57.02)SC(+57.02)GGYSC(+57.02)IM(+15.99)SPVLSHEPSK.Y	Y	20.34	58786753	54	-4.7	9807819	6	40.44	6	F6:35533	310	363	Oxidation (M); Carbamidomethylation	PEAKS DB
2	ATXAC_SVMPI_01	D.LFIVVDHGMFM(+15.99)KYNGNSDKIR.R	Y	20.10	24992402	21	-1.2	5008547	5	28.12	6	F6:22806	197	217	Oxidation (M)	PEAKS DB
2	ATXAC_SVMPI_01	D.NAQLLTSTDFNGPTIGLAYVGSMC(+57.02)DPK.R	Y	20.08	28693625	27	-1.1	9574604	3	40.93	5	F5:35404	281	307	Carbamidomethylation	PEAKS DB
2	ATXAC_SVMPI_01	A.DSTASISAC(+57.02)NGLK.G	N	20.07	13226136	13	-3.9	6623115	2	24.51	5	F5:18660	114	126	Carbamidomethylation	PEAKS DB
2	ATXAC_SVMPI_01	F.IVVDHGMFM(+15.99)KYNGNSDKIR.R	Y	19.84	22390876	19	-0.8	4488244	5	20.84	5	F5:14915	199	217	Oxidation (M)	PEAKS DB
2	ATXAC_SVMPI_01	K.DLINVQPA.A	Y	19.62	8684654	8	0.3	4352401	2	30.15	4	F4:24523	250	257		PEAKS DB
2	ATXAC_SVMPI_01	R.STGVIQDHSEQDLKVA.I	Y	19.51	17258533	16	-1.2	5762910	3	20.84	6	F6:15282	309	324		PEAKS DB
2	ATXAC_SVMPI_01	K.VAITM(+15.99)AHELGHNLGISHDTGSC(+57.02)SC(+57.02)GGY.S	Y	18.94	28592375	27	0.0	7158167	4	24.71	5	F5:18909	323	349	Oxidation (M); Carbamidomethylation	PEAKS DB
2	ATXAC_SVMPI_01	I.GLAYVGSMC(+57.02)DPK.R	Y	18.73	12965842	12	-1.9	6492982	2	38.23	4	F4:32745	296	307	Carbamidomethylation	PEAKS DB
2	ATXAC_SVMPI_01	R.KSHDNAQLL.T	N	18.72	10245302	9	-1.5	3425168	3	13.73	4	F4:7753	277	285		PEAKS DB
2	ATXAC_SVMPI_01	S.PVLSHEPSK.Y	Y	18.63	9925291	9	0.1	3318503	3	10.21	6	F6:4573	355	363		PEAKS DB
2	ATXAC_SVMPI_01	R.RRIHQM(+15.99)VNIMK.E	Y	17.99	14407806	11	-1.9	3612018	4	12.82	5	F5:6715	218	228	Oxidation (M)	PEAKS DB
2	ATXAC_SVMPI_01	Y.IQC(+57.02)WDFIM(+15.99)KENPQC(+57.02)ILNKR.L	Y	17.08	25082075	19	-1.1	6280585	4	31.96	5	F5:26376	371	389	Carbamidomethylation; Oxidation (M)	PEAKS DB
2	ATXAC_SVMPI_01	K.YFSDC(+57.02)SY.I	Y	16.39	9403273	7	0.2	9413348	1	26.35	6	F6:21115	364	370	Carbamidomethylation	PEAKS DB
2	ATXAC_SVMPI_01	L.LTSTDFNGPTIGLAYVGSMC(+57.02)DPKR.S	Y	15.58	25992410	24	-0.6	8674204	3	36.03	4	F4:30180	285	308	Carbamidomethylation	PEAKS DB
2	ATXAC_SVMPI_01	C.SC(+57.02)GGYSC(+57.02)IM(+15.99)SPVLSHEPSK.Y	Y	15.34	21109121	19	4.9	7046481	3	26.64	6	F6:21284	345	363	Carbamidomethylation; Oxidation (M)	PEAKS DB
2	ATXAC_SVMPI_01	R.STGVIQDHSEQDLKV.A	Y	15.33	16548162	15	-0.4	5526124	3	21.43	6	F6:15983	309	323		PEAKS DB
2	ATXAC_SVMPI_01	R.KSHDNAQL.L	N	14.95	9114460	8	-1.7	4567295	2	7.57	5	F5:2269	277	284		PEAKS DB
2	ATXAC_SVMPI_01	K.EAYSTMYID.I	Y	14.56	10914481	9	-0.2	5467312	2	30.81	4	F4:25082	229	237		PEAKS DB
2	ATXAC_SVMPI_01	S.C(+57.02)IM(+15.99)SPVLSHEPSK.Y	Y	13.88	14997112	13	2.3	7508646	2	38.59	5	F5:33018	351	363	Carbamidomethylation; Oxidation (M)	PEAKS DB
2	ATXAC_SVMPI_01	L.DSFGEWRK.T	Y	13.84	10234774	8	-1.1	3421660	3	20.22	4	F4:14368	263	270		PEAKS DB
2	ATXAC_SVMPI_01	Y.VGSM(+15.99)C(+57.02)DPK.R	Y	13.34	9083732	8	-1.6	4551931	2	7.64	5	F5:2382	300	307	Oxidation (M); Carbamidomethylation	PEAKS DB
2	ATXAC_SVMPI_01	Y.IDILLTGVEIWSNKDLINVQPAAPQTLDSFGEWRK.T	Y	13.31	39660891	35	0.0	9925296	4	46.35	6	F6:41994	236	270		PEAKS DB
2	ATXAC_SVMPI_01	K.SHDNAQL.L	N	13.02	7833511	7	-0.7	3926826	2	10.27	6	F6:4386	278	284		PEAKS DB
2	ATXAC_SVMPI_01	K.YFSDC(+57.02)SYIQC(+57.02)WD.F	Y	12.36	16426068	12	-0.5	8223103	2	39.60	6	F6:34498	364	375	Carbamidomethylation	PEAKS DB
2	ATXAC_SVMPI_01	K.GHFKLQGETYLIEPLKLSDSEAHAVFK.F	Y	9.37	30565969	27	-0.9	6123261	5	38.59	6	F6:33552	127	153		PEAKS DB
2	ATXAC_SVMPI_01	R.IHQMVNIMKEAYSTM(+15.99)Y.I	Y	9.30	19739049	16	-0.5	6589752	3	30.79	5	F5:25063	220	235	Oxidation (M)	PEAKS DB
2	ATXAC_SVMPI_01	K.RSTGVIQD.H	Y	9.02	8744508	8	0.7	4382330	2	12.28	5	F5:6178	308	315		PEAKS DB
2	ATXAC_SVMPI_01	K.YNGNSDKIRR.R	Y	8.78	12216213	10	0.0	4082144	3	8.60	4	F4:3117	209	218		PEAKS DB
2	ATXAC_SVMPI_01	R.YVDLFIVVDHGMF.M	Y	8.68	15537588	13	1.6	7778879	2	48.01	6	F6:43081	194	206		PEAKS DB
2	ATXAC_SVMPI_01	E.AYSTM(+15.99)YIDILLTGVEIWSNK.D	Y	8.02	23321660	20	-1.6	7783947	3	53.23	6	F6:48330	230	249	Oxidation (M)	PEAKS DB
2	ATXAC_SVMPI_01	K.VAITMAHELGHNLGISHDTGSC(+57.02)SC(+57.02)GGYSC(+57.02)IM(+15.99)SP.V	Y	7.53	35345095	33	0.1	8846348	4	30.12	6	F6:24967	323	355	Carbamidomethylation; Oxidation (M)	PEAKS DB
2	ATXAC_SVMPI_01	A.YVGSM(+15.99)C(+57.02)DPK.R	Y	7.45	10714365	9	-1.0	5367250	2	11.41	5	F5:5279	299	307	Oxidation (M); Carbamidomethylation	PEAKS DB
2	ATXAC_SVMPI_01	I.M(+15.99)KENPQC(+57.02)ILNKR.L	Y	6.68	15457755	12	3.8	5162678	3	20.24	4	F4:14392	378	389	Oxidation (M); Carbamidomethylation	PEAKS DB
2	ATXAC_SVMPI_01	R.KSHDNAQLLTSTD.F	Y	6.46	14286844	13	-1.2	4772349	3	15.32	5	F5:9281	277	289		PEAKS DB
2	ATXAC_SVMPI_01	K.LSDSEAHAVFKFENVEK.E	Y	6.34	19489530	17	-1.4	6506573	3	44.62	6	F6:39712	143	159		PEAKS DB
2	ATXAC_SVMPI_01	S.EAHAVFKFENVEK.E	Y	6.07	15467780	13	-2.0	7743947	2	31.61	4	F4:25973	147	159		PEAKS DB
2	ATXAC_SVMPI_01	S.ETHYSPDGR.K	N	6.05	10604574	9	2.2	5312371	2	33.95	6	F6:28734	83	91		PEAKS DB
2	ATXAC_SVMPI_01	F.IVVDHGM(+15.99)FMKYNGNSDKIR.R	Y	5.71	22390876	19	1.1	4488253	5	21.71	4	F4:15829	199	217	Oxidation (M)	PEAKS DB
2	ATXAC_SVMPI_01	K.KASQSNLTPEQ.Q	N	5.64	12015939	11	-0.4	4015384	3	11.47	6	F6:5790	181	191		PEAKS DB
2	ATXAC_SVMPI_01	R.RIHQM(+15.99)VNIM(+15.99).K	Y	5.26	11725795	9	-0.6	3918669	3	13.13	5	F5:7153	219	227	Oxidation (M)	PEAKS DB
3	ATXAC_SVMPIII_03	R.DVVSPPVC(+57.02)GNYFVEVGEEC(+57.02)DC(+57.02)GSPR.T	Y	150.71	28271887	25	-1.3	9434023	3	37.13	5	F5:31830	400	424	Carbamidomethylation	PEAKS DB
3	ATXAC_SVMPIII_03	R.LYC(+57.02)VDSSPANKNPC(+57.02)NIYYSPTDEDKGMVLPGTK.C	Y	150.10	37327109	33	-0.1	9341849	4	30.21	4	F4:24464	560	592	Carbamidomethylation	PEAKS DB
3	ATXAC_SVMPIII_03	R.LYC(+57.02)VDSSPANKNPC(+57.02)NIYYSPTDEDK.G	Y	138.12	29492795	25	-1.0	9840994	3	26.71	5	F5:20831	560	584	Carbamidomethylation	PEAKS DB
3	ATXAC_SVMPIII_03	R.SC(+57.02)VMAGTLSC(+57.02)EGSFLFSSC(+57.02)SQKEHR.E	Y	137.59	28642351	25	-1.0	7170653	4	31.61	5	F5:25787	357	381	Carbamidomethylation	PEAKS DB
3	ATXAC_SVMPIII_03	K.NPC(+57.02)NIYYSPTDEDKGMVLPGTK.C	Y	133.36	24981458	22	-0.4	8337222	3	28.94	5	F5:23037	571	592	Carbamidomethylation	PEAKS DB
3	ATXAC_SVMPIII_03	R.SC(+57.02)VMAGTLSC(+57.02)EGSFLFSSC(+57.02)SQK.E	Y	123.02	24420325	22	-0.8	8150175	3	43.66	5	F5:38193	357	378	Carbamidomethylation	PEAKS DB
3	ATXAC_SVMPIII_03	K.NPC(+57.02)NIYYSPTDEDKGM(+15.99)VLPGTK.C	Y	121.85	25141406	22	0.1	8390543	3	25.87	5	F5:19967	571	592	Carbamidomethylation; Oxidation (M)	PEAKS DB
3	ATXAC_SVMPIII_03	R.FKGAGTEC(+57.02)QAAKDEC(+57.02)DMADLC(+57.02)TGR.S	Y	119.24	26901194	24	-1.1	8977128	3	22.65	6	F6:17110	455	478	Carbamidomethylation	PEAKS DB
3	ATXAC_SVMPIII_03	R.SC(+57.02)VM(+15.99)AGTLSC(+57.02)EGSFLFSSC(+57.02)SQKEHR.E	Y	118.67	28802300	25	-0.6	7210643	4	28.39	5	F5:22612	357	381	Carbamidomethylation; Oxidation (M)	PEAKS DB
3	ATXAC_SVMPIII_03	K.GAGTEC(+57.02)QAAKDEC(+57.02)DM(+15.99)ADLC(+57.02)TGR.S	Y	117.82	24309509	22	-0.6	8113237	3	18.73	5	F5:12651	457	478	Carbamidomethylation; Oxidation (M)	PEAKS DB
3	ATXAC_SVMPIII_03	K.SHDNAQLLTGINFNGPTAGLAYLGGIC(+57.02)NLLYSAGIVQDHNK.I	Y	116.93	43261489	41	-0.5	10825439	4	49.21	6	F6:44072	285	325	Carbamidomethylation	PEAKS DB
3	ATXAC_SVMPIII_03	K.GAGTEC(+57.02)QAAKDEC(+57.02)DMADLC(+57.02)TGR.S	Y	116.50	24149558	22	-0.7	8059919	3	23.32	4	F4:17471	457	478	Carbamidomethylation	PEAKS DB
3	ATXAC_SVMPIII_03	R.IYDIVNIINLIYHPMNTHVALVGVEIWSNKDK.I	Y	112.56	37209702	32	0.0	7452013	5	49.68	6	F6:44764	227	258		PEAKS DB
3	ATXAC_SVMPIII_03	K.NPC(+57.02)NIYYSPTDEDK.G	Y	112.55	17147145	14	-1.4	8583633	2	23.02	5	F5:17091	571	584	Carbamidomethylation	PEAKS DB
3	ATXAC_SVMPIII_03	R.HGAQC(+57.02)AEGLC(+57.02)C(+57.02)DQC(+57.02)R.F	N	107.95	18206812	15	-1.1	9113469	2	13.87	5	F5:7722	440	454	Carbamidomethylation	PEAKS DB
3	ATXAC_SVMPIII_03	K.IIVQSTPSVTLDLFGNWR.K	Y	107.62	20450945	18	-1.0	10235535	2	42.95	4	F4:37402	259	276		PEAKS DB
3	ATXAC_SVMPIII_03	K.LRHGAQC(+57.02)AEGLC(+57.02)C(+57.02)DQC(+57.02)R.F	N	105.82	20898662	17	-0.7	6976288	3	13.84	6	F6:8164	438	454	Carbamidomethylation	PEAKS DB
3	ATXAC_SVMPIII_03	Y.LGGIC(+57.02)NLLYSAGIVQDHNK.I	Y	104.78	20710520	19	-0.6	6913575	3	36.04	5	F5:30326	307	325	Carbamidomethylation	PEAKS DB
3	ATXAC_SVMPIII_03	R.SC(+57.02)VM(+15.99)AGTLSC(+57.02)EGSFLFSSC(+57.02)SQK.E	Y	104.28	24580273	22	-1.6	8203484	3	34.59	4	F4:28958	357	378	Carbamidomethylation; Oxidation (M)	PEAKS DB
3	ATXAC_SVMPIII_03	K.DKIIVQSTPSVTLDLFGNWR.K	Y	100.78	22882166	20	-0.8	7637455	3	40.44	5	F5:34900	257	276		PEAKS DB
3	ATXAC_SVMPIII_03	G.LAYLGGIC(+57.02)NLLYSAGIVQDHNK.I	Y	97.34	24182366	22	-0.2	8070859	3	41.37	6	F6:36280	304	325	Carbamidomethylation	PEAKS DB
3	ATXAC_SVMPIII_03	Q.AAKDEC(+57.02)DMADLC(+57.02)TGR.S	Y	96.14	17116964	15	-0.4	8568551	2	19.39	5	F5:13372	464	478	Carbamidomethylation	PEAKS DB
3	ATXAC_SVMPIII_03	R.AC(+57.02)SNGQC(+57.02)VDVNR.A	Y	95.96	13785718	12	-0.9	6902925	2	12.76	5	F5:6583	598	609	Carbamidomethylation	PEAKS DB
3	ATXAC_SVMPIII_03	V.SPPVC(+57.02)GNYFVEVGEEC(+57.02)DC(+57.02)GSPR.T	Y	94.32	25140249	22	-0.1	8390155	3	32.21	5	F5:26416	403	424	Carbamidomethylation	PEAKS DB
3	ATXAC_SVMPIII_03	R.AC(+57.02)SNGQC(+57.02)VDVNRA.S	Y	94.08	14496089	13	-1.2	7258109	2	14.02	5	F5:7914	598	610	Carbamidomethylation	PEAKS DB
3	ATXAC_SVMPIII_03	K.LVIVADYIM(+15.99)YLK.Y	Y	93.52	14558047	12	-0.7	7289091	2	40.46	5	F5:34860	204	215	Oxidation (M)	PEAKS DB
3	ATXAC_SVMPIII_03	R.FKGAGTEC(+57.02)QAAKDEC(+57.02)DM(+15.99)ADLC(+57.02)TGR.S	Y	91.89	27061143	24	-0.4	9030450	3	19.40	4	F4:13487	455	478	Carbamidomethylation; Oxidation (M)	PEAKS DB
3	ATXAC_SVMPIII_03	N.YFVEVGEEC(+57.02)DC(+57.02)GSPR.T	Y	91.57	18027240	15	-0.8	9023686	2	26.09	5	F5:20238	410	424	Carbamidomethylation	PEAKS DB
3	ATXAC_SVMPIII_03	D.VVSPPVC(+57.02)GNYFVEVGEEC(+57.02)DC(+57.02)GSPR.T	Y	91.12	27121619	24	0.7	9050619	3	34.82	6	F6:29563	401	424	Carbamidomethylation	PEAKS DB
3	ATXAC_SVMPIII_03	M.AGTLSC(+57.02)EGSFLFSSC(+57.02)SQK.E	Y	90.15	19648608	18	-0.8	9834369	2	32.35	5	F5:26649	361	378	Carbamidomethylation	PEAKS DB
3	ATXAC_SVMPIII_03	K.IIVQSTPSVTLDLFGNWRK.T	Y	87.56	21731895	19	-0.4	7254034	3	38.14	6	F6:32965	259	277		PEAKS DB
3	ATXAC_SVMPIII_03	R.LYC(+57.02)VDSSPANKNPC(+57.02)NIYYSPTDEDKGM(+15.99)VLPGTK.C	Y	86.95	37487058	33	-0.2	9381835	4	27.85	4	F4:22051	560	592	Carbamidomethylation; Oxidation (M)	PEAKS DB
3	ATXAC_SVMPIII_03	R.NGHPC(+57.02)QNNNGYC(+57.02)YNGTC(+57.02)PTMK.N	Y	86.57	24859622	21	-3.5	8296584	3	18.36	4	F4:12434	489	509	Carbamidomethylation	PEAKS DB
3	ATXAC_SVMPIII_03	A.GTLSC(+57.02)EGSFLFSSC(+57.02)SQK.E	Y	86.38	18938237	17	-0.3	9479188	2	32.28	6	F6:27020	362	378	Carbamidomethylation	PEAKS DB
3	ATXAC_SVMPIII_03	R.LYC(+57.02)VDSSPANK.N	Y	86.22	12525758	11	-1.4	6272943	2	17.93	5	F5:11822	560	570	Carbamidomethylation	PEAKS DB
3	ATXAC_SVMPIII_03	R.IYDIVNIINLIYHPM(+15.99)NTHVALVGVEIWSNK.D	Y	85.90	34938433	30	-1.9	8744664	4	50.49	6	F6:45583	227	256	Oxidation (M)	PEAKS DB
3	ATXAC_SVMPIII_03	R.TC(+57.02)RNPC(+57.02)C(+57.02)DAATC(+57.02)KLR.H	Y	85.18	18818066	15	-1.2	6282754	3	13.21	6	F6:7629	425	439	Carbamidomethylation	PEAKS DB
3	ATXAC_SVMPIII_03	K.NQC(+57.02)IVLFGPNAAVSQDAC(+57.02)FQFNLWGNDYGYC(+57.02)R.K	Y	81.42	37836658	32	-1.6	9469222	4	48.03	6	F6:43077	510	541	Carbamidomethylation	PEAKS DB
3	ATXAC_SVMPIII_03	N.GPTAGLAYLGGIC(+57.02)NLLYSAGIVQDHNK.I	Y	79.69	28014170	27	-0.6	9348124	3	45.22	6	F6:40176	299	325	Carbamidomethylation	PEAKS DB
3	ATXAC_SVMPIII_03	K.LVIVADYIMYLK.Y	Y	79.07	14398098	12	-1.5	7209111	2	42.48	6	F6:37256	204	215		PEAKS DB
3	ATXAC_SVMPIII_03	H.VALVGVEIWSNK.D	Y	78.35	13137343	12	-0.9	6578738	2	35.17	5	F5:29484	245	256		PEAKS DB
3	ATXAC_SVMPIII_03	R.IYDIVNIINLIYHPMNTH.V	Y	77.39	21821245	18	-1.4	7283811	3	49.91	6	F6:44911	227	244		PEAKS DB
3	ATXAC_SVMPIII_03	P.C(+57.02)NIYYSPTDEDK.G	Y	77.37	15036188	12	-0.5	7528163	2	21.85	5	F5:15878	573	584	Carbamidomethylation	PEAKS DB
3	ATXAC_SVMPIII_03	K.SHDNAQLLTGINFNGPTAGLAY.L	Y	76.81	22731077	22	0.5	11375616	2	38.90	4	F4:33383	285	306		PEAKS DB
3	ATXAC_SVMPIII_03	C.NIYYSPTDEDKGMVLPGTK.C	Y	76.31	21270193	19	-0.9	7100131	3	28.23	6	F6:22846	574	592		PEAKS DB
3	ATXAC_SVMPIII_03	Q.STPSVTLDLFGNWR.K	Y	75.15	15917994	14	-1.9	7969055	2	40.50	5	F5:34953	263	276		PEAKS DB
3	ATXAC_SVMPIII_03	K.DEC(+57.02)DMADLC(+57.02)TGR.S	Y	75.02	14415272	12	-0.8	7217703	2	24.24	5	F5:18287	467	478	Carbamidomethylation	PEAKS DB
3	ATXAC_SVMPIII_03	K.IAC(+57.02)EPQNR.K	Y	74.51	9864603	8	-0.6	4942371	2	10.29	5	F5:4161	548	555	Carbamidomethylation	PEAKS DB
3	ATXAC_SVMPIII_03	Y.FVEVGEEC(+57.02)DC(+57.02)GSPR.T	Y	73.73	16396606	14	-1.4	8208365	2	21.15	5	F5:15230	411	424	Carbamidomethylation	PEAKS DB
3	ATXAC_SVMPIII_03	K.GMVLPGTK.C	N	73.59	8014418	8	-1.4	4017276	2	19.47	4	F4:13503	585	592		PEAKS DB
3	ATXAC_SVMPIII_03	K.DEC(+57.02)DM(+15.99)ADLC(+57.02)TGR.S	Y	72.91	14575221	12	-0.7	7297678	2	18.30	5	F5:12203	467	478	Carbamidomethylation; Oxidation (M)	PEAKS DB
3	ATXAC_SVMPIII_03	K.IYHLVAIAMAHEMGH.N	Y	72.09	16918276	15	-1.2	4239637	4	31.36	6	F6:26064	326	340		PEAKS DB
3	ATXAC_SVMPIII_03	Q.FNLWGNDYGYC(+57.02)R.K	Y	72.05	15636565	12	-0.7	7828350	2	35.93	5	F5:30298	530	541	Carbamidomethylation	PEAKS DB
3	ATXAC_SVMPIII_03	H.GAQC(+57.02)AEGLC(+57.02)C(+57.02)DQC(+57.02)R.F	N	71.51	16836222	14	-1.3	8428173	2	16.57	5	F5:10521	441	454	Carbamidomethylation	PEAKS DB
3	ATXAC_SVMPIII_03	R.IYDIVNIINLIYHPMNTHVALVGVEIWSNK.D	Y	71.02	34778481	30	0.9	11602910	3	51.92	6	F6:47161	227	256		PEAKS DB
3	ATXAC_SVMPIII_03	K.IYHLVAIAMAHEMGHNLGMDHDNNTC(+57.02)TC(+57.02)GDR.S	Y	70.83	35525215	31	-0.4	7115113	5	32.08	6	F6:26754	326	356	Carbamidomethylation	PEAKS DB
3	ATXAC_SVMPIII_03	L.VIVADYIMYLK.Y	Y	70.20	13267257	11	-1.2	6643693	2	38.96	6	F6:33782	205	215		PEAKS DB
3	ATXAC_SVMPIII_03	A.SQSNLTPEQQR.Y	N	68.03	12866215	11	-1.7	6443169	2	12.66	5	F5:6468	184	194		PEAKS DB
3	ATXAC_SVMPIII_03	L.VIVADYIM(+15.99)YLK.Y	Y	67.54	13427206	11	-1.1	6723668	2	37.35	6	F6:32174	205	215	Oxidation (M)	PEAKS DB
3	ATXAC_SVMPIII_03	K.IYHLVAIAMAH.E	Y	67.28	12376642	11	-1.2	4135615	3	28.64	6	F6:23223	326	336		PEAKS DB
3	ATXAC_SVMPIII_03	R.NPC(+57.02)C(+57.02)DAATC(+57.02)K.L	N	67.26	11954420	10	-0.7	5987278	2	9.93	5	F5:3807	428	437	Carbamidomethylation	PEAKS DB
3	ATXAC_SVMPIII_03	N.LLYSAGIVQDHNK.I	Y	67.04	14567673	13	-0.8	4865960	3	21.70	6	F6:16225	313	325		PEAKS DB
3	ATXAC_SVMPIII_03	C.EGSFLFSSC(+57.02)SQK.E	Y	66.37	13756078	12	-0.6	6888108	2	27.10	4	F4:21328	367	378	Carbamidomethylation	PEAKS DB
3	ATXAC_SVMPIII_03	H.VALVGVEIWSNKDK.I	Y	65.83	15568562	14	-2.2	5199582	3	30.01	5	F5:24293	245	258		PEAKS DB
3	ATXAC_SVMPIII_03	R.IYDIVNIINLIYHPM(+15.99).N	Y	64.62	18459698	15	-0.8	6163301	3	52.98	6	F6:48082	227	241	Oxidation (M)	PEAKS DB
3	ATXAC_SVMPIII_03	M.NTHVALVGVEIWSNKDK.I	Y	64.46	19090057	17	-1.3	6373417	3	26.87	5	F5:21065	242	258		PEAKS DB
3	ATXAC_SVMPIII_03	R.KIAC(+57.02)EPQNR.K	Y	63.87	11145553	9	-1.8	3725250	3	8.71	6	F6:3211	547	555	Carbamidomethylation	PEAKS DB
3	ATXAC_SVMPIII_03	R.FKGAGTEC(+57.02)QAAK.D	Y	63.79	12666027	12	0.1	4232082	3	9.98	4	F4:4031	455	466	Carbamidomethylation	PEAKS DB
3	ATXAC_SVMPIII_03	R.DVVSPPVC(+57.02)GNY.F	Y	63.64	12055387	11	-0.6	6037762	2	29.34	6	F6:24059	400	410	Carbamidomethylation	PEAKS DB
3	ATXAC_SVMPIII_03	K.SHDNAQLLTGINFN.G	Y	62.92	15427427	14	-1.5	7723774	2	33.14	4	F4:27535	285	298		PEAKS DB
3	ATXAC_SVMPIII_03	C.NIYYSPTDEDK.G	Y	62.87	13435881	11	0.4	6728016	2	21.20	4	F4:15304	574	584		PEAKS DB
3	ATXAC_SVMPIII_03	K.ASQSNLTPEQQR.Y	N	62.51	13576586	12	-0.7	6798361	2	13.03	6	F6:7450	183	194		PEAKS DB
3	ATXAC_SVMPIII_03	R.LYC(+57.02)VDSSPANKNPC(+57.02).N	Y	62.43	16237021	14	-0.5	8128579	2	20.25	4	F4:14330	560	573	Carbamidomethylation	PEAKS DB
3	ATXAC_SVMPIII_03	K.MPQC(+57.02)ILK.K	Y	61.87	8884561	7	-0.9	4452349	2	19.80	4	F4:13800	388	394	Carbamidomethylation	PEAKS DB
3	ATXAC_SVMPIII_03	K.GM(+15.99)VLPGTK.C	N	61.57	8174368	8	-1.3	4097251	2	14.04	4	F4:8007	585	592	Oxidation (M)	PEAKS DB
3	ATXAC_SVMPIII_03	K.NQC(+57.02)IVLFGPNAAVSQDAC(+57.02)FQ.F	Y	61.39	22380198	20	0.6	11200178	2	40.36	6	F6:35260	510	529	Carbamidomethylation	PEAKS DB
3	ATXAC_SVMPIII_03	N.LWGNDYGYC(+57.02)R.K	Y	61.24	13025452	10	-0.9	6522793	2	26.93	6	F6:21568	532	541	Carbamidomethylation	PEAKS DB
3	ATXAC_SVMPIII_03	R.NGHPC(+57.02)QNNNGYC(+57.02)YNGTC(+57.02)PTM(+15.99)K.N	Y	60.37	25019570	21	-0.5	8349926	3	15.38	6	F6:9894	489	509	Carbamidomethylation; Oxidation (M)	PEAKS DB
3	ATXAC_SVMPIII_03	R.DVVSPPVC(+57.02)GN.Y	Y	59.19	10424753	10	1.0	5222455	2	22.91	4	F4:17157	400	409	Carbamidomethylation	PEAKS DB
3	ATXAC_SVMPIII_03	Q.AAKDEC(+57.02)DM(+15.99)ADLC(+57.02)TGR.S	Y	58.83	17276913	15	-0.7	5769040	3	14.51	5	F5:8332	464	478	Carbamidomethylation; Oxidation (M)	PEAKS DB
3	ATXAC_SVMPIII_03	K.EHREFLIKK.M	Y	58.48	11986821	9	-0.4	4005678	3	12.02	6	F6:6334	379	387		PEAKS DB
3	ATXAC_SVMPIII_03	K.NQC(+57.02)IVLFGPNA.A	Y	58.06	12316019	11	-0.7	6168078	2	36.37	6	F6:31148	510	520	Carbamidomethylation	PEAKS DB
3	ATXAC_SVMPIII_03	K.KMPQC(+57.02)ILK.K	Y	57.96	10165511	8	-1.0	3398573	3	16.59	4	F4:10545	387	394	Carbamidomethylation	PEAKS DB
3	ATXAC_SVMPIII_03	K.SHDNAQLLTGINF.N	Y	57.48	14286997	13	-0.2	7153570	2	35.40	4	F4:29847	285	297		PEAKS DB
3	ATXAC_SVMPIII_03	R.LYC(+57.02)VDSSPANKNP.C	Y	56.79	14636715	13	-1.0	7328423	2	19.31	6	F6:13773	560	572	Carbamidomethylation	PEAKS DB
3	ATXAC_SVMPIII_03	R.KTDLLNRK.S	N	56.24	9865873	8	0.1	3298697	3	10.12	4	F4:4084	277	284		PEAKS DB
3	ATXAC_SVMPIII_03	F.NLWGNDYGYC(+57.02)R.K	Y	56.00	14165880	11	-0.2	7093011	2	29.30	6	F6:23976	531	541	Carbamidomethylation	PEAKS DB
3	ATXAC_SVMPIII_03	K.KM(+15.99)PQC(+57.02)ILK.K	Y	54.74	10325460	8	-0.3	5172802	2	12.07	6	F6:6376	387	394	Oxidation (M); Carbamidomethylation	PEAKS DB
3	ATXAC_SVMPIII_03	L.VGVEIWSNK.D	Y	54.38	10305447	9	-0.3	5162795	2	25.95	4	F4:20207	248	256		PEAKS DB
3	ATXAC_SVMPIII_03	K.NQC(+57.02)IVLFGPNAAVS.Q	Y	53.60	14887395	14	-0.8	7453765	2	37.56	6	F6:32335	510	523	Carbamidomethylation	PEAKS DB
3	ATXAC_SVMPIII_03	R.IYDIVNIINLIYHPM(+15.99)NTH.V	Y	53.36	21981194	18	-1.2	7337129	3	48.03	6	F6:42922	227	244	Oxidation (M)	PEAKS DB
3	ATXAC_SVMPIII_03	K.IYHLVAIAM.A	Y	53.19	10295681	9	-1.3	5157906	2	33.71	6	F6:28434	326	334		PEAKS DB
3	ATXAC_SVMPIII_03	K.GAGTEC(+57.02)QAAK.D	Y	53.01	9914393	10	-1.6	4967261	2	6.80	6	F6:1841	457	466	Carbamidomethylation	PEAKS DB
3	ATXAC_SVMPIII_03	R.SAEC(+57.02)TDR.F	Y	52.99	8373287	7	-0.8	4196713	2	6.05	6	F6:1543	479	485	Carbamidomethylation	PEAKS DB
3	ATXAC_SVMPIII_03	F.VEVGEEC(+57.02)DC(+57.02)GSPR.T	Y	52.88	14925922	13	0.1	7473034	2	15.95	6	F6:10432	412	424	Carbamidomethylation	PEAKS DB
3	ATXAC_SVMPIII_03	G.VEIWSNK.D	N	52.72	8744548	7	-1.8	4382339	2	32.33	5	F5:26551	250	256		PEAKS DB
3	ATXAC_SVMPIII_03	K.NQC(+57.02)IVLFGPN.A	Y	52.21	11605648	10	-1.0	5812891	2	36.10	6	F6:30904	510	519	Carbamidomethylation	PEAKS DB
3	ATXAC_SVMPIII_03	L.YSAGIVQDHNK.I	Y	51.03	12305992	11	-0.9	4112067	3	13.61	6	F6:7997	315	325		PEAKS DB
3	ATXAC_SVMPIII_03	R.TC(+57.02)RNPC(+57.02)C(+57.02)DAATC(+57.02)K.L	Y	50.61	16126215	13	-1.2	8073171	2	9.98	5	F5:4002	425	437	Carbamidomethylation	PEAKS DB
3	ATXAC_SVMPIII_03	L.VGVEIWSNKDK.I	Y	50.48	12736666	11	-1.6	4255621	3	21.29	6	F6:15792	248	258		PEAKS DB
3	ATXAC_SVMPIII_03	L.WGNDYGYC(+57.02)R.K	Y	50.24	11894611	9	-1.3	5957371	2	22.55	6	F6:17154	533	541	Carbamidomethylation	PEAKS DB
3	ATXAC_SVMPIII_03	R.IYDIVNIINLIYHPM(+15.99)NTHVALVGVEIWSNKDK.I	Y	49.96	37369651	32	0.8	7484009	5	46.87	6	F6:41747	227	258	Oxidation (M)	PEAKS DB
3	ATXAC_SVMPIII_03	R.NPC(+57.02)C(+57.02)DAATC(+57.02)KLR.H	N	49.46	14646272	12	-0.6	4892161	3	14.05	6	F6:8495	428	439	Carbamidomethylation	PEAKS DB
3	ATXAC_SVMPIII_03	K.EHREFLIK.K	Y	48.99	10705873	8	-1.0	3578694	3	15.44	5	F5:9349	379	386		PEAKS DB
3	ATXAC_SVMPIII_03	D.KGMVLPGTK.C	N	48.87	9295368	9	-0.8	4657753	2	14.66	6	F6:9108	584	592		PEAKS DB
3	ATXAC_SVMPIII_03	K.MPQC(+57.02)ILKK.P	Y	48.43	10165511	8	-1.0	5092823	2	14.86	6	F6:9296	388	395	Carbamidomethylation	PEAKS DB
3	ATXAC_SVMPIII_03	R.SAEC(+57.02)TDRFQR.N	Y	48.36	12685568	10	1.6	6352867	2	12.45	5	F5:6326	479	488	Carbamidomethylation	PEAKS DB
3	ATXAC_SVMPIII_03	T.LDLFGNWR.K	Y	47.33	10195189	8	0.2	5107668	2	37.50	4	F4:31943	269	276		PEAKS DB
3	ATXAC_SVMPIII_03	K.NQC(+57.02)IVLFGPNAA.V	Y	47.27	13026390	12	-1.1	6523260	2	36.44	5	F5:30778	510	521	Carbamidomethylation	PEAKS DB
3	ATXAC_SVMPIII_03	E.GLC(+57.02)C(+57.02)DQC(+57.02)R.F	N	47.02	10673947	8	1.1	5347052	2	13.86	6	F6:8294	447	454	Carbamidomethylation	PEAKS DB
3	ATXAC_SVMPIII_03	K.NQC(+57.02)IVLFGPNAAVSQDAC(+57.02).F	Y	46.72	19628928	18	0.5	9824542	2	37.89	6	F6:32760	510	527	Carbamidomethylation	PEAKS DB
3	ATXAC_SVMPIII_03	L.LYSAGIVQDHNK.I	Y	46.71	13436833	12	-1.4	6728480	2	17.22	5	F5:11205	314	325		PEAKS DB
3	ATXAC_SVMPIII_03	C.FQFNLWGNDYGYC(+57.02)R.K	Y	46.57	18387834	14	-1.7	9203975	2	39.74	6	F6:34675	528	541	Carbamidomethylation	PEAKS DB
3	ATXAC_SVMPIII_03	G.MVLPGTK.C	N	45.93	7444204	7	-1.3	3732170	2	26.88	5	F5:21019	586	592		PEAKS DB
3	ATXAC_SVMPIII_03	K.TDLLNRK.S	N	45.50	8584923	7	0.0	4302534	2	12.74	4	F4:6366	278	284		PEAKS DB
3	ATXAC_SVMPIII_03	R.KTDLLNR.K	N	45.27	8584923	7	-1.5	4302528	2	17.90	5	F5:11827	277	283		PEAKS DB
3	ATXAC_SVMPIII_03	E.VGEEC(+57.02)DC(+57.02)GSPR.T	Y	45.09	12644812	11	-0.1	6332478	2	11.65	6	F6:6078	414	424	Carbamidomethylation	PEAKS DB
3	ATXAC_SVMPIII_03	V.GVEIWSNK.D	N	44.74	9314763	8	0.0	4667454	2	21.38	4	F4:15478	249	256		PEAKS DB
3	ATXAC_SVMPIII_03	K.IAC(+57.02)EPQNRK.C	Y	44.26	11145553	9	-0.7	3725255	3	7.76	6	F6:2574	548	556	Carbamidomethylation	PEAKS DB
3	ATXAC_SVMPIII_03	R.SAEC(+57.02)TDRF.Q	Y	43.96	9843971	8	-1.4	4932051	2	15.17	6	F6:9595	479	486	Carbamidomethylation	PEAKS DB
3	ATXAC_SVMPIII_03	K.SHDNAQLL.T	N	43.31	8964352	8	0.1	4492249	2	17.99	4	F4:12041	285	292		PEAKS DB
3	ATXAC_SVMPIII_03	S.VTLDLFGNWR.K	Y	42.98	12196349	10	-1.2	6108240	2	39.60	6	F6:34486	267	276		PEAKS DB
3	ATXAC_SVMPIII_03	K.IIVQSTPSVTLDL.F	Y	42.90	13847814	13	-0.5	6933976	2	38.81	6	F6:33595	259	271		PEAKS DB
3	ATXAC_SVMPIII_03	K.M(+15.99)PQC(+57.02)ILK.K	Y	42.31	9044510	7	-0.6	4532325	2	15.17	6	F6:9645	388	394	Oxidation (M); Carbamidomethylation	PEAKS DB
3	ATXAC_SVMPIII_03	L.SC(+57.02)EGSFLFSSC(+57.02)SQK.E	Y	41.59	16226704	14	0.7	8123430	2	27.76	5	F5:21945	365	378	Carbamidomethylation	PEAKS DB
3	ATXAC_SVMPIII_03	V.GEEC(+57.02)DC(+57.02)GSPR.T	Y	41.47	11654128	10	-1.4	5837129	2	9.20	6	F6:3663	415	424	Carbamidomethylation	PEAKS DB
3	ATXAC_SVMPIII_03	N.LTPEQQR.Y	N	38.40	8704559	7	-0.6	4362350	2	9.60	4	F4:3757	188	194		PEAKS DB
3	ATXAC_SVMPIII_03	R.IYDIVNIINL.I	Y	37.73	11886754	10	-1.0	5953444	2	49.00	6	F6:44059	227	236		PEAKS DB
3	ATXAC_SVMPIII_03	C.NIYYSPTDEDKGM(+15.99)VLPGTK.C	Y	37.54	21430144	19	-2.5	7153436	3	24.94	5	F5:19143	574	592	Oxidation (M)	PEAKS DB
3	ATXAC_SVMPIII_03	R.IYDIVNIINLIYHPMNTHVALVG.V	Y	37.41	26214041	23	0.0	8748086	3	50.93	6	F6:45968	227	249		PEAKS DB
3	ATXAC_SVMPIII_03	K.IYHLVAIAM(+15.99)AH.E	Y	37.22	12536591	11	-0.8	4188933	3	24.23	6	F6:18852	326	336	Oxidation (M)	PEAKS DB
3	ATXAC_SVMPIII_03	P.C(+57.02)C(+57.02)DAATC(+57.02)K.L	N	35.12	9843463	8	-1.4	4931797	2	7.03	6	F6:2060	430	437	Carbamidomethylation	PEAKS DB
3	ATXAC_SVMPIII_03	K.SHDNAQLLTGINFNGPTAGLAYLGGIC(+57.02)N.L	Y	33.20	28873923	28	-1.7	9634698	3	44.05	6	F6:39000	285	312	Carbamidomethylation	PEAKS DB
3	ATXAC_SVMPIII_03	G.VEIWSNKDK.I	Y	32.94	11175768	9	-1.4	3735323	3	16.79	4	F4:10839	250	258		PEAKS DB
3	ATXAC_SVMPIII_03	W.GNDYGYC(+57.02)R.K	Y	31.63	10033818	8	-1.1	5026976	2	14.97	6	F6:9442	534	541	Carbamidomethylation	PEAKS DB
3	ATXAC_SVMPIII_03	K.IIVQSTPSVT.L	Y	31.15	10435863	10	-1.7	5227996	2	24.11	6	F6:18722	259	268		PEAKS DB
3	ATXAC_SVMPIII_03	R.IYDIVNIINLIYHPMNTHVAL.V	Y	31.04	24653140	21	-2.1	8227769	3	50.87	6	F6:45922	227	247		PEAKS DB
3	ATXAC_SVMPIII_03	R.KIAC(+57.02)EPQNRK.C	Y	30.46	12426503	10	-0.8	4152237	3	6.84	6	F6:1868	547	556	Carbamidomethylation	PEAKS DB
3	ATXAC_SVMPIII_03	L.DLFGNWR.K	Y	30.26	9064348	7	-0.6	4542244	2	35.15	4	F4:29600	270	276		PEAKS DB
3	ATXAC_SVMPIII_03	K.NQC(+57.02)IVLFGPNAAVSQDAC(+57.02)F.Q	Y	30.06	21099612	19	-3.2	10559845	2	42.17	5	F5:36690	510	528	Carbamidomethylation	PEAKS DB
3	ATXAC_SVMPIII_03	S.NLTPEQQR.Y	N	28.77	9844988	8	-2.1	4932557	2	11.70	6	F6:6026	187	194		PEAKS DB
3	ATXAC_SVMPIII_03	R.IYDIVNIINLIYHPMN.T	Y	28.64	19440178	16	-0.6	9730156	2	53.95	6	F6:49137	227	242		PEAKS DB
3	ATXAC_SVMPIII_03	F.QFNLWGNDYGYC(+57.02)R.K	Y	28.49	16917151	13	0.6	8468654	2	44.09	6	F6:39134	529	541	Carbamidomethylation	PEAKS DB
3	ATXAC_SVMPIII_03	A.VSQDAC(+57.02)FQFNLWGNDYGYC(+57.02)R.K	Y	27.98	24990371	20	0.3	8340199	3	40.17	6	F6:35078	522	541	Carbamidomethylation	PEAKS DB
3	ATXAC_SVMPIII_03	L.FSSC(+57.02)SQK.E	Y	27.84	8423593	7	-1.2	4221864	2	7.65	6	F6:2526	372	378	Carbamidomethylation	PEAKS DB
3	ATXAC_SVMPIII_03	V.IVADYIMYLK.Y	Y	26.36	12276573	10	0.0	6148359	2	36.34	6	F6:31230	206	215		PEAKS DB
3	ATXAC_SVMPIII_03	R.IYDIVNIINLIYHPM(+15.99)N.T	Y	25.71	19600128	16	-1.2	6543441	3	52.20	6	F6:47273	227	242	Oxidation (M)	PEAKS DB
3	ATXAC_SVMPIII_03	A.LVGVEIWSNK.D	Y	25.62	11436288	10	-0.8	5728212	2	30.29	6	F6:24992	247	256		PEAKS DB
3	ATXAC_SVMPIII_03	D.M(+15.99)ADLC(+57.02)TGR.S	Y	25.51	9383950	8	-0.3	4702047	2	12.27	6	F6:6659	471	478	Oxidation (M); Carbamidomethylation	PEAKS DB
3	ATXAC_SVMPIII_03	R.HGAQC(+57.02)AEGLC(+57.02)C(+57.02)DQ.C	N	25.43	15045493	13	-4.7	7532784	2	14.38	4	F4:8418	440	452	Carbamidomethylation	PEAKS DB
3	ATXAC_SVMPIII_03	I.AC(+57.02)EPQNRK.C	Y	24.92	10014713	8	-2.3	5017417	2	7.77	6	F6:2595	549	556	Carbamidomethylation	PEAKS DB
3	ATXAC_SVMPIII_03	G.EEC(+57.02)DC(+57.02)GSPR.T	Y	24.06	11083914	9	-1.6	5552021	2	8.61	6	F6:3151	416	424	Carbamidomethylation	PEAKS DB
3	ATXAC_SVMPIII_03	R.IYDIVNIINLIYHPMNTHVA.L	Y	24.02	23522300	20	-1.3	7850829	3	48.93	6	F6:44036	227	246		PEAKS DB
3	ATXAC_SVMPIII_03	R.DVVSPPVC(+57.02)GNYFVEVGEEC(+57.02)DC(+57.02)GSPRTC(+57.02)RNPC(+57.02)C(+57.02)DAATC(+57.02)K.L	Y	22.06	44217998	38	1.7	11064591	4	31.15	6	F6:25752	400	437	Carbamidomethylation	PEAKS DB
3	ATXAC_SVMPIII_03	G.RLYC(+57.02)VDSSPANK.N	Y	19.51	14086769	12	-1.7	4705654	3	15.40	6	F6:9877	559	570	Carbamidomethylation	PEAKS DB
3	ATXAC_SVMPIII_03	R.FKGAGTEC(+57.02)QAAKDEC(+57.02)DMAD.L	Y	19.45	21028342	19	-1.1	7019512	3	18.44	4	F4:12573	455	473	Carbamidomethylation	PEAKS DB
3	ATXAC_SVMPIII_03	R.TRIYDIVNIINLIYHPMNTHVALVGVEIWSNKDK.I	Y	19.16	39781189	34	-1.1	7966302	5	47.95	6	F6:43027	225	258		PEAKS DB
3	ATXAC_SVMPIII_03	R.KSHDNAQLL.T	N	18.72	10245302	9	-1.5	3425168	3	13.73	4	F4:7753	284	292		PEAKS DB
3	ATXAC_SVMPIII_03	M.NTHVALVGVEIWSNK.D	Y	18.70	16658838	15	-2.6	5563004	3	30.97	4	F4:25340	242	256		PEAKS DB
3	ATXAC_SVMPIII_03	K.SHDNAQLLTGINFNGPTAGLAYLGGIC(+57.02)NLL.Y	Y	18.10	31135603	30	1.3	10388621	3	51.47	6	F6:46552	285	314	Carbamidomethylation	PEAKS DB
3	ATXAC_SVMPIII_03	K.IYHLVAI.A	Y	17.67	8274905	7	0.7	4147528	2	29.39	4	F4:23697	326	332		PEAKS DB
3	ATXAC_SVMPIII_03	P.TDEDKGMVLPGTK.C	Y	17.38	13896809	13	-1.6	6958466	2	36.92	5	F5:31264	580	592		PEAKS DB
3	ATXAC_SVMPIII_03	F.LFSSC(+57.02)SQK.E	Y	17.34	9554433	8	-1.5	4787282	2	13.07	6	F6:7492	371	378	Carbamidomethylation	PEAKS DB
3	ATXAC_SVMPIII_03	R.SC(+57.02)VMAGTLSC(+57.02).E	Y	16.37	10844352	10	-0.4	5432247	2	25.33	4	F4:19619	357	366	Carbamidomethylation	PEAKS DB
3	ATXAC_SVMPIII_03	D.MADLC(+57.02)TGR.S	Y	15.58	9224001	8	-1.3	4622067	2	15.87	5	F5:9830	471	478	Carbamidomethylation	PEAKS DB
3	ATXAC_SVMPIII_03	A.DYIMYLK.Y	Y	15.58	9444677	7	-5.0	4732388	2	32.62	4	F4:26870	209	215		PEAKS DB
3	ATXAC_SVMPIII_03	R.KSHDNAQL.L	N	14.95	9114460	8	-1.7	4567295	2	7.57	5	F5:2269	284	291		PEAKS DB
3	ATXAC_SVMPIII_03	Y.SAGIVQDHNK.I	Y	14.29	10675359	10	2.5	5347766	2	28.78	6	F6:23439	316	325		PEAKS DB
3	ATXAC_SVMPIII_03	G.REITTYPPVEDHC(+57.02)YYHGR.I	N	13.30	22920381	18	1.2	7650209	3	32.26	6	F6:27026	91	108	Carbamidomethylation	PEAKS DB
3	ATXAC_SVMPIII_03	K.GAGTEC(+57.02)QAAKDEC(+57.02)D.M	Y	13.25	15105664	14	-0.3	7562903	2	11.49	6	F6:5881	457	470	Carbamidomethylation	PEAKS DB
3	ATXAC_SVMPIII_03	K.SHDNAQL.L	N	13.02	7833511	7	-0.7	3926826	2	10.27	6	F6:4386	285	291		PEAKS DB
3	ATXAC_SVMPIII_03	R.IYDIVNIIN.L	Y	12.85	10755913	9	-1.3	5388022	2	40.28	6	F6:35221	227	235		PEAKS DB
3	ATXAC_SVMPIII_03	K.LVIVADYIMY.L	Y	12.06	11986307	10	-1.7	6003217	2	45.44	5	F5:40010	204	213		PEAKS DB
3	ATXAC_SVMPIII_03	K.IYHLVAIAMAHEMGHNLGM(+15.99)DHDNNTC(+57.02)TC(+57.02)G.D	Y	9.21	32973882	29	0.0	11001367	3	34.43	6	F6:29231	326	354	Oxidation (M); Carbamidomethylation	PEAKS DB
3	ATXAC_SVMPIII_03	K.LRHGAQC(+57.02)AEGLC(+57.02)C(+57.02)DQC(+57.02)RFK.G	N	7.60	23650295	19	-3.0	7893481	3	38.86	6	F6:33627	438	456	Carbamidomethylation	PEAKS DB
3	ATXAC_SVMPIII_03	M.ADLC(+57.02)TGR.S	Y	7.56	7913596	7	-5.0	3966851	2	12.70	4	F4:6694	472	478	Carbamidomethylation	PEAKS DB
3	ATXAC_SVMPIII_03	K.SHDNAQLLTGI.N	Y	7.18	11675884	11	-0.4	5848012	2	32.62	5	F5:26966	285	295		PEAKS DB
3	ATXAC_SVMPIII_03	R.KYVKLVIVADYIMYLK.Y	Y	6.60	19581315	16	-2.6	6537161	3	48.27	6	F6:43329	200	215		PEAKS DB
3	ATXAC_SVMPIII_03	S.ETHYSPDGR.E	N	6.05	10604574	9	2.2	5312371	2	33.95	6	F6:28734	83	91		PEAKS DB
3	ATXAC_SVMPIII_03	K.IIVQSTPSVTLDLF.G	Y	6.00	15318497	14	-2.2	7669304	2	45.28	6	F6:40299	259	272		PEAKS DB
3	ATXAC_SVMPIII_03	K.KASQSNLTPEQ.Q	N	5.64	12015939	11	-0.4	4015384	3	11.47	6	F6:5790	182	192		PEAKS DB
7	ATXAC_PDE_01	R.IANALC(+57.02)SC(+57.02)SEDC(+57.02)LEKK.D	Y	138.99	18968379	16	-1.6	9494247	2	20.66	5	F5:14669	88	103	Carbamidomethylation	PEAKS DB
7	ATXAC_PDE_01	K.NPAWWGGQPIWHTATYQGLK.A	Y	135.52	23101333	20	-1.4	7710507	3	36.41	5	F5:30676	226	245		PEAKS DB
7	ATXAC_PDE_01	K.RIANALC(+57.02)SC(+57.02)SEDC(+57.02)LEKK.D	Y	135.39	20529390	17	0.2	6853204	3	19.73	4	F4:13881	87	103	Carbamidomethylation	PEAKS DB
7	ATXAC_PDE_01	K.RPDFYTLYIEEPDTTGHNYGPVSGEIIK.A	Y	127.53	32105508	28	-0.4	8036447	4	35.75	6	F6:30485	293	320		PEAKS DB
7	ATXAC_PDE_01	K.NPFYTPSPAKEQSSPLSC(+57.02)PFGPVPSPDVSGC(+57.02)K.C	Y	123.56	34335957	32	-0.6	11455385	3	35.01	5	F5:29277	524	555	Carbamidomethylation	PEAKS DB
7	ATXAC_PDE_01	R.IANALC(+57.02)SC(+57.02)SEDC(+57.02)LEK.K	Y	122.24	17687430	15	-0.6	8853783	2	23.58	5	F5:17638	88	102	Carbamidomethylation	PEAKS DB
7	ATXAC_PDE_01	K.DKC(+57.02)ASPSAIQC(+57.02)PAGFEQSPLILFSMDGFR.A	Y	116.41	32285042	29	-0.7	10771746	3	45.18	6	F6:40159	122	150	Carbamidomethylation	PEAKS DB
7	ATXAC_PDE_01	K.C(+57.02)ASPSAIQC(+57.02)PAGFEQSPLILFSMDGFR.A	Y	116.38	29853823	27	-0.1	9961346	3	47.74	6	F6:42584	124	150	Carbamidomethylation	PEAKS DB
7	ATXAC_PDE_01	K.SM(+15.99)QAIFLAHGPGFNEK.K	Y	114.59	17618508	16	-0.2	8819326	2	25.80	6	F6:20419	470	485	Oxidation (M)	PEAKS DB
7	ATXAC_PDE_01	K.EVTPFENIEVYNLMC(+57.02)DLLK.L	Y	113.44	23261226	19	-0.1	7763813	3	53.21	5	F5:47216	487	505	Carbamidomethylation	PEAKS DB
7	ATXAC_PDE_01	K.VLSFILPHRPDNSESC(+57.02)ADTLPENLWVEER.I	Y	113.17	34226565	29	-0.9	8566707	4	37.95	5	F5:32240	778	806	Carbamidomethylation	PEAKS DB
7	ATXAC_PDE_01	K.YISAYSQDILMPLWTSYTTYR.S	Y	112.92	25712356	21	-1.0	8580850	3	47.32	5	F5:42057	606	626		PEAKS DB
7	ATXAC_PDE_01	R.AGYLESWDSLM(+15.99)PNINK.L	Y	112.83	18528666	16	-0.9	9274398	2	36.39	5	F5:30672	151	166	Oxidation (M)	PEAKS DB
7	ATXAC_PDE_01	R.LWNYLHTTLIPK.Y	Y	108.27	14978344	12	-0.3	7499242	2	32.60	5	F5:26846	699	710		PEAKS DB
7	ATXAC_PDE_01	K.IPIPTHYFVVLTSC(+57.02)ENQINTPLNC(+57.02)LGPLK.V	Y	106.97	33377202	29	-0.5	11135801	3	41.76	6	F6:36607	749	777	Carbamidomethylation	PEAKS DB
7	ATXAC_PDE_01	K.DKRPDFYTLYIEEPDTTGHNYGPVSGEIIK.A	Y	106.22	34536729	30	-0.8	8644248	4	34.99	5	F5:29229	291	320		PEAKS DB
7	ATXAC_PDE_01	K.NPAWWGGQPIWHTATYQG.L	Y	105.47	20689543	18	0.9	10354854	2	38.20	4	F4:32780	226	243		PEAKS DB
7	ATXAC_PDE_01	R.IDKVNLMVDQQWMAVR.N	Y	105.40	19449913	16	-0.8	6493372	3	34.61	5	F5:28873	435	450		PEAKS DB
7	ATXAC_PDE_01	R.NGLNVISGPIFDYNSDGHFDSYDTIK.Q	Y	104.94	28873301	26	-0.5	9634502	3	39.06	5	F5:33511	716	741		PEAKS DB
7	ATXAC_PDE_01	R.NLHNC(+57.02)VNLILLADHGMEAISC(+57.02)DR.L	Y	104.89	26642571	23	-1.1	6670708	4	37.76	6	F6:32563	340	362	Carbamidomethylation	PEAKS DB
7	ATXAC_PDE_01	R.AGYLESWDSLMPNINK.L	Y	104.47	18368716	16	-0.3	9194427	2	40.81	4	F4:35630	151	166		PEAKS DB
7	ATXAC_PDE_01	R.EAC(+57.02)C(+57.02)SDYEDTC(+57.02)VIPTQSWSC(+57.02)TK.L	Y	102.95	26960498	22	-0.9	8996897	3	31.56	6	F6:26222	59	80	Carbamidomethylation	PEAKS DB
7	ATXAC_PDE_01	R.IDKVNLM(+15.99)VDQQWMAVR.N	Y	102.60	19609863	16	0.1	6546694	3	31.89	6	F6:26662	435	450	Oxidation (M)	PEAKS DB
7	ATXAC_PDE_01	K.SMQAIFLAHGPGFNEK.K	Y	101.29	17458558	16	0.0	8739352	2	30.37	6	F6:25085	470	485		PEAKS DB
7	ATXAC_PDE_01	K.VNLMVDQQWM(+15.99)AVR.N	Y	100.74	16047803	13	-0.2	8033972	2	32.35	5	F5:26644	438	450	Oxidation (M)	PEAKS DB
7	ATXAC_PDE_01	K.NVPKDYYTFDSEGIVK.N	Y	100.63	18739098	16	-0.8	6256434	3	28.05	5	F5:22401	389	404		PEAKS DB
7	ATXAC_PDE_01	K.VNLMVDQQWMAVR.N	Y	100.06	15887854	13	-0.2	7953998	2	36.26	6	F6:31028	438	450		PEAKS DB
7	ATXAC_PDE_01	K.VNLM(+15.99)VDQQWMAVR.N	Y	99.84	16047803	13	-0.1	8033973	2	33.65	5	F5:27946	438	450	Oxidation (M)	PEAKS DB
7	ATXAC_PDE_01	R.NLHNC(+57.02)VNLILLADHGMEAISC(+57.02)DRLEYMDNYFNSIDFYMYEGPAPR.I	Y	98.76	53804185	45	1.2	10770923	5	50.68	6	F6:45772	340	384	Carbamidomethylation	PEAKS DB
7	ATXAC_PDE_01	R.VRDVELLTGLNFYSGLK.Q	Y	97.39	19230465	17	-0.7	6420223	3	37.77	5	F5:32145	814	830		PEAKS DB
7	ATXAC_PDE_01	T.LYIEEPDTTGHNYGPVSGEIIK.A	Y	97.03	24311907	22	0.1	8114042	3	30.74	5	F5:24978	299	320		PEAKS DB
7	ATXAC_PDE_01	K.C(+57.02)ASPSAIQC(+57.02)PAGFEQSPLILFSM(+15.99)DGFR.A	Y	95.66	30013772	27	0.2	10014665	3	44.31	6	F6:39119	124	150	Carbamidomethylation; Oxidation (M)	PEAKS DB
7	ATXAC_PDE_01	G.LNVISGPIFDYNSDGHFDSYDTIK.Q	Y	95.35	27162656	24	-1.0	9064282	3	37.91	6	F6:32899	718	741		PEAKS DB
7	ATXAC_PDE_01	R.DVELLTGLNFYSGLK.Q	Y	95.24	16678770	15	-1.2	8349448	2	44.01	6	F6:38885	816	830		PEAKS DB
7	ATXAC_PDE_01	K.DYYTFDSEGIVK.N	Y	94.66	14356506	12	-1.2	7188317	2	32.76	5	F5:26970	393	404		PEAKS DB
7	ATXAC_PDE_01	K.EQSSPLSC(+57.02)PFGPVPSPDVSGC(+57.02)K.C	Y	92.61	23310510	22	-0.4	7780240	3	33.46	5	F5:27397	534	555	Carbamidomethylation	PEAKS DB
7	ATXAC_PDE_01	K.KEVTPFENIEVYNLMC(+57.02)DLLK.L	Y	92.00	24542175	20	-1.4	8190787	3	47.35	6	F6:42183	486	505	Carbamidomethylation	PEAKS DB
7	ATXAC_PDE_01	K.AATYFWPGSEVK.I	Y	91.10	13546558	12	-0.1	6783351	2	31.59	4	F4:26144	246	257		PEAKS DB
7	ATXAC_PDE_01	K.C(+57.02)SSITELEKVNQR.L	Y	90.25	15627722	13	0.4	7823937	2	21.03	4	F4:15188	556	568	Carbamidomethylation	PEAKS DB
7	ATXAC_PDE_01	M.QAIFLAHGPGFNEK.K	Y	90.23	15277833	14	-0.8	7648983	2	30.37	6	F6:25082	472	485		PEAKS DB
7	ATXAC_PDE_01	R.IDKVNLMVDQQWM(+15.99)AVR.N	Y	89.96	19609863	16	-0.5	6546691	3	31.22	5	F5:25449	435	450	Oxidation (M)	PEAKS DB
7	ATXAC_PDE_01	K.IESEAHNLPYGR.P	Y	88.16	13846735	12	0.5	6933444	2	17.74	5	F5:11700	577	588		PEAKS DB
7	ATXAC_PDE_01	K.NPAWWGGQPIWHTATY.Q	Y	87.26	18838744	16	-0.3	9429442	2	39.08	6	F6:33914	226	241		PEAKS DB
7	ATXAC_PDE_01	N.LHNC(+57.02)VNLILLADHGMEAISC(+57.02)DR.L	Y	86.63	25502141	22	-0.4	6385605	4	37.43	6	F6:32304	341	362	Carbamidomethylation	PEAKS DB
7	ATXAC_PDE_01	F.ILPHRPDNSESC(+57.02)ADTLPENLWVEER.I	Y	86.19	29764036	25	-1.4	9931404	3	30.37	6	F6:25386	782	806	Carbamidomethylation	PEAKS DB
7	ATXAC_PDE_01	K.TFVNHYTIATGLYPESH.G	Y	85.28	19489319	17	-0.6	6506508	3	30.30	4	F4:24593	185	201		PEAKS DB
7	ATXAC_PDE_01	R.LEYMDNYFNSIDFYMYEGPAPR.I	Y	84.83	27341719	22	-0.6	9123973	3	46.46	6	F6:41491	363	384		PEAKS DB
7	ATXAC_PDE_01	R.STPISVPPSASDC(+57.02)LR.L	Y	84.40	15857770	15	-0.8	7938951	2	28.24	5	F5:22152	627	641	Carbamidomethylation	PEAKS DB
7	ATXAC_PDE_01	K.NPFYTPSPAK.E	Y	81.35	11205553	10	0.0	5612849	2	21.77	5	F5:15787	524	533		PEAKS DB
7	ATXAC_PDE_01	K.RPDFYTLYIEEPDTTGHNYGPVSGEIIKA.L	Y	80.75	32815879	29	1.3	10948713	3	36.29	6	F6:31123	293	321		PEAKS DB
7	ATXAC_PDE_01	K.C(+57.02)ASPSAIQC(+57.02)PAGFEQSPLIL.F	Y	80.19	21450234	20	-1.1	10735178	2	41.45	6	F6:36326	124	143	Carbamidomethylation	PEAKS DB
7	ATXAC_PDE_01	R.NLHNC(+57.02)VNLILLADHGM(+15.99)EAISC(+57.02)DR.L	Y	79.82	26802520	23	-0.8	6710697	4	32.66	6	F6:27372	340	362	Carbamidomethylation; Oxidation (M)	PEAKS DB
7	ATXAC_PDE_01	R.VRDVELLTGLNFYSGLKQPLPETLQLK.T	Y	79.35	30707065	27	0.1	7686840	4	39.47	6	F6:34357	814	840		PEAKS DB
7	ATXAC_PDE_01	R.IDKVNLM(+15.99)VDQQWM(+15.99)AVR.N	Y	79.25	19769812	16	-0.5	6600007	3	28.50	5	F5:22658	435	450	Oxidation (M)	PEAKS DB
7	ATXAC_PDE_01	W.NYLHTTLIPK.Y	Y	78.65	11986710	10	0.2	6003429	2	32.39	6	F6:27141	701	710		PEAKS DB
7	ATXAC_PDE_01	R.TLGMLMEGLK.Q	Y	77.74	10915719	10	-1.5	5467924	2	33.50	6	F6:28118	328	337		PEAKS DB
7	ATXAC_PDE_01	Y.SQDILMPLWTSYTTYR.S	Y	77.71	19739557	16	0.3	9879854	2	42.51	4	F4:37020	611	626		PEAKS DB
7	ATXAC_PDE_01	K.YC(+57.02)LLHQAK.Y	Y	77.20	10315222	8	0.6	5167687	2	15.95	4	F4:10018	598	605	Carbamidomethylation	PEAKS DB
7	ATXAC_PDE_01	K.GGTHGYDNEFK.S	Y	76.56	12235206	11	-0.3	6127674	2	14.80	4	F4:8734	459	469		PEAKS DB
7	ATXAC_PDE_01	P.AWWGGQPIWHTATYQGLK.A	Y	75.88	20990376	18	-1.3	7006855	3	36.10	5	F5:30438	228	245		PEAKS DB
7	ATXAC_PDE_01	K.IESEAHNLPYGRPQVLQNHSK.Y	Y	75.69	24162246	21	-0.7	8064149	3	18.98	6	F6:13669	577	597		PEAKS DB
7	ATXAC_PDE_01	I.FLAHGPGFNEK.K	Y	75.36	12156036	11	-0.4	6088088	2	24.82	4	F4:19099	475	485		PEAKS DB
7	ATXAC_PDE_01	N.LMVDQQWMAVR.N	Y	74.19	13756741	11	0.1	6888444	2	32.95	5	F5:27248	440	450		PEAKS DB
7	ATXAC_PDE_01	K.NPAWWGGQPIWH.T	Y	74.13	14476786	12	-0.9	7248459	2	38.04	4	F4:32445	226	237		PEAKS DB
7	ATXAC_PDE_01	S.MQAIFLAHGPGFNEK.K	Y	73.39	16588239	15	-1.8	5539476	3	28.33	6	F6:22947	471	485		PEAKS DB
7	ATXAC_PDE_01	E.QSSPLSC(+57.02)PFGPVPSPDVSGC(+57.02)K.C	Y	72.93	22020085	21	-2.6	11020087	2	38.26	5	F5:32698	535	555	Carbamidomethylation	PEAKS DB
7	ATXAC_PDE_01	L.WNYLHTTLIPK.Y	Y	71.79	13847502	11	-1.0	6933817	2	32.37	6	F6:27148	700	710		PEAKS DB
7	ATXAC_PDE_01	K.SMQAIFLAHGPGFNEKK.E	Y	71.27	18739508	17	-1.1	6256569	3	26.51	5	F5:20650	470	486		PEAKS DB
7	ATXAC_PDE_01	K.C(+57.02)ASPSAIQC(+57.02)PAGFEQSP.L	Y	70.61	18057712	17	-0.4	9038926	2	29.20	6	F6:23810	124	140	Carbamidomethylation	PEAKS DB
7	ATXAC_PDE_01	N.IEVYNLMC(+57.02)DLLK.L	Y	70.58	15097571	12	0.2	7558860	2	44.64	6	F6:39620	494	505	Carbamidomethylation	PEAKS DB
7	ATXAC_PDE_01	K.RLHYVNNIR.I	Y	70.48	11836573	9	-0.5	3955595	3	13.83	5	F5:7869	426	434		PEAKS DB
7	ATXAC_PDE_01	K.SIC(+57.02)KGEISWLK.D	Y	70.21	13196907	11	-1.2	4409036	3	25.16	6	F6:19694	111	121	Carbamidomethylation	PEAKS DB
7	ATXAC_PDE_01	Y.DALITSNIVPMFK.G	Y	69.73	14477744	13	-1.1	7248937	2	39.02	6	F6:33826	682	694		PEAKS DB
7	ATXAC_PDE_01	R.VRDVELLTGLNFYSGLKQPLPETLQ.L	Y	69.48	28295276	25	-0.6	9441826	3	40.69	6	F6:35528	814	838		PEAKS DB
7	ATXAC_PDE_01	A.IFLAHGPGFNEK.K	Y	69.29	13286876	12	-0.8	6653505	2	23.04	6	F6:17623	474	485		PEAKS DB
7	ATXAC_PDE_01	K.C(+57.02)SSITELEK.V	Y	69.02	10655012	9	-2.4	5337566	2	18.65	6	F6:13097	556	564	Carbamidomethylation	PEAKS DB
7	ATXAC_PDE_01	R.C(+57.02)KGGTHGYDNEFK.S	Y	68.95	15116462	13	-0.4	5048891	3	12.60	4	F4:6513	457	469	Carbamidomethylation	PEAKS DB
7	ATXAC_PDE_01	R.TLGM(+15.99)LMEGLK.Q	Y	68.90	11075668	10	-1.3	5547899	2	31.22	5	F5:25408	328	337	Oxidation (M)	PEAKS DB
7	ATXAC_PDE_01	R.LEYMDNYFNSIDFYM(+15.99)YEGPAPR.I	Y	68.66	27501667	22	1.4	9177308	3	43.37	6	F6:38281	363	384	Oxidation (M)	PEAKS DB
7	ATXAC_PDE_01	K.DKRPDFYTLYIEEPDTTGHNYGPVSGEIIKA.L	Y	67.84	35247100	31	-1.3	7059484	5	35.56	6	F6:30322	291	321		PEAKS DB
7	ATXAC_PDE_01	Q.AIFLAHGPGFNEK.K	Y	66.94	13997247	13	0.2	4675823	3	24.84	4	F4:19018	473	485		PEAKS DB
7	ATXAC_PDE_01	K.IPIPTHYFVVLTSC(+57.02)ENQINTPLNC(+57.02)LGP.L	Y	65.62	30965413	27	-0.2	10331875	3	44.58	6	F6:39539	749	775	Carbamidomethylation	PEAKS DB
7	ATXAC_PDE_01	K.TFLPIFVNPVN	Y	64.65	12596914	11	-1.3	6308522	2	45.44	5	F5:39806	841	851		PEAKS DB
7	ATXAC_PDE_01	R.TLGMLM(+15.99)EGLK.Q	Y	64.44	11075668	10	-0.7	5547903	2	27.09	6	F6:21526	328	337	Oxidation (M)	PEAKS DB
7	ATXAC_PDE_01	H.RPDNSESC(+57.02)ADTLPENLWVEER.I	Y	63.73	25161238	21	0.4	8397156	3	31.76	4	F4:26082	786	806	Carbamidomethylation	PEAKS DB
7	ATXAC_PDE_01	K.QPLPETLQLK.T	Y	63.49	11656707	10	-0.8	5838422	2	26.53	5	F5:20521	831	840		PEAKS DB
7	ATXAC_PDE_01	Y.FVVLTSC(+57.02)ENQINTPLNC(+57.02)LGPLK.V	Y	62.14	25162766	22	-1.2	8397651	3	38.59	6	F6:33483	756	777	Carbamidomethylation	PEAKS DB
7	ATXAC_PDE_01	K.YISAYSQDILMPLWTSY.T	Y	61.86	20499758	17	-0.4	10259948	2	52.91	6	F6:48001	606	622		PEAKS DB
7	ATXAC_PDE_01	F.KSMQAIFLAHGPGFNEK.K	Y	61.42	18739508	17	-1.0	6256569	3	25.80	6	F6:20446	469	485		PEAKS DB
7	ATXAC_PDE_01	A.GYLESWDSLMPNINK.L	Y	61.29	17658345	15	-0.7	8839239	2	40.71	6	F6:35661	152	166		PEAKS DB
7	ATXAC_PDE_01	N.LM(+15.99)VDQQWMAVR.N	Y	61.28	13916689	11	-3.2	6968395	2	30.76	6	F6:25472	440	450	Oxidation (M)	PEAKS DB
7	ATXAC_PDE_01	K.KEVTPFENIEVYNLM(+15.99)C(+57.02)DLLK.L	Y	60.32	24702124	20	-0.8	8244108	3	39.00	6	F6:33917	486	505	Oxidation (M); Carbamidomethylation	PEAKS DB
7	ATXAC_PDE_01	P.LILFSMDGFR.A	Y	60.20	11976216	10	-0.5	5998177	2	40.15	6	F6:34979	141	150		PEAKS DB
7	ATXAC_PDE_01	L.ITSNIVPMFK.G	Y	58.75	11486263	10	-1.3	5753197	2	30.06	6	F6:24691	685	694		PEAKS DB
7	ATXAC_PDE_01	P.ISVPPSASDC(+57.02)LR.L	Y	58.62	13006445	12	-0.7	6513291	2	26.63	5	F5:20824	630	641	Carbamidomethylation	PEAKS DB
7	ATXAC_PDE_01	Y.C(+57.02)LLHQAK.Y	Y	58.33	8684589	7	0.0	4352367	2	15.97	4	F4:9959	599	605	Carbamidomethylation	PEAKS DB
7	ATXAC_PDE_01	D.ILMPLWTSYTTYR.S	Y	57.88	16438381	13	0.1	8229264	2	40.17	6	F6:35099	614	626		PEAKS DB
7	ATXAC_PDE_01	K.GEISWLKDK.C	Y	57.68	10745709	9	-0.7	5382924	2	22.30	6	F6:16800	115	123		PEAKS DB
7	ATXAC_PDE_01	R.LHYVNNIR.I	Y	57.59	10275563	8	-1.0	3435257	3	15.33	5	F5:9237	427	434		PEAKS DB
7	ATXAC_PDE_01	S.M(+15.99)QAIFLAHGPGFNEK.K	Y	55.59	16748187	15	0.6	5592805	3	25.59	6	F6:20210	471	485	Oxidation (M)	PEAKS DB
7	ATXAC_PDE_01	Y.ISAYSQDILMPLWTSYTTYR.S	Y	55.12	24081721	20	0.0	8037313	3	45.82	6	F6:40964	607	626		PEAKS DB
7	ATXAC_PDE_01	K.SMQAIFLAH.G	Y	54.41	10165114	9	-1.3	5092623	2	30.37	6	F6:25025	470	478		PEAKS DB
7	ATXAC_PDE_01	K.GEISWLK.D	Y	52.96	8314490	7	-1.1	4167313	2	26.89	6	F6:21431	115	121		PEAKS DB
7	ATXAC_PDE_01	Y.LESWDSLMPNINK.L	Y	52.93	15457498	13	0.7	7738827	2	37.15	4	F4:31554	154	166		PEAKS DB
7	ATXAC_PDE_01	K.M(+15.99)ASGC(+57.02)SC(+57.02)DDKC(+57.02)TER.E	Y	52.87	16916008	14	-1.1	5648736	3	7.82	6	F6:2601	45	58	Oxidation (M); Carbamidomethylation	PEAKS DB
7	ATXAC_PDE_01	K.AATYFWPGSE.V	Y	52.80	11274923	10	-0.5	5647532	2	37.52	5	F5:31884	246	255		PEAKS DB
7	ATXAC_PDE_01	K.SIC(+57.02)KGEISWLKDK.C	Y	52.77	15628126	13	-2.7	5219434	3	22.39	5	F5:16496	111	123	Carbamidomethylation	PEAKS DB
7	ATXAC_PDE_01	K.MASGC(+57.02)SC(+57.02)DDKC(+57.02)TER.E	Y	52.14	16756058	14	-1.8	5595416	3	9.38	6	F6:3821	45	58	Carbamidomethylation	PEAKS DB
7	ATXAC_PDE_01	L.PYGRPQVLQNHSK.Y	Y	52.02	15228004	13	0.0	5086074	3	18.58	4	F4:12699	585	597		PEAKS DB
7	ATXAC_PDE_01	R.LNLNNEAK.I	Y	51.46	9144821	8	-0.9	4582479	2	14.00	6	F6:8393	569	576		PEAKS DB
7	ATXAC_PDE_01	K.VLSFILPH.R	Y	51.23	9245433	8	-1.4	4632783	2	35.00	6	F6:29767	778	785		PEAKS DB
7	ATXAC_PDE_01	K.WLDLPKDK.R	Y	51.11	10135546	8	-0.6	5077842	2	22.91	6	F6:17446	285	292		PEAKS DB
7	ATXAC_PDE_01	K.EVTPFENIEVYNL.M	Y	50.42	15657614	13	-0.6	7838875	2	44.48	6	F6:39377	487	499		PEAKS DB
7	ATXAC_PDE_01	K.SVPFEAR.V	Y	50.34	8044130	7	-1.6	4032131	2	17.62	5	F5:11472	272	278		PEAKS DB
7	ATXAC_PDE_01	L.FSMDGFR.A	Y	49.70	8583694	7	-1.3	4301914	2	27.28	6	F6:21875	144	150		PEAKS DB
7	ATXAC_PDE_01	K.IPIPTHYF.V	Y	49.50	9865225	8	0.2	4942686	2	31.57	4	F4:25873	749	756		PEAKS DB
7	ATXAC_PDE_01	K.RIANALC(+57.02)SC(+57.02)SEDC(+57.02)LEK.K	Y	49.14	19248441	16	0.1	6426221	3	21.71	4	F4:15876	87	102	Carbamidomethylation	PEAKS DB
7	ATXAC_PDE_01	P.LILFSM(+15.99)DGFR.A	Y	48.88	12136165	10	-0.3	6078153	2	35.75	4	F4:30199	141	150	Oxidation (M)	PEAKS DB
7	ATXAC_PDE_01	R.DVELLTGLNFYSGLKQPLPETLQLK.T	Y	48.67	28155371	25	-0.1	9395195	3	44.19	5	F5:38766	816	840		PEAKS DB
7	ATXAC_PDE_01	K.EVTPFENIEVYNLM(+15.99)C(+57.02)DLLK.L	Y	48.29	23421174	19	-1.5	7817119	3	44.01	5	F5:38545	487	505	Oxidation (M); Carbamidomethylation	PEAKS DB
7	ATXAC_PDE_01	K.KEVTPFENIEVYNL.M	Y	48.00	16938562	14	-0.4	8479351	2	38.09	6	F6:32955	486	499		PEAKS DB
7	ATXAC_PDE_01	K.ALQMADR.T	N	47.34	8033959	7	-0.9	4027049	2	13.98	4	F4:7944	321	327		PEAKS DB
7	ATXAC_PDE_01	S.FILPHRPDNSESC(+57.02)ADTLPENLWVEER.I	Y	45.75	31234719	26	-0.3	7818751	4	34.86	6	F6:29633	781	806	Carbamidomethylation	PEAKS DB
7	ATXAC_PDE_01	L.PIFVNPVN	Y	45.11	8984912	8	-0.2	8994983	1	45.36	6	F6:40427	844	851		PEAKS DB
7	ATXAC_PDE_01	P.FYTPSPAK.E	Y	44.27	9094596	8	-1.4	4557365	2	17.78	5	F5:11763	526	533		PEAKS DB
7	ATXAC_PDE_01	K.QPLPETLQ.L	Y	44.00	9244916	8	-0.2	4632530	2	25.22	6	F6:19681	831	838		PEAKS DB
7	ATXAC_PDE_01	R.IQIHTAR.V	Y	43.03	8374821	7	-1.7	4197476	2	10.45	5	F5:4447	807	813		PEAKS DB
7	ATXAC_PDE_01	Y.MYEGPAPR.I	Y	42.95	9194222	8	-1.6	4607176	2	15.83	6	F6:10216	377	384		PEAKS DB
7	ATXAC_PDE_01	P.LPETLQLK.T	Y	42.18	9405593	8	-1.8	4712861	2	24.01	5	F5:18104	833	840		PEAKS DB
7	ATXAC_PDE_01	K.NPAWWGGQPIWHTAT.Y	Y	41.90	17208110	15	0.1	8614129	2	37.64	4	F4:32200	226	240		PEAKS DB
7	ATXAC_PDE_01	K.IPIPTHY.F	Y	41.74	8394541	7	-1.1	4207339	2	24.02	6	F6:18571	749	755		PEAKS DB
7	ATXAC_PDE_01	K.TFVNHYTIATGLYPESHGIIDNNIYDVN.L	Y	41.20	31795200	28	2.1	10608495	3	37.33	6	F6:32215	185	212		PEAKS DB
7	ATXAC_PDE_01	L.ILFSMDGFR.A	Y	41.15	10845375	9	-1.6	5432751	2	36.61	5	F5:31047	142	150		PEAKS DB
7	ATXAC_PDE_01	Y.LHTTLIPK.Y	Y	40.86	9215648	8	0.0	3081955	3	16.78	4	F4:10867	703	710		PEAKS DB
7	ATXAC_PDE_01	K.NPAWWGGQPIWHTA.T	Y	40.84	16197633	14	-2.1	8108872	2	37.85	5	F5:32303	226	239		PEAKS DB
7	ATXAC_PDE_01	K.YISAYSQDILM(+15.99)PLWTSYTTYR.S	Y	40.80	25872305	21	1.8	8634189	3	44.07	6	F6:39012	606	626	Oxidation (M)	PEAKS DB
7	ATXAC_PDE_01	K.C(+57.02)ASPSAIQC(+57.02)PAGFEQSPLILF.S	Y	40.54	22920918	21	0.3	7650381	3	48.15	6	F6:43252	124	144	Carbamidomethylation	PEAKS DB
7	ATXAC_PDE_01	N.VISGPIFDYNSDGHFDSYDTIK.Q	Y	39.88	24891387	22	-0.5	8307198	3	35.46	6	F6:30272	720	741		PEAKS DB
7	ATXAC_PDE_01	H.NLPYGRPQVLQNHSK.Y	Y	39.65	17499274	15	-0.8	5843159	3	18.15	5	F5:12075	583	597		PEAKS DB
7	ATXAC_PDE_01	A.LITSNIVPMFK.G	Y	39.60	12617104	11	-1.0	6318619	2	34.92	6	F6:29739	684	694		PEAKS DB
7	ATXAC_PDE_01	Y.IEEPDTTGHNYGPVSGEIIK.A	Y	39.32	21550432	20	1.2	7193559	3	25.70	4	F4:20004	301	320		PEAKS DB
7	ATXAC_PDE_01	G.GTHGYDNEFK.S	Y	39.06	11664993	10	-1.0	5842563	2	14.51	5	F5:8454	460	469		PEAKS DB
7	ATXAC_PDE_01	R.C(+57.02)KGGTHGYDNEFKS.M	Y	38.26	15986783	14	-2.0	4006761	4	12.54	6	F6:6964	457	470	Carbamidomethylation	PEAKS DB
7	ATXAC_PDE_01	S.KYC(+57.02)LLHQAK.Y	Y	37.03	11596172	9	0.0	3875463	3	12.68	6	F6:7095	597	605	Carbamidomethylation	PEAKS DB
7	ATXAC_PDE_01	K.IESEAHNLPYGRP.Q	Y	35.41	14817262	13	0.6	4949163	3	19.46	4	F4:13595	577	589		PEAKS DB
7	ATXAC_PDE_01	K.DC(+57.02)C(+57.02)TDYK.S	Y	35.20	9603317	7	-1.6	4811724	2	11.21	5	F5:5003	104	110	Carbamidomethylation	PEAKS DB
7	ATXAC_PDE_01	K.ALQM(+15.99)ADR.T	N	34.99	8193909	7	-0.8	4107024	2	8.76	6	F6:3156	321	327	Oxidation (M)	PEAKS DB
7	ATXAC_PDE_01	K.KDC(+57.02)C(+57.02)TDYK.S	Y	33.61	10884266	8	0.1	5452206	2	7.82	6	F6:2606	103	110	Carbamidomethylation	PEAKS DB
7	ATXAC_PDE_01	D.ALITSNIVPMFK.G	Y	33.07	13327476	12	-1.2	6673802	2	36.70	4	F4:31171	683	694		PEAKS DB
7	ATXAC_PDE_01	K.VLSFILPHRPDNSE.S	Y	30.03	16228416	14	-1.1	5419539	3	29.11	6	F6:23859	778	791		PEAKS DB
7	ATXAC_PDE_01	S.VQPQVSC(+57.02)R.Y	Y	29.97	9724811	8	-4.0	4872459	2	11.35	6	F6:5730	28	35	Carbamidomethylation	PEAKS DB
7	ATXAC_PDE_01	K.DKC(+57.02)ASPSAIQC(+57.02)PAGFEQSPLILFSM(+15.99)DGFR.A	Y	29.17	32444990	29	-2.1	10825046	3	41.90	6	F6:36826	122	150	Carbamidomethylation; Oxidation (M)	PEAKS DB
7	ATXAC_PDE_01	A.TYFWPGSEVK.I	Y	26.25	12125815	10	1.0	6072986	2	30.46	5	F5:24767	248	257		PEAKS DB
7	ATXAC_PDE_01	M.ASGC(+57.02)SC(+57.02)DDKC(+57.02)TER.E	Y	22.97	15445654	13	-1.9	5158615	3	7.20	6	F6:2164	46	58	Carbamidomethylation	PEAKS DB
7	ATXAC_PDE_01	L.FSM(+15.99)DGFR.A	Y	21.79	8743643	7	-0.4	4381892	2	19.07	6	F6:13607	144	150	Oxidation (M)	PEAKS DB
7	ATXAC_PDE_01	K.VLSFILPHRPDNSESC(+57.02)ADTLPEN.L	Y	17.90	26102383	23	0.7	8710873	3	32.95	4	F4:27383	778	800	Carbamidomethylation	PEAKS DB
7	ATXAC_PDE_01	L.SC(+57.02)PFGPVPSPDVSGC(+57.02)K.C	Y	17.42	16897490	16	2.7	8458841	2	38.79	6	F6:33672	540	555	Carbamidomethylation	PEAKS DB
7	ATXAC_PDE_01	M.YEGPAPR.I	Y	17.32	7883817	7	1.9	3951989	2	11.82	6	F6:6191	378	384		PEAKS DB
7	ATXAC_PDE_01	G.MLMEGLK.Q	Y	17.25	8204187	7	-2.9	4112155	2	22.98	6	F6:17574	331	337		PEAKS DB
7	ATXAC_PDE_01	R.LEYMDNYFNSIDFY.M	Y	16.30	18327603	14	0.0	9173874	2	49.68	6	F6:44682	363	376		PEAKS DB
7	ATXAC_PDE_01	K.TFVNHYT.I	Y	15.43	8804079	7	0.5	4412114	2	17.97	6	F6:12516	185	191		PEAKS DB
7	ATXAC_PDE_01	S.QDILMPLWTSYTTYR.S	Y	13.33	18869237	15	-3.2	9444661	2	52.95	6	F6:48033	612	626		PEAKS DB
7	ATXAC_PDE_01	V.PPSASDC(+57.02)LR.L	Y	12.40	10014600	9	0.6	5017376	2	22.77	6	F6:17334	633	641	Carbamidomethylation	PEAKS DB
7	ATXAC_PDE_01	K.YM(+15.99)RAVYPTK.T	Y	12.35	11435746	9	3.2	3822000	3	18.19	6	F6:12747	176	184	Oxidation (M)	PEAKS DB
7	ATXAC_PDE_01	K.DKRPDFYT.L	Y	11.75	10404927	8	-1.1	5212531	2	17.22	5	F5:11171	291	298		PEAKS DB
7	ATXAC_PDE_01	C.KGGTHGYDNEFK.S	Y	11.07	13516156	12	-0.9	4515454	3	12.27	4	F4:6255	458	469		PEAKS DB
7	ATXAC_PDE_01	K.MASGC(+57.02)SC(+57.02)DDK.C	Y	10.79	11293838	10	-3.8	3774671	3	18.46	5	F5:12543	45	54	Carbamidomethylation	PEAKS DB
7	ATXAC_PDE_01	K.ALQMADRTLGM(+15.99)LM(+15.99)EGLK.Q	Y	10.22	19089471	17	-1.9	6373218	3	26.18	6	F6:20807	321	337	Oxidation (M)	PEAKS DB
7	ATXAC_PDE_01	K.ESVQPQVSC(+57.02)RYR.C	Y	9.57	15077201	12	-4.4	5035784	3	17.68	5	F5:11638	26	37	Carbamidomethylation	PEAKS DB
7	ATXAC_PDE_01	N.ALC(+57.02)SC(+57.02)SEDC(+57.02)LEKK.D	Y	8.74	15986738	13	-1.6	5338977	3	15.52	5	F5:9492	91	103	Carbamidomethylation	PEAKS DB
7	ATXAC_PDE_01	R.C(+57.02)NETFSK.M	Y	8.17	8843698	7	-1.1	4431917	2	8.09	6	F6:2742	38	44	Carbamidomethylation	PEAKS DB
7	ATXAC_PDE_01	R.IRSKNVPK.D	Y	7.66	9405818	8	-0.7	4712979	2	19.22	5	F5:13208	385	392		PEAKS DB
7	ATXAC_PDE_01	R.AGYLESWDSLM.P	Y	7.33	12705540	11	0.1	6362843	2	33.14	6	F6:27908	151	161		PEAKS DB
7	ATXAC_PDE_01	Y.M(+15.99)YEGPAPR.I	Y	6.83	9354171	8	-0.6	4687155	2	13.34	6	F6:7748	377	384	Oxidation (M)	PEAKS DB
7	ATXAC_PDE_01	L.NC(+57.02)LGPLK.V	Y	6.65	8004214	7	-0.8	8014281	1	26.44	5	F5:20627	771	777	Carbamidomethylation	PEAKS DB
7	ATXAC_PDE_01	L.ESWDSLMPNINK.L	Y	6.03	14326656	12	-2.6	7173383	2	33.40	6	F6:28201	155	166		PEAKS DB
7	ATXAC_PDE_01	K.KEVTPFENIEVYNLMC(+57.02)DLLKLKPAPNNGT.H	Y	5.85	33466941	29	3.8	8376840	4	48.70	6	F6:43760	486	514	Carbamidomethylation	PEAKS DB
7	ATXAC_PDE_01	L.ADHGMEAISC(+57.02)DR.L	Y	5.35	13605499	12	0.2	6812823	2	23.46	6	F6:18033	351	362	Carbamidomethylation	PEAKS DB
7	ATXAC_PDE_01	F.RAGYLESWDSLMPNINK.L	Y	5.11	19929727	17	2.6	6653333	3	36.95	6	F6:31787	150	166		PEAKS DB
9	ATXAC_CRISP_01	K.SGPPC(+57.02)GDC(+57.02)PSAC(+57.02)DDGLC(+57.02)TNPC(+57.02)TK.E	Y	164.03	25249385	23	-0.6	8426530	3	22.20	5	F5:16227	182	204	Carbamidomethylation	PEAKS DB
9	ATXAC_CRISP_01	K.SGPPC(+57.02)GDC(+57.02)PSAC(+57.02)DDGLC(+57.02)TNPC(+57.02)TKEDTFTNC(+57.02)DSMVQSSGC(+57.02)QDR.Q	Y	139.68	47427749	42	-0.3	11867007	4	27.80	4	F4:22066	182	223	Carbamidomethylation	PEAKS DB
9	ATXAC_CRISP_01	V.DFDSESPRKPEIQNEIVDLHNSLRK.S	Y	135.04	29654893	25	1.7	7423809	4	27.93	5	F5:22135	22	46		PEAKS DB
9	ATXAC_CRISP_01	K.SGPPC(+57.02)GDC(+57.02)PSAC(+57.02)DDGLC(+57.02)TNPC(+57.02)TKEDTFTNC(+57.02)DSM(+15.99)VQSSGC(+57.02)QDR.Q	Y	131.23	47587695	42	-1.0	11906985	4	25.76	5	F5:19882	182	223	Carbamidomethylation; Oxidation (M)	PEAKS DB
9	ATXAC_CRISP_01	K.C(+57.02)GENIYMSPIPLK.W	Y	129.24	15207367	13	-1.1	7613748	2	32.17	5	F5:26268	92	104	Carbamidomethylation	PEAKS DB
9	ATXAC_CRISP_01	V.DFDSESPRKPEIQNEIVDLHNSLR.K	Y	125.64	28373943	24	-0.9	7103552	4	30.29	5	F5:24482	22	45		PEAKS DB
9	ATXAC_CRISP_01	K.SYLAGC(+57.02)AAAYC(+57.02)PSSSYK.Y	Y	123.37	18547916	17	-1.0	9284022	2	26.18	5	F5:20366	143	159	Carbamidomethylation	PEAKS DB
9	ATXAC_CRISP_01	K.EDTFTNC(+57.02)DSMVQSSGC(+57.02)QDR.Q	Y	122.50	22358467	19	-0.4	11189302	2	23.93	5	F5:18013	205	223	Carbamidomethylation	PEAKS DB
9	ATXAC_CRISP_01	K.WTEIIHAWHDEYKNFK.Y	Y	122.20	21160166	16	-1.7	10590138	2	30.27	5	F5:24666	105	120		PEAKS DB
9	ATXAC_CRISP_01	R.KPEIQNEIVDLHNSLR.K	Y	118.73	19040115	16	-2.5	6356762	3	25.68	5	F5:19878	30	45		PEAKS DB
9	ATXAC_CRISP_01	E.PPTAVIGHYTQIVWYK.S	Y	116.55	18719934	16	0.4	9370043	2	41.54	5	F5:36035	127	142		PEAKS DB
9	ATXAC_CRISP_01	K.EDTFTNC(+57.02)DSM(+15.99)VQSSGC(+57.02)QDR.Q	Y	116.39	22518416	19	-1.3	7516202	3	19.90	5	F5:13842	205	223	Carbamidomethylation; Oxidation (M)	PEAKS DB
9	ATXAC_CRISP_01	K.C(+57.02)GENIYM(+15.99)SPIPLK.W	Y	115.83	15367316	13	-0.8	7693724	2	28.94	5	F5:22948	92	104	Carbamidomethylation; Oxidation (M)	PEAKS DB
9	ATXAC_CRISP_01	K.WTEIIHAWHDEYK.N	Y	114.91	17268103	13	-1.1	8644115	2	27.98	6	F6:22596	105	117		PEAKS DB
9	ATXAC_CRISP_01	K.YGTGAEPPTAVIGHYTQIVWYK.S	Y	111.24	24502271	22	-0.4	8177493	3	36.26	5	F5:31179	121	142		PEAKS DB
9	ATXAC_CRISP_01	K.YFYVC(+57.02)QYC(+57.02)PAGNMR.G	Y	109.79	18277531	14	-0.7	9148832	2	30.73	5	F5:24837	160	173	Carbamidomethylation	PEAKS DB
9	ATXAC_CRISP_01	K.SGPPC(+57.02)GDC(+57.02)PSAC(+57.02)DDGLC(+57.02)TNPC(+57.02)TKEDT.F	Y	109.20	28700557	26	0.4	9576929	3	23.19	4	F4:17305	182	207	Carbamidomethylation	PEAKS DB
9	ATXAC_CRISP_01	R.KPEIQNEIVDLHNSLRK.S	Y	107.17	20321064	17	-0.5	5090336	4	23.85	5	F5:17833	30	46		PEAKS DB
9	ATXAC_CRISP_01	K.MEWYPEAAANAER.W	Y	104.38	15366667	13	-0.1	5132295	3	29.16	4	F4:23432	58	70		PEAKS DB
9	ATXAC_CRISP_01	K.YGTGAEPPTAVIGHYTQIVWYKSYLAGC(+57.02)AAAYC(+57.02)PSSSYK.Y	Y	104.30	42870083	39	-0.9	10727584	4	39.89	6	F6:34643	121	159	Carbamidomethylation	PEAKS DB
9	ATXAC_CRISP_01	K.YFYVC(+57.02)QYC(+57.02)PAGNM(+15.99)R.G	Y	101.94	18437480	14	-0.5	9228809	2	28.26	5	F5:22252	160	173	Carbamidomethylation; Oxidation (M)	PEAKS DB
9	ATXAC_CRISP_01	G.SVDFDSESPRKPEIQNEIVDLHNSLRK.S	Y	98.96	31515896	27	0.8	10515380	3	28.28	4	F4:22521	20	46		PEAKS DB
9	ATXAC_CRISP_01	R.KSVNPTASNMLK.M	Y	97.23	12886809	12	-0.9	6453472	2	15.70	4	F4:9604	46	57		PEAKS DB
9	ATXAC_CRISP_01	F.KYGTGAEPPTAVIGHYTQIVWYK.S	Y	93.05	25783220	23	-1.5	6455868	4	33.81	6	F6:28534	120	142		PEAKS DB
9	ATXAC_CRISP_01	G.SVDFDSESPRKPEIQNEIVDLHNSLR.K	Y	91.96	30234949	26	-0.2	7568809	4	30.60	4	F4:24830	20	45		PEAKS DB
9	ATXAC_CRISP_01	R.QMQSEC(+57.02)PATC(+57.02)FC(+57.02)QNK.I	Y	91.02	18877372	15	-0.1	9448757	2	20.99	5	F5:14906	224	238	Carbamidomethylation	PEAKS DB
9	ATXAC_CRISP_01	T.FTNC(+57.02)DSMVQSSGC(+57.02)QDR.Q	Y	85.40	18907295	16	-0.9	9463712	2	19.43	5	F5:13404	208	223	Carbamidomethylation	PEAKS DB
9	ATXAC_CRISP_01	K.SGPPC(+57.02)GDC(+57.02)PSAC(+57.02)DDGLC(+57.02)TNPC(+57.02)TKE.D	Y	84.41	26539812	24	-0.5	8856672	3	22.78	4	F4:16870	182	205	Carbamidomethylation	PEAKS DB
9	ATXAC_CRISP_01	M.LKMEWYPEAAANAER.W	Y	83.75	17778457	15	0.0	5936225	3	28.57	4	F4:22793	56	70		PEAKS DB
9	ATXAC_CRISP_01	K.C(+57.02)GENIYMSPIPLKWTEIIHAWHDEYK.N	Y	82.32	32295364	26	-0.8	6469141	5	41.35	6	F6:36294	92	117	Carbamidomethylation	PEAKS DB
9	ATXAC_CRISP_01	K.M(+15.99)EWYPEAAANAER.W	Y	82.21	15526616	13	-0.8	7773375	2	26.09	4	F4:20261	58	70	Oxidation (M)	PEAKS DB
9	ATXAC_CRISP_01	W.TEIIHAWHDEYK.N	Y	80.52	15407310	12	0.6	5145846	3	28.42	4	F4:22701	106	117		PEAKS DB
9	ATXAC_CRISP_01	R.QM(+15.99)QSEC(+57.02)PATC(+57.02)FC(+57.02)QNK.I	Y	80.28	19037322	15	-0.5	9528729	2	18.93	5	F5:12770	224	238	Oxidation (M); Carbamidomethylation	PEAKS DB
9	ATXAC_CRISP_01	K.YGTGAEPPTAVIGHYT.Q	Y	79.53	16327783	16	-1.4	8173953	2	28.45	6	F6:23079	121	136		PEAKS DB
9	ATXAC_CRISP_01	W.TEIIHAWHDEYKNFK.Y	Y	78.53	19299373	15	-0.2	6443196	3	30.12	6	F6:24846	106	120		PEAKS DB
9	ATXAC_CRISP_01	S.VDFDSESPRKPEIQNEIVDLHNSLR.K	Y	77.22	29364626	25	-2.2	9798260	3	30.16	6	F6:24867	21	45		PEAKS DB
9	ATXAC_CRISP_01	P.LKWTEIIHAWHDEYK.N	Y	76.92	19679894	15	-1.6	4930038	4	33.95	6	F6:28657	103	117		PEAKS DB
9	ATXAC_CRISP_01	P.EIQNEIVDLHNSLR.K	Y	75.84	16788638	14	1.0	8404400	2	28.58	6	F6:23299	32	45		PEAKS DB
9	ATXAC_CRISP_01	A.VIGHYTQIVWYK.S	Y	74.64	15058031	12	-0.7	5029413	3	28.10	6	F6:22740	131	142		PEAKS DB
9	ATXAC_CRISP_01	E.IQNEIVDLHNSLRK.S	Y	71.91	16779161	14	1.0	8399662	2	22.14	4	F4:16346	33	46		PEAKS DB
9	ATXAC_CRISP_01	K.SVNPTASNMLK.M	Y	71.71	11605859	11	-1.6	5812993	2	19.75	5	F5:13648	47	57		PEAKS DB
9	ATXAC_CRISP_01	V.C(+57.02)QYC(+57.02)PAGNMR.G	Y	70.84	12554896	10	-0.8	6287516	2	16.94	4	F4:10929	164	173	Carbamidomethylation	PEAKS DB
9	ATXAC_CRISP_01	R.KSVNPTASNM(+15.99)LK.M	Y	70.36	13046758	12	-0.8	4358989	3	11.30	5	F5:4999	46	57	Oxidation (M)	PEAKS DB
9	ATXAC_CRISP_01	L.AGC(+57.02)AAAYC(+57.02)PSSSYK.Y	Y	70.25	14916122	14	-1.4	7468123	2	18.09	6	F6:12623	146	159	Carbamidomethylation	PEAKS DB
9	ATXAC_CRISP_01	P.EIQNEIVDLHNSLRK.S	Y	69.74	18069587	15	-1.4	4527463	4	25.07	5	F5:19173	32	46		PEAKS DB
9	ATXAC_CRISP_01	Y.FYVC(+57.02)QYC(+57.02)PAGNMR.G	Y	69.69	16646898	13	-1.9	8333506	2	27.44	6	F6:22088	161	173	Carbamidomethylation	PEAKS DB
9	ATXAC_CRISP_01	S.GSVDFDSESPRKPEIQNEIVDLHNSLRK.S	Y	69.22	32086111	28	0.0	6427295	5	28.53	4	F4:22769	19	46		PEAKS DB
9	ATXAC_CRISP_01	E.IVDLHNSLR.K	Y	68.73	10655930	9	0.0	5338038	2	26.94	4	F4:21227	37	45		PEAKS DB
9	ATXAC_CRISP_01	K.SVNPTASNM(+15.99)LK.M	Y	68.62	11765808	11	-0.7	5892972	2	14.70	4	F4:8561	47	57	Oxidation (M)	PEAKS DB
9	ATXAC_CRISP_01	K.YGTGAEPPTAVIGH.Y	Y	68.28	13686674	14	-0.5	6853406	2	23.26	4	F4:17477	121	134		PEAKS DB
9	ATXAC_CRISP_01	H.YTQIVWYK.S	Y	67.43	10995702	8	-0.5	5507921	2	28.48	4	F4:22731	135	142		PEAKS DB
9	ATXAC_CRISP_01	Y.KSYLAGC(+57.02)AAAYC(+57.02)PSSSYK.Y	Y	65.12	19828866	18	-0.7	6619690	3	23.39	6	F6:17938	142	159	Carbamidomethylation	PEAKS DB
9	ATXAC_CRISP_01	E.IQNEIVDLHNSLR.K	Y	64.03	15498213	13	-0.9	7759172	2	25.43	6	F6:20050	33	45		PEAKS DB
9	ATXAC_CRISP_01	T.FTNC(+57.02)DSM(+15.99)VQSSGC(+57.02)QDR.Q	Y	62.91	19067244	16	-1.2	9543683	2	15.31	5	F5:9216	208	223	Carbamidomethylation; Oxidation (M)	PEAKS DB
9	ATXAC_CRISP_01	N.EIVDLHNSLR.K	Y	62.49	11946356	10	-0.4	5983248	2	26.50	6	F6:21166	36	45		PEAKS DB
9	ATXAC_CRISP_01	L.KWTEIIHAWHDEYK.N	Y	62.17	18549053	14	-0.2	4647335	4	27.38	6	F6:22044	104	117		PEAKS DB
9	ATXAC_CRISP_01	Y.KSGPPC(+57.02)GDC(+57.02)PSAC(+57.02)DDGLC(+57.02)TNPC(+57.02)TK.E	Y	61.59	26530334	24	-1.2	8853507	3	19.33	6	F6:13868	181	204	Carbamidomethylation	PEAKS DB
9	ATXAC_CRISP_01	L.KMEWYPEAAANAER.W	Y	59.69	16647616	14	-0.6	5559275	3	25.01	4	F4:19258	57	70		PEAKS DB
9	ATXAC_CRISP_01	R.HSLPNSR.V	Y	59.39	8094144	7	-1.9	4057137	2	7.50	6	F6:2663	79	85		PEAKS DB
9	ATXAC_CRISP_01	I.VDLHNSLRK.S	Y	57.98	10806040	9	0.4	5413095	2	23.76	6	F6:18296	38	46		PEAKS DB
9	ATXAC_CRISP_01	Y.FYVC(+57.02)QYC(+57.02)PAGNM(+15.99)R.G	Y	57.91	16806847	13	-2.0	8413480	2	24.86	5	F5:19052	161	173	Carbamidomethylation; Oxidation (M)	PEAKS DB
9	ATXAC_CRISP_01	F.DSESPRKPEIQNEIVDLHNSLR.K	Y	57.78	25752991	22	-1.9	6448308	4	26.78	6	F6:21428	24	45		PEAKS DB
9	ATXAC_CRISP_01	M.EWYPEAAANAER.W	Y	57.48	14056262	12	-1.0	7038197	2	25.35	5	F5:19527	59	70		PEAKS DB
9	ATXAC_CRISP_01	K.YFYVC(+57.02)QYC(+57.02)PAGN.M	Y	57.23	15406115	12	0.0	7713130	2	33.89	6	F6:28512	160	171	Carbamidomethylation	PEAKS DB
9	ATXAC_CRISP_01	F.DSESPRKPEIQNEIVDLHNSLRK.S	Y	57.15	27033940	23	1.0	5416866	5	24.74	4	F4:19010	24	46		PEAKS DB
9	ATXAC_CRISP_01	K.YGTGAEPPTAVIGHY.T	Y	56.46	15317307	15	-0.5	7668723	2	27.64	5	F5:21831	121	135		PEAKS DB
9	ATXAC_CRISP_01	Q.SEC(+57.02)PATC(+57.02)FC(+57.02)QNK.I	Y	55.18	15005796	12	-0.4	7512968	2	18.13	5	F5:12164	227	238	Carbamidomethylation	PEAKS DB
9	ATXAC_CRISP_01	S.GSVDFDSESPRKPEIQNEIVDLHNSLR.K	Y	54.52	30805161	27	0.1	7711364	4	30.49	6	F6:25087	19	45		PEAKS DB
9	ATXAC_CRISP_01	K.SYLAGC(+57.02)AAAYC(+57.02)PSSSYKY.F	Y	54.51	20178550	18	1.6	10099364	2	29.90	6	F6:24633	143	160	Carbamidomethylation	PEAKS DB
9	ATXAC_CRISP_01	E.IIHAWHDEYK.N	Y	54.11	13106407	10	-0.1	3286674	4	17.56	4	F4:11620	108	117		PEAKS DB
9	ATXAC_CRISP_01	G.SVDFDSESPR.K	Y	52.91	11374938	10	-0.7	5697538	2	19.38	4	F4:13536	20	29		PEAKS DB
9	ATXAC_CRISP_01	V.NPTASNMLK.M	Y	52.76	9744855	9	0.0	4882501	2	19.77	5	F5:13820	49	57		PEAKS DB
9	ATXAC_CRISP_01	Q.NEIVDLHNSLR.K	Y	52.15	13086786	11	0.7	6553470	2	26.94	4	F4:21263	35	45		PEAKS DB
9	ATXAC_CRISP_01	Y.VC(+57.02)QYC(+57.02)PAGNMR.G	Y	51.85	13545581	11	-0.7	6782858	2	18.33	4	F4:12439	163	173	Carbamidomethylation	PEAKS DB
9	ATXAC_CRISP_01	Y.KYFYVC(+57.02)QYC(+57.02)PAGNMR.G	Y	51.69	19558480	15	-0.5	6529563	3	26.29	6	F6:20937	159	173	Carbamidomethylation	PEAKS DB
9	ATXAC_CRISP_01	K.WTEIIHAWHDEYKN.F	Y	51.51	18408533	14	-0.7	6146246	3	27.67	6	F6:22269	105	118		PEAKS DB
9	ATXAC_CRISP_01	Y.TQIVWYK.S	Y	49.02	9365069	7	-1.1	4692602	2	25.10	6	F6:19671	136	142		PEAKS DB
9	ATXAC_CRISP_01	E.WYPEAAANAER.W	Y	48.62	12765836	11	-0.8	6392986	2	29.19	6	F6:23879	60	70		PEAKS DB
9	ATXAC_CRISP_01	D.SMVQSSGC(+57.02)QDR.Q	Y	44.92	12535128	11	-0.2	6277635	2	11.53	6	F6:5861	213	223	Carbamidomethylation	PEAKS DB
9	ATXAC_CRISP_01	V.NPTASNM(+15.99)LK.M	Y	44.05	9904804	9	0.2	4962476	2	14.57	5	F5:8539	49	57	Oxidation (M)	PEAKS DB
9	ATXAC_CRISP_01	Y.VC(+57.02)QYC(+57.02)PAGNM(+15.99)R.G	Y	43.54	13705530	11	-0.6	6862833	2	14.43	6	F6:8740	163	173	Carbamidomethylation; Oxidation (M)	PEAKS DB
9	ATXAC_CRISP_01	K.YGTGAEPPTAVIGHYTQIVWYKSYLAGC(+57.02).A	Y	43.42	31014956	28	0.3	10348395	3	40.91	6	F6:35760	121	148	Carbamidomethylation	PEAKS DB
9	ATXAC_CRISP_01	K.YFYVC(+57.02)QYC(+57.02)PAG.N	Y	43.41	14265686	11	0.4	7142919	2	34.39	4	F4:28780	160	170	Carbamidomethylation	PEAKS DB
9	ATXAC_CRISP_01	D.GLC(+57.02)TNPC(+57.02)TK.E	Y	43.07	10494634	9	-0.6	5257386	2	13.28	6	F6:7546	196	204	Carbamidomethylation	PEAKS DB
9	ATXAC_CRISP_01	R.KPEIQNEIVDLH.N	Y	42.74	14337515	12	0.3	4789246	3	24.26	4	F4:18482	30	41		PEAKS DB
9	ATXAC_CRISP_01	D.SM(+15.99)VQSSGC(+57.02)QDR.Q	Y	41.16	12695078	11	-0.7	6357607	2	8.22	6	F6:2895	213	223	Oxidation (M); Carbamidomethylation	PEAKS DB
9	ATXAC_CRISP_01	Y.MSPIPLK.W	Y	40.86	7844517	7	-1.1	3932327	2	20.73	6	F6:15287	98	104		PEAKS DB
9	ATXAC_CRISP_01	K.SYLAGC(+57.02)AAAYC(+57.02)PS.S	Y	39.45	13895693	13	-0.4	6957917	2	28.86	4	F4:23127	143	155	Carbamidomethylation	PEAKS DB
9	ATXAC_CRISP_01	I.VDLHNSLR.K	Y	39.18	9525090	8	-3.5	4772601	2	27.13	6	F6:21779	38	45		PEAKS DB
9	ATXAC_CRISP_01	Y.KYFYVC(+57.02)QYC(+57.02)PAGNM(+15.99)R.G	Y	36.86	19718430	15	-0.6	6582879	3	24.17	6	F6:18693	159	173	Carbamidomethylation; Oxidation (M)	PEAKS DB
9	ATXAC_CRISP_01	P.RKPEIQNEIVDLHNSLR.K	Y	35.48	20601125	17	0.4	5160356	4	24.86	4	F4:19104	29	45		PEAKS DB
9	ATXAC_CRISP_01	S.GSVDFDSESPR.K	Y	34.49	11945153	11	-0.6	5982645	2	19.82	4	F4:13870	19	29		PEAKS DB
9	ATXAC_CRISP_01	K.SVNPTASNMLKMEWYPEAAANAER.W	Y	34.48	26792422	24	-0.1	8940879	3	35.05	5	F5:29444	47	70		PEAKS DB
9	ATXAC_CRISP_01	S.VDFDSESPRKPEIQNEIVDLHNSLRK.S	Y	33.48	30645576	26	-0.8	6139183	5	27.79	6	F6:22424	21	46		PEAKS DB
9	ATXAC_CRISP_01	K.YFYVC(+57.02)QY.C	Y	32.87	10414266	7	-0.3	5217205	2	33.96	4	F4:28316	160	166	Carbamidomethylation	PEAKS DB
9	ATXAC_CRISP_01	K.SYLAGC(+57.02)AAAY.C	Y	32.63	10454539	10	-1.1	5237336	2	28.11	5	F5:22287	143	152	Carbamidomethylation	PEAKS DB
9	ATXAC_CRISP_01	C.QYC(+57.02)PAGNM(+15.99)R.G	Y	31.65	11114539	9	-1.0	5567336	2	11.19	5	F5:4987	165	173	Carbamidomethylation; Oxidation (M)	PEAKS DB
9	ATXAC_CRISP_01	K.MEWYPEAA.A	Y	30.66	9954058	8	-0.8	4987098	2	34.39	4	F4:28745	58	65		PEAKS DB
9	ATXAC_CRISP_01	D.FDSESPR.K	Y	27.98	8363664	7	-1.5	4191898	2	11.84	6	F6:6188	23	29		PEAKS DB
9	ATXAC_CRISP_01	I.KC(+57.02)GENIYM(+15.99)SPIPLK.W	Y	27.57	16648265	14	-1.5	5559486	3	24.25	6	F6:18886	91	104	Carbamidomethylation; Oxidation (M)	PEAKS DB
9	ATXAC_CRISP_01	K.YFYVC(+57.02)QYC(+57.02)PAGNMRG.K	Y	26.96	18847745	15	-1.2	6292647	3	24.40	6	F6:18874	160	174	Carbamidomethylation	PEAKS DB
9	ATXAC_CRISP_01	E.IVDLHNSLRK.S	Y	24.17	11936880	10	-0.4	5978510	2	24.30	4	F4:18578	37	46		PEAKS DB
9	ATXAC_CRISP_01	I.KC(+57.02)GENIYMSPIPLK.W	Y	21.40	16488317	14	-0.1	5506178	3	26.86	4	F4:21099	91	104	Carbamidomethylation	PEAKS DB
9	ATXAC_CRISP_01	A.SNMLKMEWYPEAAANAER.W	Y	21.05	21099612	18	-4.5	7043245	3	29.29	4	F4:23562	53	70		PEAKS DB
9	ATXAC_CRISP_01	K.C(+57.02)GENIYM(+15.99)SPIP.L	Y	20.31	12955526	11	-1.1	6487828	2	31.81	6	F6:26504	92	102	Carbamidomethylation; Oxidation (M)	PEAKS DB
9	ATXAC_CRISP_01	D.SESPRKPEIQNEIVDLHNSLR.K	Y	20.29	24602720	21	-0.4	6160750	4	25.29	5	F5:19563	25	45		PEAKS DB
9	ATXAC_CRISP_01	C.AAAYC(+57.02)PSSSYK.Y	Y	19.27	12035229	11	-4.2	6027662	2	15.99	6	F6:10458	149	159	Carbamidomethylation	PEAKS DB
9	ATXAC_CRISP_01	G.TGAEPPTAVIGHYTQIVWYK.S	Y	19.08	22301421	20	-1.5	7443868	3	36.26	6	F6:31100	123	142		PEAKS DB
9	ATXAC_CRISP_01	D.FDSESPRKPEIQNEIVDLHNSLR.K	Y	16.67	27223674	23	1.1	5454814	5	27.70	5	F5:21912	23	45		PEAKS DB
9	ATXAC_CRISP_01	R.GIKC(+57.02)GENIYMSPIPLK.W	Y	15.25	18189371	16	-1.9	6073185	3	28.39	6	F6:23085	89	104	Carbamidomethylation	PEAKS DB
9	ATXAC_CRISP_01	K.YFYVC(+57.02)QYC(+57.02)PA.G	Y	14.77	13695471	10	-1.2	6857800	2	34.68	5	F5:28985	160	169	Carbamidomethylation	PEAKS DB
9	ATXAC_CRISP_01	K.SYLAGC(+57.02)AAAYC(+57.02)PSSSY.K	Y	14.62	17266967	16	-1.2	8643546	2	32.46	5	F5:26730	143	158	Carbamidomethylation	PEAKS DB
9	ATXAC_CRISP_01	H.AWHDEYK.N	Y	13.32	9474137	7	-1.1	4747136	2	13.39	5	F5:7349	111	117		PEAKS DB
9	ATXAC_CRISP_01	K.EDTFTNC(+57.02)DSM.V	Y	11.89	12184169	10	0.1	6102158	2	25.74	4	F4:19934	205	214	Carbamidomethylation	PEAKS DB
9	ATXAC_CRISP_01	K.C(+57.02)GENIYMSPIPLKWTEIIHAWHDEYKNFK.Y	Y	10.85	36187427	29	0.0	7247558	5	41.99	6	F6:36835	92	120	Carbamidomethylation	PEAKS DB
9	ATXAC_CRISP_01	S.VDFDSESPR.K	Y	10.56	10504618	9	-4.3	5262359	2	18.81	6	F6:13316	21	29		PEAKS DB
9	ATXAC_CRISP_01	Q.YC(+57.02)PAGNM(+15.99)R.G	Y	10.01	9833953	8	0.1	4927050	2	9.94	5	F5:3846	166	173	Carbamidomethylation; Oxidation (M)	PEAKS DB
9	ATXAC_CRISP_01	N.PTASNM(+15.99)LK.M	Y	9.94	8764375	8	-0.6	4392258	2	11.30	6	F6:5677	50	57	Oxidation (M)	PEAKS DB
9	ATXAC_CRISP_01	Q.YC(+57.02)PAGNMR.G	Y	8.95	9674004	8	-0.7	4847072	2	14.28	4	F4:8309	166	173	Carbamidomethylation	PEAKS DB
9	ATXAC_CRISP_01	Y.LAGC(+57.02)AAAYC(+57.02)PSSSYK.Y	Y	8.57	16046963	15	-1.2	8033544	2	21.48	4	F4:15693	145	159	Carbamidomethylation	PEAKS DB
9	ATXAC_CRISP_01	K.EDTFTNC(+57.02)DSMV.Q	Y	8.50	13174854	11	2.3	6597515	2	29.99	4	F4:24290	205	215	Carbamidomethylation	PEAKS DB
9	ATXAC_CRISP_01	K.EDTFTNC(+57.02)DSM(+15.99)V.Q	Y	7.52	13334802	11	-1.1	6677466	2	24.59	5	F5:18686	205	215	Carbamidomethylation; Oxidation (M)	PEAKS DB
9	ATXAC_CRISP_01	P.LKWTEIIHAWHDEYKNFK.Y	Y	6.07	23571956	18	-0.8	5903057	4	35.95	6	F6:30811	103	120		PEAKS DB
9	ATXAC_CRISP_01	K.C(+57.02)GENIYMSPIP.L	Y	5.31	12795577	11	-1.0	6407855	2	35.92	4	F4:30222	92	102	Carbamidomethylation	PEAKS DB
8	ATXAC_SVMPII_01	R.VAVTMAHELGHTLGM(+15.99)DHDDSC(+57.02)SC(+57.02)GAK.S	Y	161.22	28141829	26	-0.4	9390678	3	21.85	5	F5:16012	328	353	Oxidation (M); Carbamidomethylation	PEAKS DB
8	ATXAC_SVMPII_01	R.VAVTM(+15.99)AHELGHTLGMDHDDSC(+57.02)SC(+57.02)GAK.S	Y	161.02	28141829	26	-0.7	9390676	3	20.64	5	F5:14737	328	353	Oxidation (M); Carbamidomethylation	PEAKS DB
8	ATXAC_SVMPII_01	R.VAVTMAHELGHTLGMDHDDSC(+57.02)SC(+57.02)GAK.S	Y	156.55	27981880	26	-1.5	9337352	3	25.56	4	F4:19684	328	353	Carbamidomethylation	PEAKS DB
8	ATXAC_SVMPII_01	R.ISHDNAQLLTTIVFK.G	Y	140.15	16989304	15	-1.2	8504714	2	33.26	5	F5:27639	282	296		PEAKS DB
8	ATXAC_SVMPII_01	R.SVDVTASLANLEVWSK.K	Y	119.30	17178887	16	-1.1	8599507	2	39.91	5	F5:34248	238	253		PEAKS DB
8	ATXAC_SVMPII_01	R.VAVTM(+15.99)AHELGHTLGM(+15.99)DHDDSC(+57.02)SC(+57.02)GAK.S	Y	117.38	28301780	26	-1.1	7085510	4	17.76	5	F5:11692	328	353	Oxidation (M); Carbamidomethylation	PEAKS DB
8	ATXAC_SVMPII_01	A.HELGHTLGMDHDDSC(+57.02)SC(+57.02)GAK.S	Y	116.81	22258889	20	-1.8	5574785	4	15.27	5	F5:9171	334	353	Carbamidomethylation	PEAKS DB
8	ATXAC_SVMPII_01	R.HGAQC(+57.02)AEGLC(+57.02)C(+57.02)DQC(+57.02)R.F	N	107.95	18206812	15	-1.1	9113469	2	13.87	5	F5:7722	428	442	Carbamidomethylation	PEAKS DB
8	ATXAC_SVMPII_01	R.ISHDNAQLLTTIVFKGRTIGITNFGEMC(+57.02)DPK.L	Y	106.82	34757590	31	-0.9	6961584	5	37.41	6	F6:32208	282	312	Carbamidomethylation	PEAKS DB
8	ATXAC_SVMPII_01	K.LRHGAQC(+57.02)AEGLC(+57.02)C(+57.02)DQC(+57.02)R.F	N	105.82	20898662	17	-0.7	6976288	3	13.84	6	F6:8164	426	442	Carbamidomethylation	PEAKS DB
8	ATXAC_SVMPII_01	R.GDNPDDRC(+57.02)TGQSADC(+57.02)PR.N	Y	105.21	19197487	17	-1.0	6409229	3	11.80	5	F5:5668	455	471	Carbamidomethylation	PEAKS DB
8	ATXAC_SVMPII_01	R.SVDVTASLANLEVWSKK.D	Y	103.92	18459836	17	-0.9	6163346	3	36.57	5	F5:31011	238	254		PEAKS DB
8	ATXAC_SVMPII_01	R.ISHDNAQLLTTIVFKGR.T	Y	99.54	19120530	17	-0.5	4790203	4	30.01	5	F5:24230	282	298		PEAKS DB
8	ATXAC_SVMPII_01	R.TIGITNFGEM(+15.99)C(+57.02)DPK.L	Y	99.28	15977117	14	-0.7	7998625	2	27.02	5	F5:21370	299	312	Oxidation (M); Carbamidomethylation	PEAKS DB
8	ATXAC_SVMPII_01	A.VTMAHELGHTLGM(+15.99)DHDDSC(+57.02)SC(+57.02)GAK.S	Y	99.10	26440774	24	-0.3	8823661	3	19.04	6	F6:13679	330	353	Oxidation (M); Carbamidomethylation	PEAKS DB
8	ATXAC_SVMPII_01	K.WVHEMLNTVNGFFR.S	Y	98.06	17488457	14	-0.9	5839553	3	38.73	5	F5:33099	224	237		PEAKS DB
8	ATXAC_SVMPII_01	R.TIGITNFGEMC(+57.02)DPK.L	Y	97.51	15817167	14	-0.7	7918651	2	31.30	5	F5:25426	299	312	Carbamidomethylation	PEAKS DB
8	ATXAC_SVMPII_01	A.VTM(+15.99)AHELGHTLGMDHDDSC(+57.02)SC(+57.02)GAK.S	Y	94.54	26440774	24	-1.5	6620256	4	17.72	6	F6:12180	330	353	Oxidation (M); Carbamidomethylation	PEAKS DB
8	ATXAC_SVMPII_01	R.KWVHEMLNTVNGFFR.S	Y	93.07	18769407	15	-0.8	6266537	3	36.94	6	F6:31913	223	237		PEAKS DB
8	ATXAC_SVMPII_01	K.WVHEM(+15.99)LNTVNGFFR.S	Y	91.41	17648406	14	-1.2	5892867	3	31.90	5	F5:26110	224	237	Oxidation (M)	PEAKS DB
8	ATXAC_SVMPII_01	A.HELGHTLGM(+15.99)DHDDSC(+57.02)SC(+57.02)GAK.S	Y	88.85	22418838	20	-1.7	5614773	4	12.63	5	F5:6462	334	353	Oxidation (M); Carbamidomethylation	PEAKS DB
8	ATXAC_SVMPII_01	S.VDVTASLANLEVWSK.K	Y	87.92	16308566	15	-0.2	8164354	2	39.95	6	F6:34843	239	253		PEAKS DB
8	ATXAC_SVMPII_01	S.VDVTASLANLEVWSKK.D	Y	85.32	17589515	16	-1.0	5873239	3	36.49	5	F5:30867	239	254		PEAKS DB
8	ATXAC_SVMPII_01	A.GEEC(+57.02)DC(+57.02)GAPENPC(+57.02)C(+57.02)DAATC(+57.02)K.L	Y	84.98	22997908	20	-0.4	11509022	2	18.09	5	F5:12051	406	425	Carbamidomethylation	PEAKS DB
8	ATXAC_SVMPII_01	K.YNSNLNTIR.K	Y	84.00	10935516	9	-1.4	5477823	2	18.01	5	F5:11941	214	222		PEAKS DB
8	ATXAC_SVMPII_01	K.SC(+57.02)IM(+15.99)ASALSK.G	Y	80.09	10825100	10	-0.4	5422621	2	16.50	5	F5:10390	354	363	Carbamidomethylation; Oxidation (M)	PEAKS DB
8	ATXAC_SVMPII_01	K.YNSNLNTIRK.W	Y	80.06	12216466	10	-0.8	6118301	2	14.12	5	F5:7999	214	223		PEAKS DB
8	ATXAC_SVMPII_01	V.VVADHGMFKK.Y	Y	79.71	11305906	10	-1.3	5663018	2	29.52	5	F5:23776	204	213		PEAKS DB
8	ATXAC_SVMPII_01	K.SC(+57.02)IMASALSK.G	Y	78.99	10665151	10	-0.1	5342648	2	22.12	4	F4:16192	354	363	Carbamidomethylation	PEAKS DB
8	ATXAC_SVMPII_01	D.VTASLANLEVWSK.K	Y	78.06	14167612	13	-1.1	7093871	2	35.07	6	F6:29776	241	253		PEAKS DB
8	ATXAC_SVMPII_01	T.IGITNFGEM(+15.99)C(+57.02)DPK.L	Y	77.81	14966639	13	-0.8	7493386	2	26.03	5	F5:20211	300	312	Oxidation (M); Carbamidomethylation	PEAKS DB
8	ATXAC_SVMPII_01	A.VTMAHELGHTLGMDHDDSC(+57.02)SC(+57.02)GAK.S	Y	77.71	26280825	24	-1.0	6580272	4	22.50	6	F6:17109	330	353	Carbamidomethylation	PEAKS DB
8	ATXAC_SVMPII_01	L.EAGEEC(+57.02)DC(+57.02)GAPENPC(+57.02)C(+57.02)DAATC(+57.02)K.L	Y	77.33	24998706	22	-1.0	8342966	3	19.03	4	F4:12921	404	425	Carbamidomethylation	PEAKS DB
8	ATXAC_SVMPII_01	G.EEC(+57.02)DC(+57.02)GAPENPC(+57.02)C(+57.02)DAATC(+57.02)K.L	Y	76.57	22427693	19	-0.5	11223914	2	18.01	5	F5:11912	407	425	Carbamidomethylation	PEAKS DB
8	ATXAC_SVMPII_01	R.YIELVVVADHGMFK.K	Y	76.30	16198381	14	-1.1	8109254	2	35.48	5	F5:29862	199	212		PEAKS DB
8	ATXAC_SVMPII_01	V.VVADHGMFK.K	Y	76.06	10024957	9	-0.6	5022548	2	23.76	6	F6:18326	204	212		PEAKS DB
8	ATXAC_SVMPII_01	K.C(+57.02)SQNEYQTYLTDHNPQC(+57.02)ILNKP.L	Y	76.04	27222114	22	0.5	9084115	3	35.52	4	F4:30008	372	393	Carbamidomethylation	PEAKS DB
8	ATXAC_SVMPII_01	T.IGITNFGEMC(+57.02)DPK.L	Y	75.92	14806691	13	-0.8	7413412	2	30.33	5	F5:24526	300	312	Carbamidomethylation	PEAKS DB
8	ATXAC_SVMPII_01	K.GLSFEFSK.C	Y	74.98	9134545	8	-0.2	9144615	1	28.22	4	F4:22506	364	371		PEAKS DB
8	ATXAC_SVMPII_01	R.YIELVVVADHGM(+15.99)FK.K	Y	73.51	16358330	14	-0.4	8189235	2	31.17	6	F6:25942	199	212	Oxidation (M)	PEAKS DB
8	ATXAC_SVMPII_01	R.C(+57.02)TGQSADC(+57.02)PR.N	Y	73.36	11504496	10	-1.3	5762313	2	8.51	5	F5:2737	462	471	Carbamidomethylation	PEAKS DB
8	ATXAC_SVMPII_01	E.LVVVADHGM(+15.99)FKK.Y	Y	73.34	13587380	12	-1.1	6803755	2	15.99	5	F5:9953	202	213	Oxidation (M)	PEAKS DB
8	ATXAC_SVMPII_01	E.LVVVADHGMFK.K	Y	72.61	12146482	11	-0.9	6083308	2	23.78	6	F6:18277	202	212		PEAKS DB
8	ATXAC_SVMPII_01	L.VVVADHGMFKK.Y	Y	71.79	12296591	11	-0.8	6158363	2	29.51	5	F5:23785	203	213		PEAKS DB
8	ATXAC_SVMPII_01	H.GAQC(+57.02)AEGLC(+57.02)C(+57.02)DQC(+57.02)R.F	N	71.51	16836222	14	-1.3	8428173	2	16.57	5	F5:10521	429	442	Carbamidomethylation	PEAKS DB
8	ATXAC_SVMPII_01	R.YIELVVVADHGMFKK.Y	Y	71.03	17479331	15	-0.2	4379904	4	30.37	6	F6:25075	199	213		PEAKS DB
8	ATXAC_SVMPII_01	L.VVVADHGMFK.K	Y	70.25	11015641	10	-0.9	5517888	2	24.06	4	F4:18273	203	212		PEAKS DB
8	ATXAC_SVMPII_01	K.TLTSFGEWR.E	Y	69.92	10955349	9	-1.0	5487742	2	30.09	4	F4:24237	266	274		PEAKS DB
8	ATXAC_SVMPII_01	E.AGEEC(+57.02)DC(+57.02)GAPENPC(+57.02)C(+57.02)DAATC(+57.02)K.L	Y	69.05	23708279	21	-1.3	11864197	2	18.40	5	F5:12353	405	425	Carbamidomethylation	PEAKS DB
8	ATXAC_SVMPII_01	E.EC(+57.02)DC(+57.02)GAPENPC(+57.02)C(+57.02)DAATC(+57.02)K.L	Y	68.60	21137268	18	-1.0	10578696	2	17.60	6	F6:12217	408	425	Carbamidomethylation	PEAKS DB
8	ATXAC_SVMPII_01	R.ARGDNPDDRC(+57.02)TGQSADC(+57.02)PR.N	Y	68.54	21468867	19	-1.0	7166354	3	10.71	4	F4:4682	453	471	Carbamidomethylation	PEAKS DB
8	ATXAC_SVMPII_01	H.TLGMDHDDSC(+57.02)SC(+57.02)GAK.S	Y	68.41	16526229	15	-1.9	5518806	3	14.06	5	F5:7988	339	353	Carbamidomethylation	PEAKS DB
8	ATXAC_SVMPII_01	R.YIELVVVADHGM(+15.99)FKK.Y	Y	67.71	17639280	15	-1.2	4419887	4	26.39	6	F6:20898	199	213	Oxidation (M)	PEAKS DB
8	ATXAC_SVMPII_01	E.NPC(+57.02)C(+57.02)DAATC(+57.02)K.L	N	67.26	11954420	10	-0.7	5987278	2	9.93	5	F5:3807	416	425	Carbamidomethylation	PEAKS DB
8	ATXAC_SVMPII_01	Y.IELVVVADHGMFK.K	Y	66.12	14567748	13	-0.9	7293940	2	31.80	5	F5:26163	200	212		PEAKS DB
8	ATXAC_SVMPII_01	R.TIGITNFGEMC(+57.02)D.P	Y	65.93	13565690	12	-1.0	6792911	2	37.25	5	F5:31608	299	310	Carbamidomethylation	PEAKS DB
8	ATXAC_SVMPII_01	K.FSSRYIELVVVADHGMFKK.Y	Y	65.87	22251667	19	-1.6	5572981	4	33.31	6	F6:28092	195	213		PEAKS DB
8	ATXAC_SVMPII_01	E.LGHTLGMDHDDSC(+57.02)SC(+57.02)GAK.S	Y	65.65	19597874	18	-1.5	4909534	4	14.82	6	F6:9218	336	353	Carbamidomethylation	PEAKS DB
8	ATXAC_SVMPII_01	A.VTM(+15.99)AHELGHTLGM(+15.99)DHDDSC(+57.02)SC(+57.02)GAK.S	Y	64.66	26600723	24	-0.5	6660250	4	14.85	6	F6:9214	330	353	Oxidation (M); Carbamidomethylation	PEAKS DB
8	ATXAC_SVMPII_01	R.ARGDNPDDR.C	Y	64.10	10144479	9	-1.0	5082307	2	6.03	6	F6:1521	453	461		PEAKS DB
8	ATXAC_SVMPII_01	Y.IELVVVADHGMFKK.Y	Y	63.85	15848698	14	0.0	5292972	3	26.83	6	F6:21382	200	213		PEAKS DB
8	ATXAC_SVMPII_01	K.KYNSNLNTIRK.W	Y	62.55	13497416	11	-2.3	4509201	3	11.76	5	F5:5607	213	223		PEAKS DB
8	ATXAC_SVMPII_01	H.EMLNTVNGFFR.S	Y	61.51	13266390	11	-0.6	6643264	2	35.11	4	F4:29561	227	237		PEAKS DB
8	ATXAC_SVMPII_01	V.VADHGMFK.K	Y	61.20	9034272	8	-0.5	4527207	2	24.04	4	F4:18318	205	212		PEAKS DB
8	ATXAC_SVMPII_01	K.C(+57.02)SQNEYQTYLTDHNPQC(+57.02)ILNKPL.L	Y	60.76	28352957	23	-0.8	9461051	3	34.22	4	F4:28724	372	394	Carbamidomethylation	PEAKS DB
8	ATXAC_SVMPII_01	R.VAVTMAHELGH.T	Y	59.96	11635757	11	-1.7	3888652	3	19.20	6	F6:13706	328	338		PEAKS DB
8	ATXAC_SVMPII_01	R.KWVHEM(+15.99)LNTVNGFFR.S	Y	59.90	18929355	15	-0.5	6319855	3	37.52	6	F6:32368	223	237	Oxidation (M)	PEAKS DB
8	ATXAC_SVMPII_01	V.VADHGMFKK.Y	Y	59.75	10315222	9	-1.7	5167675	2	19.63	6	F6:14179	205	213		PEAKS DB
8	ATXAC_SVMPII_01	E.LVVVADHGM(+15.99)FK.K	Y	59.71	12306431	11	0.7	4112219	3	19.90	4	F4:13776	202	212	Oxidation (M)	PEAKS DB
8	ATXAC_SVMPII_01	H.TLGM(+15.99)DHDDSC(+57.02)SC(+57.02)GAK.S	Y	57.55	16686178	15	-1.9	5572122	3	10.74	5	F5:4607	339	353	Oxidation (M); Carbamidomethylation	PEAKS DB
8	ATXAC_SVMPII_01	T.MAHELGHTLGMDHDDSC(+57.02)SC(+57.02)GAK.S	Y	57.41	24279666	22	-1.6	6079979	4	17.74	6	F6:12268	332	353	Carbamidomethylation	PEAKS DB
8	ATXAC_SVMPII_01	K.FSSRYIELVVVADHGMFK.K	Y	57.27	20970718	18	-1.0	5252747	4	36.47	6	F6:31369	195	212		PEAKS DB
8	ATXAC_SVMPII_01	A.SLANLEVWSK.K	Y	56.89	11456080	10	-1.3	5738105	2	32.02	6	F6:26690	244	253		PEAKS DB
8	ATXAC_SVMPII_01	N.AQLLTTIVFK.G	Y	54.91	11326855	10	-0.8	5673496	2	34.22	6	F6:29004	287	296		PEAKS DB
8	ATXAC_SVMPII_01	T.LTSFGEWR.E	Y	54.84	9944872	8	-1.5	4982501	2	27.66	5	F5:21839	267	274		PEAKS DB
8	ATXAC_SVMPII_01	E.LVVVADHGMFKK.Y	Y	54.32	13427430	12	-1.5	4485876	3	19.61	6	F6:14049	202	213		PEAKS DB
8	ATXAC_SVMPII_01	K.TLTSFGEWRER.D	Y	53.76	13806786	11	-0.4	4612333	3	25.45	6	F6:20000	266	276		PEAKS DB
8	ATXAC_SVMPII_01	R.C(+57.02)TGQSADC(+57.02)PRN.R	Y	51.64	12644924	11	-1.3	6332527	2	8.11	5	F5:2596	462	472	Carbamidomethylation	PEAKS DB
8	ATXAC_SVMPII_01	Y.IELVVVADHGM(+15.99)FK.K	Y	50.64	14727697	13	-0.5	7373917	2	27.55	6	F6:22134	200	212	Oxidation (M)	PEAKS DB
8	ATXAC_SVMPII_01	R.ERDLLPR.I	Y	50.03	8975032	7	-0.2	4497588	2	16.44	4	F4:10459	275	281		PEAKS DB
8	ATXAC_SVMPII_01	V.ADHGMFKK.Y	Y	49.82	9324538	8	-1.6	4672334	2	26.83	6	F6:21492	206	213		PEAKS DB
8	ATXAC_SVMPII_01	K.LSVGVVR.D	Y	49.81	7284545	7	-0.4	3652344	2	18.66	4	F4:12684	313	319		PEAKS DB
8	ATXAC_SVMPII_01	E.NPC(+57.02)C(+57.02)DAATC(+57.02)KLR.H	N	49.46	14646272	12	-0.6	4892161	3	14.05	6	F6:8495	416	427	Carbamidomethylation	PEAKS DB
8	ATXAC_SVMPII_01	V.VVADHGM(+15.99)FK.K	Y	49.41	10184906	9	-1.5	5102518	2	19.49	6	F6:13966	204	212	Oxidation (M)	PEAKS DB
8	ATXAC_SVMPII_01	M.LNTVNGFFR.S	Y	48.70	10665559	9	0.1	5342853	2	28.05	5	F5:22234	229	237		PEAKS DB
8	ATXAC_SVMPII_01	E.GLC(+57.02)C(+57.02)DQC(+57.02)R.F	N	47.02	10673947	8	1.1	5347052	2	13.86	6	F6:8294	435	442	Carbamidomethylation	PEAKS DB
8	ATXAC_SVMPII_01	Y.IELVVVADHGM(+15.99)FKK.Y	Y	46.48	16008646	14	-0.5	4012232	4	23.33	5	F5:17387	200	213	Oxidation (M)	PEAKS DB
8	ATXAC_SVMPII_01	S.LANLEVWSK.K	Y	46.48	10585760	9	-0.5	5302950	2	28.26	4	F4:22494	245	253		PEAKS DB
8	ATXAC_SVMPII_01	D.VTASLANLEVWSKK.D	Y	46.19	15448562	14	0.1	5159594	3	30.27	4	F4:24620	241	254		PEAKS DB
8	ATXAC_SVMPII_01	K.KYNSNLNTIR.K	Y	45.31	12216466	10	0.1	4082228	3	14.80	4	F4:8846	213	222		PEAKS DB
8	ATXAC_SVMPII_01	K.DLIKVEK.D	Y	45.13	8435065	7	-1.4	4227599	2	15.89	5	F5:9761	255	261		PEAKS DB
8	ATXAC_SVMPII_01	L.TSFGEWR.E	Y	44.83	8814031	7	-1.2	4417083	2	29.84	5	F5:24113	268	274		PEAKS DB
8	ATXAC_SVMPII_01	N.TVNGFFR.S	Y	44.61	8394290	7	0.6	4207220	2	23.18	6	F6:17745	231	237		PEAKS DB
8	ATXAC_SVMPII_01	I.MASALSK.G	Y	43.90	7063683	7	-0.7	7073751	1	31.47	5	F5:25811	357	363		PEAKS DB
8	ATXAC_SVMPII_01	Y.NSNLNTIRK.W	Y	43.77	10585833	9	-0.6	5302986	2	14.14	5	F5:8044	215	223		PEAKS DB
8	ATXAC_SVMPII_01	A.QLLTTIVFK.G	Y	42.76	10616484	9	-0.6	5318312	2	33.21	6	F6:27949	288	296		PEAKS DB
8	ATXAC_SVMPII_01	R.ISHDNAQLL.T	Y	41.45	10095192	9	-0.6	5057666	2	20.21	5	F5:14216	282	290		PEAKS DB
8	ATXAC_SVMPII_01	E.LGHTLGM(+15.99)DHDDSC(+57.02)SC(+57.02)GAK.S	Y	41.13	19757822	18	-1.8	6596002	3	12.06	6	F6:6456	336	353	Oxidation (M); Carbamidomethylation	PEAKS DB
8	ATXAC_SVMPII_01	L.ANLEVWSK.K	Y	40.88	9454919	8	-0.5	4737530	2	23.72	4	F4:17899	246	253		PEAKS DB
8	ATXAC_SVMPII_01	G.LSFEFSK.C	Y	40.07	8564330	7	-0.5	4292236	2	28.20	4	F4:22528	365	371		PEAKS DB
8	ATXAC_SVMPII_01	V.VVADHGM(+15.99)FKK.Y	Y	39.28	11465856	10	-2.3	5742988	2	15.89	6	F6:10294	204	213	Oxidation (M)	PEAKS DB
8	ATXAC_SVMPII_01	R.TIGITNFGEM(+15.99)C(+57.02)D.P	Y	38.44	13725640	12	-0.6	6872888	2	32.94	6	F6:27644	299	310	Oxidation (M); Carbamidomethylation	PEAKS DB
8	ATXAC_SVMPII_01	K.KDLIKVEK.D	Y	37.96	9716015	8	-0.4	3248743	3	11.15	5	F5:4949	254	261		PEAKS DB
8	ATXAC_SVMPII_01	K.LSVGVVRDHSK.K	Y	37.10	11956672	11	-1.6	3995624	3	13.26	6	F6:7679	313	323		PEAKS DB
8	ATXAC_SVMPII_01	K.C(+57.02)SQNEYQTYLTDHNPQC(+57.02)ILNKPLL.I	Y	36.40	29483796	24	3.0	9838035	3	36.47	6	F6:31277	372	395	Carbamidomethylation	PEAKS DB
8	ATXAC_SVMPII_01	P.C(+57.02)C(+57.02)DAATC(+57.02)K.L	N	35.12	9843463	8	-1.4	4931797	2	7.03	6	F6:2060	418	425	Carbamidomethylation	PEAKS DB
8	ATXAC_SVMPII_01	S.KTLTSFGEWR.E	Y	34.93	12236299	10	-0.3	4088838	3	24.21	6	F6:18779	265	274		PEAKS DB
8	ATXAC_SVMPII_01	N.SNLNTIRK.W	Y	33.68	9445403	8	1.4	4732781	2	14.14	5	F5:8072	216	223		PEAKS DB
8	ATXAC_SVMPII_01	R.SVDVTASLAN.L	Y	32.59	9754873	10	-2.0	4887500	2	24.94	5	F5:19101	238	247		PEAKS DB
8	ATXAC_SVMPII_01	Q.LLTTIVFK.G	Y	32.13	9335899	8	-0.9	4678018	2	30.54	6	F6:25119	289	296		PEAKS DB
8	ATXAC_SVMPII_01	W.VHEMLNTVNGFFR.S	Y	31.61	15627664	13	0.2	5219295	3	31.26	5	F5:25544	225	237		PEAKS DB
8	ATXAC_SVMPII_01	L.VVVADHGM(+15.99)FK.K	Y	31.29	11175590	10	-1.0	3735266	3	14.49	6	F6:8917	203	212	Oxidation (M)	PEAKS DB
8	ATXAC_SVMPII_01	K.TLTSFGEWRE.R	Y	30.99	12245775	10	1.8	6132971	2	30.60	4	F4:25045	266	275		PEAKS DB
8	ATXAC_SVMPII_01	L.LTTIVFK.G	Y	30.11	8205058	7	-0.4	4112600	2	24.48	6	F6:18997	290	296		PEAKS DB
8	ATXAC_SVMPII_01	M.AHELGHTLGM(+15.99)DHDDSC(+57.02)SC(+57.02)GAK.S	Y	29.99	23129209	21	-2.7	5792360	4	13.13	5	F5:7054	333	353	Oxidation (M); Carbamidomethylation	PEAKS DB
8	ATXAC_SVMPII_01	K.LSVGVVRDHSKK.N	Y	29.89	13237622	12	-1.8	4422606	3	11.35	5	F5:5212	313	324		PEAKS DB
8	ATXAC_SVMPII_01	R.VAVTM(+15.99)AHELGH.T	Y	28.74	11795707	11	-1.8	3941968	3	14.37	5	F5:8255	328	338	Oxidation (M)	PEAKS DB
8	ATXAC_SVMPII_01	N.LEVWSKK.D	Y	25.96	8885069	7	0.1	2971763	3	15.33	5	F5:9218	248	254		PEAKS DB
8	ATXAC_SVMPII_01	A.KSC(+57.02)IMASALSK.G	Y	25.84	11946101	11	0.7	3992109	3	16.91	6	F6:11404	353	363	Carbamidomethylation	PEAKS DB
8	ATXAC_SVMPII_01	K.DSSKTLTSFGEWR.E	Y	25.76	15127208	13	-4.7	5052452	3	27.56	5	F5:21809	262	274		PEAKS DB
8	ATXAC_SVMPII_01	R.HGAQC(+57.02)AEGLC(+57.02)C(+57.02)DQ.C	N	25.43	15045493	13	-4.7	7532784	2	14.38	4	F4:8418	428	440	Carbamidomethylation	PEAKS DB
8	ATXAC_SVMPII_01	H.ELGHTLGMDHDDSC(+57.02)SC(+57.02)GAK.S	Y	22.69	20888298	19	0.1	5232148	4	17.45	4	F4:11544	335	353	Carbamidomethylation	PEAKS DB
8	ATXAC_SVMPII_01	A.DSTASISAC(+57.02)NGLK.G	N	20.07	13226136	13	-3.9	6623115	2	24.51	5	F5:18660	114	126	Carbamidomethylation	PEAKS DB
8	ATXAC_SVMPII_01	R.ISHDNAQLLTTIVFKGRTIGITNFGEM(+15.99)C(+57.02)DPK.L	Y	20.07	34917542	31	-0.5	6993578	5	36.10	6	F6:30886	282	312	Oxidation (M); Carbamidomethylation	PEAKS DB
8	ATXAC_SVMPII_01	R.FKGAGKIC(+57.02)R.R	Y	15.23	10355647	9	1.1	3461959	3	9.72	6	F6:4123	443	451	Carbamidomethylation	PEAKS DB
8	ATXAC_SVMPII_01	E.KDSSKTLTSFGEWR.E	Y	14.42	16408158	14	-2.1	5479447	3	55.58	5	F5:48899	261	274		PEAKS DB
8	ATXAC_SVMPII_01	L.SVGVVRDHSK.K	Y	12.23	10825833	10	5.1	5423016	2	15.02	5	F5:8969	314	323		PEAKS DB
8	ATXAC_SVMPII_01	H.ELGHTLGM(+15.99)DHDDSC(+57.02)SC(+57.02)GAK.S	Y	10.83	21048250	19	0.7	5272139	4	14.03	6	F6:8462	335	353	Oxidation (M); Carbamidomethylation	PEAKS DB
8	ATXAC_SVMPII_01	K.ITTYPLVEDHC(+57.02)YYHGR.I	Y	9.96	20229258	16	2.2	6753174	3	29.59	6	F6:24284	93	108	Carbamidomethylation	PEAKS DB
8	ATXAC_SVMPII_01	A.VYKYENVEK.E	N	8.49	11705920	9	-3.2	3912034	3	23.11	4	F4:17286	151	159		PEAKS DB
8	ATXAC_SVMPII_01	K.LSDSEAHAVYK.Y	N	8.33	12185880	11	-3.0	6102994	2	21.39	4	F4:15572	143	153		PEAKS DB
8	ATXAC_SVMPII_01	K.DSSKTLTSFGEWRER.D	Y	8.20	17978645	15	-1.2	8999385	2	23.09	5	F5:17275	262	276		PEAKS DB
8	ATXAC_SVMPII_01	R.ISHDNAQLLT.T	Y	8.15	11105669	10	-0.5	5562905	2	23.13	5	F5:17227	282	291		PEAKS DB
8	ATXAC_SVMPII_01	R.TIGITNFGEM(+15.99).C	Y	7.92	10975063	10	-1.5	5497596	2	32.50	5	F5:26820	299	308	Oxidation (M)	PEAKS DB
8	ATXAC_SVMPII_01	R.GDNPDDR.C	Y	7.74	7873096	7	-1.1	3946617	2	6.60	6	F6:1779	455	461		PEAKS DB
8	ATXAC_SVMPII_01	K.FSSRYIELVVVADHGM(+15.99)FK.K	Y	7.66	21130667	18	2.5	7053646	3	45.44	6	F6:40448	195	212	Oxidation (M)	PEAKS DB
8	ATXAC_SVMPII_01	K.LRHGAQC(+57.02)AEGLC(+57.02)C(+57.02)DQC(+57.02)RFK.G	N	7.60	23650295	19	-3.0	7893481	3	38.86	6	F6:33627	426	444	Carbamidomethylation	PEAKS DB
8	ATXAC_SVMPII_01	K.NKELFSEDYSETHYSPDGR.K	Y	6.88	22729873	19	-4.7	7586661	3	32.08	4	F4:26468	73	91		PEAKS DB
8	ATXAC_SVMPII_01	R.SVDVTASLANLEVWSKKDLIK.V	Y	6.63	23152737	21	0.7	7727657	3	24.87	4	F4:19112	238	258		PEAKS DB
8	ATXAC_SVMPII_01	L.VVVADHGM(+15.99)FKK.Y	Y	6.52	12456539	11	0.4	4162254	3	11.94	5	F5:5875	203	213	Oxidation (M)	PEAKS DB
8	ATXAC_SVMPII_01	S.ETHYSPDGR.K	N	6.05	10604574	9	2.2	5312371	2	33.95	6	F6:28734	83	91		PEAKS DB
8	ATXAC_SVMPII_01	K.YENVEKEDEPPK.I	Y	5.66	14756780	12	-0.8	7388457	2	53.11	6	F6:48240	154	165		PEAKS DB
8	ATXAC_SVMPII_01	K.KASQSNLTPEQ.Q	N	5.64	12015939	11	-0.4	4015384	3	11.47	6	F6:5790	182	192		PEAKS DB
4	ATXAC_SVMPIII_01	K.QC(+57.02)IALFGPNVYEAEDSC(+57.02)FK.D	Y	130.99	22469976	19	-1.3	11245046	2	37.87	5	F5:32276	512	530	Carbamidomethylation	PEAKS DB
4	ATXAC_SVMPIII_01	R.KSHDNAQLLTNTDFDGR.T	Y	123.22	19309133	17	0.6	9664645	2	21.38	4	F4:15627	284	300		PEAKS DB
4	ATXAC_SVMPIII_01	R.NGQPC(+57.02)LNNLGYC(+57.02)YNGK.C	Y	120.07	18708091	16	-0.8	9364111	2	26.38	5	F5:20450	490	505	Carbamidomethylation	PEAKS DB
4	ATXAC_SVMPIII_01	K.LTPGSQC(+57.02)VEGLC(+57.02)C(+57.02)DQC(+57.02)R.F	Y	116.70	20388329	17	-0.9	10204229	2	23.60	5	F5:17639	438	454	Carbamidomethylation	PEAKS DB
4	ATXAC_SVMPIII_01	K.KYVEFVVVLDHGMYTK.Y	Y	114.90	19269913	16	0.5	9645034	2	31.63	6	F6:26365	200	215		PEAKS DB
4	ATXAC_SVMPIII_01	K.SHDNAQLLTNTDFDGR.T	Y	114.49	18028184	16	-1.1	6019460	3	24.24	5	F5:18293	285	300		PEAKS DB
4	ATXAC_SVMPIII_01	R.TDIVSPPVC(+57.02)GNELLEVGEEC(+57.02)DC(+57.02)GTPENC(+57.02)R.D	Y	114.34	33053945	29	-0.8	11028046	3	36.37	4	F4:30869	399	427	Carbamidomethylation	PEAKS DB
4	ATXAC_SVMPIII_01	K.QC(+57.02)IALFGPNVYEAEDSC(+57.02)FKDNQK.G	Y	111.74	27322209	23	-0.8	9117468	3	39.29	5	F5:33661	512	534	Carbamidomethylation	PEAKS DB
4	ATXAC_SVMPIII_01	K.HDC(+57.02)DLPESC(+57.02)TGQSADC(+57.02)PMDDFQR.N	Y	109.98	27400259	23	-0.1	9143491	3	26.75	4	F4:20895	467	489	Carbamidomethylation	PEAKS DB
4	ATXAC_SVMPIII_01	K.HDC(+57.02)DLPESC(+57.02)TGQSADC(+57.02)PM(+15.99)DDFQR.N	Y	109.46	27560208	23	-0.5	9196804	3	23.12	4	F4:17156	467	489	Carbamidomethylation; Oxidation (M)	PEAKS DB
4	ATXAC_SVMPIII_01	R.IYC(+57.02)KDNSPGQNNPC(+57.02)K.W	N	108.46	17937825	15	-0.5	5989344	3	13.65	5	F5:7575	561	575	Carbamidomethylation	PEAKS DB
4	ATXAC_SVMPIII_01	F.GPNVYEAEDSC(+57.02)FKDNQK.G	Y	108.24	19998582	17	-1.1	10009352	2	39.18	4	F4:33706	518	534	Carbamidomethylation	PEAKS DB
4	ATXAC_SVMPIII_01	K.ENDKKIPC(+57.02)APEDVK.C	Y	106.29	16418032	14	-1.0	8219081	2	14.94	5	F5:8574	544	557	Carbamidomethylation	PEAKS DB
4	ATXAC_SVMPIII_01	C.IALFGPNVYEAEDSC(+57.02)FKDNQK.G	Y	103.90	24441318	21	-1.0	8157170	3	33.55	4	F4:27868	514	534	Carbamidomethylation	PEAKS DB
4	ATXAC_SVMPIII_01	L.FGPNVYEAEDSC(+57.02)FKDNQK.G	Y	101.59	21469265	18	0.3	10744708	2	39.35	6	F6:34299	517	534	Carbamidomethylation	PEAKS DB
4	ATXAC_SVMPIII_01	R.AAKHDC(+57.02)DLPESC(+57.02)TGQSADC(+57.02)PMDDFQR.N	Y	99.28	30101951	26	-0.2	10044054	3	23.66	6	F6:18328	464	489	Carbamidomethylation	PEAKS DB
4	ATXAC_SVMPIII_01	N.VYEAEDSC(+57.02)FKDNQK.G	N	96.20	17317410	14	0.1	8668778	2	16.61	5	F5:10580	521	534	Carbamidomethylation	PEAKS DB
4	ATXAC_SVMPIII_01	K.YVEFVVVLDHGMYTK.Y	Y	95.69	17988964	15	-0.8	6006389	3	36.08	6	F6:30849	201	215		PEAKS DB
4	ATXAC_SVMPIII_01	N.ELLEVGEEC(+57.02)DC(+57.02)GTPENC(+57.02)R.D	Y	95.44	21658665	18	-0.4	10839401	2	26.07	4	F4:20339	410	427	Carbamidomethylation	PEAKS DB
4	ATXAC_SVMPIII_01	K.C(+57.02)ADGKVC(+57.02)SNGHC(+57.02)VDVATAY	N	93.70	20828557	19	-0.8	10424343	2	20.35	4	F4:14483	594	612	Carbamidomethylation	PEAKS DB
4	ATXAC_SVMPIII_01	K.IPC(+57.02)APEDVKC(+57.02)GR.I	N	88.71	14006541	12	0.6	7013347	2	16.26	6	F6:10728	549	560	Carbamidomethylation	PEAKS DB
4	ATXAC_SVMPIII_01	V.SPPVC(+57.02)GNELLEVGEEC(+57.02)DC(+57.02)GTPENC(+57.02)R.D	Y	88.63	28771672	25	-0.9	9600621	3	31.24	4	F4:25579	403	427	Carbamidomethylation	PEAKS DB
4	ATXAC_SVMPIII_01	K.IPC(+57.02)APEDVK.C	N	87.71	10275009	9	1.9	5147587	2	20.74	5	F5:14823	549	557	Carbamidomethylation	PEAKS DB
4	ATXAC_SVMPIII_01	S.PGQNNPC(+57.02)K.W	N	87.00	9134076	8	-1.6	4577104	2	9.47	5	F5:3499	568	575	Carbamidomethylation	PEAKS DB
4	ATXAC_SVMPIII_01	K.DNQKGNYYGYC(+57.02)R.K	N	86.37	15366416	12	-0.4	7693278	2	16.75	5	F5:10676	531	542	Carbamidomethylation	PEAKS DB
4	ATXAC_SVMPIII_01	K.VC(+57.02)SNGHC(+57.02)VDVATAY	N	84.43	15516447	14	-0.6	7768292	2	20.72	4	F4:14877	599	612	Carbamidomethylation	PEAKS DB
4	ATXAC_SVMPIII_01	N.SPGQNNPC(+57.02)K.W	N	83.25	10004396	9	-0.7	5012267	2	9.42	6	F6:3804	567	575	Carbamidomethylation	PEAKS DB
4	ATXAC_SVMPIII_01	E.FVVVLDHGMYTK.Y	Y	81.92	14077220	12	0.5	4702482	3	27.10	4	F4:21284	204	215		PEAKS DB
4	ATXAC_SVMPIII_01	P.TMEKQC(+57.02)IALFGPNVYEAEDSC(+57.02)FKDNQK.G	Y	80.88	32214468	27	3.3	10748264	3	39.31	5	F5:33758	508	534	Carbamidomethylation	PEAKS DB
4	ATXAC_SVMPIII_01	K.DNSPGQNNPC(+57.02)K.W	N	79.56	12295095	11	-1.4	6157612	2	9.79	5	F5:3782	565	575	Carbamidomethylation	PEAKS DB
4	ATXAC_SVMPIII_01	K.KIPC(+57.02)APEDVKC(+57.02)GR.I	N	78.28	15287490	13	-1.0	5105898	3	14.65	5	F5:8458	548	560	Carbamidomethylation	PEAKS DB
4	ATXAC_SVMPIII_01	Y.C(+57.02)KDNSPGQNNPC(+57.02)K.W	N	76.66	15176351	13	1.6	7598260	2	12.44	4	F4:6452	563	575	Carbamidomethylation	PEAKS DB
4	ATXAC_SVMPIII_01	I.PC(+57.02)APEDVK.C	N	76.63	9144167	8	-0.2	4582155	2	20.71	5	F5:14789	550	557	Carbamidomethylation	PEAKS DB
4	ATXAC_SVMPIII_01	K.YVEFVVVLDHGM(+15.99)YTK.Y	Y	76.58	18148912	15	-1.0	6059704	3	32.70	6	F6:27428	201	215	Oxidation (M)	PEAKS DB
4	ATXAC_SVMPIII_01	V.VVLDHGMYTK.Y	Y	76.15	11615852	10	-0.9	5817994	2	26.91	6	F6:21529	206	215		PEAKS DB
4	ATXAC_SVMPIII_01	R.NEHKGMVLPGTK.C	Y	75.90	13096813	12	-0.7	4375674	3	12.93	6	F6:7322	582	593		PEAKS DB
4	ATXAC_SVMPIII_01	R.TDIVSPPVC(+57.02)GNELLEVGEEC(+57.02)DC(+57.02)GTPENC(+57.02)RDPC(+57.02)C(+57.02)NATTC(+57.02)K.L	Y	75.18	45128364	39	-3.9	11292120	4	33.64	4	F4:28058	399	437	Carbamidomethylation	PEAKS DB
4	ATXAC_SVMPIII_01	K.GMVLPGTK.C	N	73.59	8014418	8	-1.4	4017276	2	19.47	4	F4:13503	586	593		PEAKS DB
4	ATXAC_SVMPIII_01	R.RIYEIVNTMNEMFIPLN.I	Y	72.57	20960435	17	0.0	10490291	2	43.92	6	F6:38825	226	242		PEAKS DB
4	ATXAC_SVMPIII_01	K.KIPC(+57.02)APEDVK.C	N	71.68	11555957	10	-1.7	3862052	3	15.35	5	F5:9332	548	557	Carbamidomethylation	PEAKS DB
4	ATXAC_SVMPIII_01	K.YKDDLDKIK.R	Y	71.44	11366077	9	-0.8	3798762	3	14.29	4	F4:8298	216	224		PEAKS DB
4	ATXAC_SVMPIII_01	E.FVVVLDHGM(+15.99)YTK.Y	Y	71.02	14237169	12	-0.9	7128651	2	23.94	6	F6:18442	204	215	Oxidation (M)	PEAKS DB
4	ATXAC_SVMPIII_01	R.IYEIVNTMNEMFIPLN.I	Y	70.94	19399424	16	-0.7	9709778	2	50.37	6	F6:45310	227	242		PEAKS DB
4	ATXAC_SVMPIII_01	K.VC(+57.02)SNGHC(+57.02)VDVATA.Y	N	70.69	13885813	13	-0.8	6952974	2	16.09	5	F5:10024	599	611	Carbamidomethylation	PEAKS DB
4	ATXAC_SVMPIII_01	C.IALFGPNVYEAEDSC(+57.02)FK.D	Y	70.29	19589083	17	-1.0	9804604	2	37.58	6	F6:32419	514	530	Carbamidomethylation	PEAKS DB
4	ATXAC_SVMPIII_01	K.YLIEHRPQC(+57.02)LLNR.P	Y	70.12	17108988	13	-0.5	4287318	4	22.41	4	F4:16696	383	395	Carbamidomethylation	PEAKS DB
4	ATXAC_SVMPIII_01	K.YLIEHRPQC(+57.02)LLNRP.L	Y	70.12	18079515	14	-0.9	4529948	4	23.31	4	F4:17435	383	396	Carbamidomethylation	PEAKS DB
4	ATXAC_SVMPIII_01	K.YLIEHRPQC(+57.02)LLNRPLR.T	Y	69.76	20771367	16	-0.4	4164344	5	23.66	4	F4:17888	383	398	Carbamidomethylation	PEAKS DB
4	ATXAC_SVMPIII_01	L.FGPNVYEAEDSC(+57.02)FK.D	Y	69.25	16617031	14	3.5	8318618	2	45.59	6	F6:40636	517	530	Carbamidomethylation	PEAKS DB
4	ATXAC_SVMPIII_01	E.DSC(+57.02)FKDNQK.G	N	67.69	11404869	9	-1.4	5712499	2	11.39	6	F6:5769	526	534	Carbamidomethylation	PEAKS DB
4	ATXAC_SVMPIII_01	G.NYYGYC(+57.02)R.K	N	67.36	9943967	7	-1.3	4982050	2	24.42	5	F5:18615	536	542	Carbamidomethylation	PEAKS DB
4	ATXAC_SVMPIII_01	K.GNYYGYC(+57.02)RK.E	N	64.99	11795131	9	-0.7	3941780	3	14.27	4	F4:8214	535	543	Carbamidomethylation	PEAKS DB
4	ATXAC_SVMPIII_01	R.TDIVSPPVC(+57.02)GN.E	Y	64.93	11575387	11	-0.2	5797765	2	25.15	4	F4:19403	399	409	Carbamidomethylation	PEAKS DB
4	ATXAC_SVMPIII_01	F.VVVLDHGMYTK.Y	Y	64.91	12606537	11	0.5	4212254	3	20.56	4	F4:14637	205	215		PEAKS DB
4	ATXAC_SVMPIII_01	C.SNGHC(+57.02)VDVATAY	N	63.96	12925455	12	-1.0	6472794	2	19.87	5	F5:13896	601	612	Carbamidomethylation	PEAKS DB
4	ATXAC_SVMPIII_01	N.GHC(+57.02)VDVATAY	N	63.58	10914706	10	-1.5	5467418	2	19.59	5	F5:13530	603	612	Carbamidomethylation	PEAKS DB
4	ATXAC_SVMPIII_01	A.EDSC(+57.02)FKDNQK.G	N	62.53	12695295	10	-0.8	6357715	2	11.41	6	F6:5760	525	534	Carbamidomethylation	PEAKS DB
4	ATXAC_SVMPIII_01	K.HDC(+57.02)DLPESC(+57.02)TGQSADC(+57.02)PMDDFQRNGQPC(+57.02)LNNLGYC(+57.02)YNGK.C	Y	62.36	45928242	39	-5.0	11492076	4	32.90	5	F5:27222	467	505	Carbamidomethylation	PEAKS DB
4	ATXAC_SVMPIII_01	K.GNYYGYC(+57.02)R.K	N	61.92	10514181	8	-1.3	5267156	2	18.27	5	F5:12573	535	542	Carbamidomethylation	PEAKS DB
4	ATXAC_SVMPIII_01	K.GM(+15.99)VLPGTK.C	N	61.57	8174368	8	-1.3	4097251	2	14.04	4	F4:8007	586	593	Oxidation (M)	PEAKS DB
4	ATXAC_SVMPIII_01	Q.C(+57.02)IALFGPNVYEAEDSC(+57.02)FKDNQK.G	Y	61.40	26041624	22	-1.7	8690599	3	34.39	4	F4:28841	513	534	Carbamidomethylation	PEAKS DB
4	ATXAC_SVMPIII_01	R.IYEIVNTMNEMFIP.L	Y	61.10	17128153	14	-0.3	8574147	2	49.20	5	F5:43838	227	240		PEAKS DB
4	ATXAC_SVMPIII_01	Q.KGNYYGYC(+57.02)R.K	N	59.37	11795131	9	-0.5	5907635	2	14.82	4	F4:8798	534	542	Carbamidomethylation	PEAKS DB
4	ATXAC_SVMPIII_01	G.KVC(+57.02)SNGHC(+57.02)VDVATAY	N	58.09	16797396	15	-0.6	5609202	3	18.32	4	F4:12369	598	612	Carbamidomethylation	PEAKS DB
4	ATXAC_SVMPIII_01	Y.EAEDSC(+57.02)FKDNQK.G	N	58.03	14696093	12	-1.4	4908763	3	11.36	5	F5:5147	523	534	Carbamidomethylation	PEAKS DB
4	ATXAC_SVMPIII_01	N.EHKGMVLPGTK.C	N	57.37	11956383	11	-1.2	5988257	2	13.07	6	F6:7462	583	593		PEAKS DB
4	ATXAC_SVMPIII_01	P.C(+57.02)APEDVK.C	N	57.00	8173640	7	0.0	8183712	1	17.55	5	F5:11602	551	557	Carbamidomethylation	PEAKS DB
4	ATXAC_SVMPIII_01	A.PEDVKC(+57.02)GR.I	N	56.13	9594495	8	-0.5	4807318	2	14.61	6	F6:9059	553	560	Carbamidomethylation	PEAKS DB
4	ATXAC_SVMPIII_01	R.RIYEIVNTMNEMFIP.L	Y	55.77	18689165	15	-1.1	9354645	2	42.63	6	F6:37535	226	240		PEAKS DB
4	ATXAC_SVMPIII_01	R.IYEIVNTM(+15.99)NEMFIPLN.I	Y	54.92	19559373	16	-0.6	9789753	2	44.11	6	F6:38944	227	242	Oxidation (M)	PEAKS DB
4	ATXAC_SVMPIII_01	K.VC(+57.02)SNGHC(+57.02)VDVAT.A	N	54.78	13175442	12	-0.7	6597789	2	15.31	5	F5:9239	599	610	Carbamidomethylation	PEAKS DB
4	ATXAC_SVMPIII_01	K.YLIEHRPQ.C	Y	54.58	10545559	8	-1.7	3525253	3	14.93	6	F6:9311	383	390		PEAKS DB
4	ATXAC_SVMPIII_01	K.YLIEHRPQC(+57.02)L.L	Y	54.39	13276707	10	-1.1	4435637	3	21.42	5	F5:15482	383	392	Carbamidomethylation	PEAKS DB
4	ATXAC_SVMPIII_01	Y.EAEDSC(+57.02)FK.D	N	53.78	9843858	8	-0.6	4931999	2	13.01	5	F5:6845	523	530	Carbamidomethylation	PEAKS DB
4	ATXAC_SVMPIII_01	C.VALTGLEIWSK.G	Y	53.37	12156863	11	0.0	6088504	2	35.91	6	F6:30767	245	255		PEAKS DB
4	ATXAC_SVMPIII_01	K.MASMC(+57.02)HPYLS.V	Y	52.50	11954824	10	-1.1	5987478	2	23.47	6	F6:17996	307	316	Carbamidomethylation	PEAKS DB
4	ATXAC_SVMPIII_01	F.VVVLDHGM(+15.99)YTK.Y	Y	50.95	12766486	11	-0.3	4265567	3	17.37	4	F4:11472	205	215	Oxidation (M)	PEAKS DB
4	ATXAC_SVMPIII_01	Y.KDDLDKIK.R	Y	49.88	9735444	8	-1.3	3255216	3	14.68	6	F6:9109	217	224		PEAKS DB
4	ATXAC_SVMPIII_01	R.IYEIVNTMNEM.F	Y	49.60	13556101	11	1.1	6788130	2	37.85	6	F6:32697	227	237		PEAKS DB
4	ATXAC_SVMPIII_01	H.KGMVLPGTK.C	N	48.87	9295368	9	-0.8	4657753	2	14.66	6	F6:9108	585	593		PEAKS DB
4	ATXAC_SVMPIII_01	N.IC(+57.02)VALTGLEIWSK.G	Y	48.04	14888010	13	-1.4	7454067	2	39.62	5	F5:34090	243	255	Carbamidomethylation	PEAKS DB
4	ATXAC_SVMPIII_01	K.DDLDKIK.R	N	47.15	8454494	7	-0.5	4237318	2	13.88	6	F6:8305	218	224		PEAKS DB
4	ATXAC_SVMPIII_01	E.GLC(+57.02)C(+57.02)DQC(+57.02)R.F	N	47.02	10673947	8	1.1	5347052	2	13.86	6	F6:8294	447	454	Carbamidomethylation	PEAKS DB
4	ATXAC_SVMPIII_01	K.YKDDLDK.I	Y	45.99	8954286	7	0.0	4487216	2	10.38	4	F4:4484	216	222		PEAKS DB
4	ATXAC_SVMPIII_01	G.MVLPGTK.C	N	45.93	7444204	7	-1.3	3732170	2	26.88	5	F5:21019	587	593		PEAKS DB
4	ATXAC_SVMPIII_01	K.KIPC(+57.02)APED.V	N	45.34	9284324	8	-1.0	4652230	2	15.66	6	F6:9992	548	555	Carbamidomethylation	PEAKS DB
4	ATXAC_SVMPIII_01	V.YEAEDSC(+57.02)FKDNQK.G	N	45.33	16326726	13	-0.7	5452311	3	14.99	6	F6:9438	522	534	Carbamidomethylation	PEAKS DB
4	ATXAC_SVMPIII_01	N.DKKIPC(+57.02)APEDVK.C	Y	44.70	13987177	12	-1.3	4672459	3	14.43	6	F6:8886	546	557	Carbamidomethylation	PEAKS DB
4	ATXAC_SVMPIII_01	N.VYEAEDSC(+57.02)FK.D	N	44.65	12465176	10	0.0	6242661	2	19.96	4	F4:14078	521	530	Carbamidomethylation	PEAKS DB
4	ATXAC_SVMPIII_01	D.KKIPC(+57.02)APEDVK.C	N	44.19	12836907	11	-0.7	4289039	3	12.11	6	F6:6393	547	557	Carbamidomethylation	PEAKS DB
4	ATXAC_SVMPIII_01	H.C(+57.02)VDVATAY	N	43.42	8973902	8	-0.9	4497020	2	24.48	6	F6:19062	605	612	Carbamidomethylation	PEAKS DB
4	ATXAC_SVMPIII_01	K.SHDNAQLL.T	N	43.31	8964352	8	0.1	4492249	2	17.99	4	F4:12041	285	292		PEAKS DB
4	ATXAC_SVMPIII_01	R.IYEIVNTMNEM(+15.99)FIPLN.I	Y	42.97	19559373	16	0.0	9789759	2	44.13	5	F5:38536	227	242	Oxidation (M)	PEAKS DB
4	ATXAC_SVMPIII_01	V.SPPVC(+57.02)GNELLEVGEEC(+57.02)DC(+57.02)GTPENC(+57.02)RDPC(+57.02)C(+57.02)NATTC(+57.02)K.L	Y	42.10	40846094	35	0.3	10221599	4	28.67	4	F4:23071	403	437	Carbamidomethylation	PEAKS DB
4	ATXAC_SVMPIII_01	K.M(+15.99)ASMC(+57.02)HPYLS.V	Y	41.54	12114773	10	-1.1	6067452	2	21.04	6	F6:15536	307	316	Oxidation (M); Carbamidomethylation	PEAKS DB
4	ATXAC_SVMPIII_01	D.NSPGQNNPC(+57.02)K.W	N	39.11	11144825	10	0.4	5582488	2	7.64	5	F5:2328	566	575	Carbamidomethylation	PEAKS DB
4	ATXAC_SVMPIII_01	R.IYEIVNTMNE.M	Y	38.41	12245696	10	-1.1	6132914	2	32.53	6	F6:27220	227	236		PEAKS DB
4	ATXAC_SVMPIII_01	R.GADLLKR.K	Y	36.73	7714603	7	-1.4	2581603	3	12.50	6	F6:6822	277	283		PEAKS DB
4	ATXAC_SVMPIII_01	Y.VEFVVVLDHGMYTK.Y	Y	36.70	16358330	14	-0.8	5462845	3	32.64	6	F6:27399	202	215		PEAKS DB
4	ATXAC_SVMPIII_01	E.HRPQC(+57.02)LLNRPLR.T	Y	35.69	15588627	12	-0.2	3907229	4	15.20	5	F5:9157	387	398	Carbamidomethylation	PEAKS DB
4	ATXAC_SVMPIII_01	T.DIVSPPVC(+57.02)GNELLEVGEEC(+57.02)DC(+57.02)GTPENC(+57.02)RDPC(+57.02)C(+57.02)NATTC(+57.02)K.L	Y	35.18	44117886	38	-4.8	11039491	4	35.02	6	F6:29820	400	437	Carbamidomethylation	PEAKS DB
4	ATXAC_SVMPIII_01	L.IEHRPQC(+57.02)LLNRPLR.T	Y	34.38	18009893	14	-0.9	6013365	3	22.87	6	F6:17489	385	398	Carbamidomethylation	PEAKS DB
4	ATXAC_SVMPIII_01	R.IYEIVNTM(+15.99)NEM(+15.99)FIPLN.I	Y	34.27	19719321	16	0.0	9869734	2	40.38	6	F6:35307	227	242	Oxidation (M)	PEAKS DB
4	ATXAC_SVMPIII_01	Q.C(+57.02)LLNRPLR.T	Y	33.72	10405913	8	-0.7	3478708	3	18.46	4	F4:12675	391	398	Carbamidomethylation	PEAKS DB
4	ATXAC_SVMPIII_01	K.DNQKGNYYGYC(+57.02)RK.E	N	31.09	16647365	13	-2.5	5559180	3	13.63	4	F4:7647	531	543	Carbamidomethylation	PEAKS DB
4	ATXAC_SVMPIII_01	K.DNQKGNYYGY.C	N	29.80	12205098	10	0.3	6112623	2	21.55	4	F4:15764	531	540		PEAKS DB
4	ATXAC_SVMPIII_01	K.M(+15.99)ASM(+15.99)C(+57.02)HPYLS.V	Y	29.68	12274723	10	0.6	6147438	2	16.39	6	F6:10844	307	316	Oxidation (M); Carbamidomethylation	PEAKS DB
4	ATXAC_SVMPIII_01	D.SC(+57.02)FKDNQK.G	N	29.35	10254600	8	-1.7	3428267	3	6.93	6	F6:1918	527	534	Carbamidomethylation	PEAKS DB
4	ATXAC_SVMPIII_01	N.YYGYC(+57.02)RK.E	N	25.98	10084487	7	-0.9	5052312	2	13.91	5	F5:7885	537	543	Carbamidomethylation	PEAKS DB
4	ATXAC_SVMPIII_01	K.YLIEHRPQC(+57.02).L	Y	25.83	12145865	9	-0.8	4058691	3	16.07	5	F5:10058	383	391	Carbamidomethylation	PEAKS DB
4	ATXAC_SVMPIII_01	Y.LIEHRPQC(+57.02)LLNRPLR.T	Y	25.65	19140734	15	-1.1	4795251	4	22.87	6	F6:17475	384	398	Carbamidomethylation	PEAKS DB
4	ATXAC_SVMPIII_01	K.YLIEHRPQC(+57.02)LL.N	Y	24.78	14407548	11	-0.8	4812585	3	26.02	6	F6:20585	383	393	Carbamidomethylation	PEAKS DB
4	ATXAC_SVMPIII_01	K.MASM(+15.99)C(+57.02)HPYLS.V	Y	24.49	12114773	10	-1.2	6067452	2	18.28	6	F6:12763	307	316	Oxidation (M); Carbamidomethylation	PEAKS DB
4	ATXAC_SVMPIII_01	K.VC(+57.02)SNGHC(+57.02)VDV.A	N	23.23	11454594	10	0.0	5737369	2	15.03	6	F6:9490	599	608	Carbamidomethylation	PEAKS DB
4	ATXAC_SVMPIII_01	R.DPC(+57.02)C(+57.02)NATTC(+57.02)K.L	Y	22.82	12254526	10	-1.1	6137329	2	9.86	6	F6:4198	428	437	Carbamidomethylation	PEAKS DB
4	ATXAC_SVMPIII_01	A.LFGPNVYEAEDSC(+57.02)FKDNQK.G	Y	22.69	22600105	19	2.4	7543459	3	28.76	6	F6:23465	516	534	Carbamidomethylation	PEAKS DB
4	ATXAC_SVMPIII_01	K.VC(+57.02)SNGHC(+57.02)VD.V	N	20.29	10463910	9	0.0	5242028	2	9.63	4	F4:3712	599	607	Carbamidomethylation	PEAKS DB
4	ATXAC_SVMPIII_01	R.KSHDNAQLL.T	N	18.72	10245302	9	-1.5	3425168	3	13.73	4	F4:7753	284	292		PEAKS DB
4	ATXAC_SVMPIII_01	K.GNYYGYC(+57.02)RKENDK.K	Y	18.36	16657205	13	-2.6	5562460	3	13.81	6	F6:8238	535	547	Carbamidomethylation	PEAKS DB
4	ATXAC_SVMPIII_01	T.KYKDDLDK.I	Y	18.17	10235236	8	-1.2	3421814	3	9.17	4	F4:3497	215	222		PEAKS DB
4	ATXAC_SVMPIII_01	R.NEHKGM(+15.99)VLPGTK.C	Y	15.63	13256761	12	0.1	4428994	3	9.33	6	F6:3758	582	593	Oxidation (M)	PEAKS DB
4	ATXAC_SVMPIII_01	R.IYEIVNTM(+15.99)NEMFIP.L	Y	15.56	17288103	14	-0.6	8654119	2	43.12	5	F5:37566	227	240	Oxidation (M)	PEAKS DB
4	ATXAC_SVMPIII_01	R.KSHDNAQL.L	N	14.95	9114460	8	-1.7	4567295	2	7.57	5	F5:2269	284	291		PEAKS DB
4	ATXAC_SVMPIII_01	C.LLNRPLR.T	Y	14.01	8805607	7	-0.9	4412872	2	17.94	6	F6:12456	392	398		PEAKS DB
4	ATXAC_SVMPIII_01	N.EHKGM(+15.99)VLPGTK.C	N	13.54	12116332	11	-0.3	4048849	3	9.32	5	F5:3228	583	593	Oxidation (M)	PEAKS DB
4	ATXAC_SVMPIII_01	K.KASQSNLTAEQQAYLDAK.K	Y	13.36	19649802	18	-0.3	6560005	3	32.12	6	F6:26962	182	199		PEAKS DB
4	ATXAC_SVMPIII_01	K.SHDNAQL.L	N	13.02	7833511	7	-0.7	3926826	2	10.27	6	F6:4386	285	291		PEAKS DB
4	ATXAC_SVMPIII_01	I.QNDADSSASISAC(+57.02)NGLK.G	Y	12.70	17367635	17	-0.4	8693887	2	36.67	6	F6:31497	110	126	Carbamidomethylation	PEAKS DB
4	ATXAC_SVMPIII_01	R.AKMASM(+15.99)C(+57.02)HPYLSVGIIQ.D	Y	11.88	19209260	17	-1.2	6413152	3	28.07	4	F4:22324	305	321	Oxidation (M); Carbamidomethylation	PEAKS DB
4	ATXAC_SVMPIII_01	E.HKGM(+15.99)VLPGTK.C	N	11.86	10825906	10	-0.4	5423024	2	15.31	4	F4:9325	584	593	Oxidation (M)	PEAKS DB
4	ATXAC_SVMPIII_01	K.YLIEHRP.Q	Y	11.59	9264974	7	1.1	4642565	2	15.91	4	F4:10002	383	389		PEAKS DB
4	ATXAC_SVMPIII_01	K.SHDNAQLLTN.T	Y	11.48	11115258	10	2.0	5567712	2	27.88	6	F6:22506	285	294		PEAKS DB
4	ATXAC_SVMPIII_01	K.IPC(+57.02)APEDVKC(+57.02)GRIYC(+57.02)K.D	N	11.19	19649270	16	0.8	6559835	3	37.23	5	F5:31635	549	564	Carbamidomethylation	PEAKS DB
4	ATXAC_SVMPIII_01	R.IYEIVNTMNEMFIPL.N	Y	10.99	18258994	15	-2.9	9139543	2	53.40	6	F6:48530	227	241		PEAKS DB
4	ATXAC_SVMPIII_01	C.LNNLGYC(+57.02)YNGK.C	Y	9.94	13146027	11	0.9	6583092	2	19.83	6	F6:14417	495	505	Carbamidomethylation	PEAKS DB
4	ATXAC_SVMPIII_01	V.LPGTKC(+57.02)ADGK.V	N	9.36	10455226	10	-2.9	5237670	2	17.90	6	F6:12417	589	598	Carbamidomethylation	PEAKS DB
4	ATXAC_SVMPIII_01	R.TIGRAKM(+15.99)ASM(+15.99)C(+57.02)HPYLSVGIIQDYSP.I	Y	8.78	28263503	25	-3.1	9431212	3	44.58	4	F4:39081	301	325	Oxidation (M); Carbamidomethylation	PEAKS DB
4	ATXAC_SVMPIII_01	A.VYKYENVEK.E	N	8.49	11705920	9	-3.2	3912034	3	23.11	4	F4:17286	151	159		PEAKS DB
4	ATXAC_SVMPIII_01	K.SHDNAQLLTNTDFDGRTIGR.A	Y	8.41	22300728	20	-0.6	4470216	5	29.29	6	F6:23987	285	304		PEAKS DB
4	ATXAC_SVMPIII_01	K.LSDSEAHAVYK.Y	N	8.33	12185880	11	-3.0	6102994	2	21.39	4	F4:15572	143	153		PEAKS DB
4	ATXAC_SVMPIII_01	K.GNYYGYC(+57.02)RKEND.K	Y	8.12	15376256	12	0.1	5135492	3	18.55	6	F6:13082	535	546	Carbamidomethylation	PEAKS DB
4	ATXAC_SVMPIII_01	Q.PC(+57.02)LNNLGYC(+57.02)YNGK.C	Y	7.77	15716860	13	-2.5	5249013	3	15.09	5	F5:9077	493	505	Carbamidomethylation	PEAKS DB
4	ATXAC_SVMPIII_01	K.GM(+15.99)VLPGTKC(+57.02)ADGK.V	N	7.62	13486479	13	3.2	6753334	2	17.81	4	F4:11916	586	598	Oxidation (M); Carbamidomethylation	PEAKS DB
4	ATXAC_SVMPIII_01	C.KDNSPGQNNPC(+57.02)K.W	N	7.20	13576045	12	-3.2	4535406	3	6.97	6	F6:1938	564	575	Carbamidomethylation	PEAKS DB
4	ATXAC_SVMPIII_01	Y.C(+57.02)YNGKC(+57.02)PTM(+15.99)EK.Q	Y	7.16	14025680	11	1.2	7022921	2	31.32	6	F6:26082	501	511	Carbamidomethylation; Oxidation (M)	PEAKS DB
4	ATXAC_SVMPIII_01	S.ETHYSPDGR.E	N	6.05	10604574	9	2.2	5312371	2	33.95	6	F6:28734	83	91		PEAKS DB
4	ATXAC_SVMPIII_01	K.C(+57.02)PTM(+15.99)EKQC(+57.02)IALFGPNVYEAEDSC(+57.02)FK.D	Y	5.65	30093018	25	3.7	10041116	3	33.71	5	F5:28023	506	530	Carbamidomethylation; Oxidation (M)	PEAKS DB
4	ATXAC_SVMPIII_01	R.NEHKGMVLPGTKC(+57.02)ADGK.V	Y	5.42	18408923	17	-3.4	9214503	2	45.61	4	F4:39975	582	598	Carbamidomethylation	PEAKS DB
4	ATXAC_SVMPIII_01	E.NC(+57.02)RDPC(+57.02)C(+57.02)NATTC(+57.02)K.L	Y	5.28	16556273	13	-0.8	8288203	2	13.60	5	F5:7437	425	437	Carbamidomethylation	PEAKS DB
4	ATXAC_SVMPIII_01	R.AAKHDC(+57.02)DLPESC(+57.02)TGQSADC(+57.02)PM(+15.99)DDFQR.N	Y	5.21	30261899	26	2.5	10097398	3	29.39	5	F5:23648	464	489	Carbamidomethylation; Oxidation (M)	PEAKS DB
4	ATXAC_SVMPIII_01	D.C(+57.02)GTPENC(+57.02)R.D	Y	5.20	9923804	8	0.6	4971978	2	23.13	5	F5:17271	420	427	Carbamidomethylation	PEAKS DB
5	ATXAC_SVSP_05	K.TLC(+57.02)AGVLQGGIDTC(+57.02)GGDSGGPLIC(+57.02)NGQFQGILSWGSDPC(+57.02)AEPR.K	Y	133.86	44770195	43	0.3	11202625	4	45.75	5	F5:40020	185	227	Carbamidomethylation	PEAKS DB
5	ATXAC_SVSP_05	Y.SPQYFC(+57.02)GMTLINQEWVLTAAHC(+57.02)DK.T	Y	130.09	28683032	24	0.1	9571085	3	39.97	5	F5:34394	45	68	Carbamidomethylation	PEAKS DB
5	ATXAC_SVSP_05	Y.YSPQYFC(+57.02)GMTLINQEWVLTAAHC(+57.02)DK.T	Y	123.11	30313667	25	-0.7	10114622	3	40.83	6	F6:35650	44	68	Carbamidomethylation	PEAKS DB
5	ATXAC_SVSP_05	F.C(+57.02)GMTLINQEWVLTAAHC(+57.02)DK.T	Y	122.63	22460283	19	-0.9	7496827	3	35.46	5	F5:29734	50	68	Carbamidomethylation	PEAKS DB
5	ATXAC_SVSP_05	L.VIGGDEC(+57.02)DINEHPFLAFMYYSPQYFC(+57.02)GMTLINQEWVLTAAHC(+57.02)DK.T	Y	117.70	52393320	44	-0.5	10488732	5	52.08	6	F6:47830	25	68	Carbamidomethylation	PEAKS DB
5	ATXAC_SVSP_05	F.C(+57.02)GM(+15.99)TLINQEWVLTAAHC(+57.02)DK.T	Y	112.22	22620232	19	-0.3	7550148	3	32.46	5	F5:26622	50	68	Carbamidomethylation; Oxidation (M)	PEAKS DB
5	ATXAC_SVSP_05	F.M(+15.99)YYSPQYFC(+57.02)GMTLINQEWVLTAAHC(+57.02)DK.T	Y	111.90	33414653	27	-0.2	11148289	3	41.93	5	F5:36471	42	68	Oxidation (M); Carbamidomethylation	PEAKS DB
5	ATXAC_SVSP_05	A.FMYYSPQYFC(+57.02)GMTLINQEWVLTAAHC(+57.02)DK.T	Y	111.89	34725388	28	-0.3	11585199	3	45.32	6	F6:40293	41	68	Carbamidomethylation	PEAKS DB
5	ATXAC_SVSP_05	M.YYSPQYFC(+57.02)GMTLINQEWVLTAAHC(+57.02)DK.T	Y	104.74	31944299	26	-0.7	10658165	3	41.84	6	F6:36681	43	68	Carbamidomethylation	PEAKS DB
5	ATXAC_SVSP_05	F.M(+15.99)YYSPQYFC(+57.02)GM(+15.99)TLINQEWVLTAAHC(+57.02)DK.T	Y	101.13	33574602	27	-2.2	11201582	3	39.02	5	F5:33443	42	68	Oxidation (M); Carbamidomethylation	PEAKS DB
5	ATXAC_SVSP_05	R.IMGWGAITTSEDTYPDVPH.C	Y	100.46	20889463	19	-0.2	10454802	2	38.08	4	F4:32512	144	162		PEAKS DB
5	ATXAC_SVSP_05	K.KNVITDKDIM(+15.99)LIR.L	Y	100.19	15738861	13	-1.4	7879492	2	22.63	5	F5:16764	103	115	Oxidation (M)	PEAKS DB
5	ATXAC_SVSP_05	N.GQFQGILSWGSDPC(+57.02)AEPR.K	Y	98.45	20039159	18	-0.6	10029646	2	37.04	5	F5:31440	210	227	Carbamidomethylation	PEAKS DB
5	ATXAC_SVSP_05	T.LINQEWVLTAAHC(+57.02)DK.T	Y	97.16	17968879	15	-0.7	5999695	3	29.31	4	F4:23605	54	68	Carbamidomethylation	PEAKS DB
5	ATXAC_SVSP_05	C.GMTLINQEWVLTAAHC(+57.02)DK.T	Y	96.80	20859976	18	-0.3	6963396	3	34.84	5	F5:29228	51	68	Carbamidomethylation	PEAKS DB
5	ATXAC_SVSP_05	A.FMYYSPQYFC(+57.02)GM(+15.99)TLINQEWVLTAAHC(+57.02)DK.T	Y	95.37	34885337	28	-0.1	11638517	3	42.15	6	F6:37059	41	68	Carbamidomethylation; Oxidation (M)	PEAKS DB
5	ATXAC_SVSP_05	M.TLINQEWVLTAAHC(+57.02)DKTYMR.I	Y	95.20	24491882	20	-1.2	6133036	4	32.10	6	F6:26840	53	72	Carbamidomethylation	PEAKS DB
5	ATXAC_SVSP_05	H.IAPISLPSNPPSVGSVC(+57.02)R.I	N	93.99	18499719	18	-0.3	9259929	2	31.00	4	F4:25514	126	143	Carbamidomethylation	PEAKS DB
5	ATXAC_SVSP_05	V.ANDDEVIRYPK.E	Y	92.58	13186517	11	-0.9	6603325	2	20.82	4	F4:14772	83	93		PEAKS DB
5	ATXAC_SVSP_05	K.NVITDKDIMLIR.L	Y	92.10	14297963	12	-1.7	7159042	2	29.47	5	F5:23815	104	115		PEAKS DB
5	ATXAC_SVSP_05	A.FM(+15.99)YYSPQYFC(+57.02)GMTLINQEWVLTAAHC(+57.02)DK.T	Y	90.86	34885337	28	-0.2	11638516	3	44.07	6	F6:38887	41	68	Oxidation (M); Carbamidomethylation	PEAKS DB
5	ATXAC_SVSP_05	R.IM(+15.99)GWGAITTSEDTYPDVPH.C	Y	89.89	21049412	19	0.0	10534779	2	35.77	5	F5:30134	144	162	Oxidation (M)	PEAKS DB
5	ATXAC_SVSP_05	K.NSTHIAPISLPSNPPSVGSVC(+57.02)R.I	Y	89.52	22891536	22	-0.5	7640581	3	28.08	6	F6:22584	122	143	Carbamidomethylation	PEAKS DB
5	ATXAC_SVSP_05	F.MYYSPQYFC(+57.02)GM(+15.99)TLINQEWVLTAAHC(+57.02)DK.T	Y	88.63	33414653	27	-1.5	11148274	3	39.97	5	F5:34383	42	68	Carbamidomethylation; Oxidation (M)	PEAKS DB
5	ATXAC_SVSP_05	M.TLINQEWVLTAAHC(+57.02)DK.T	Y	87.36	18979357	16	-0.4	9499747	2	31.65	6	F6:26485	53	68	Carbamidomethylation	PEAKS DB
5	ATXAC_SVSP_05	N.STHIAPISLPSNPPSVGSVC(+57.02)R.I	Y	85.54	21751106	21	-0.6	7260437	3	28.11	4	F4:22263	123	143	Carbamidomethylation	PEAKS DB
5	ATXAC_SVSP_05	A.NDDEVIRYPK.E	Y	84.91	12476146	10	-3.5	6248124	2	20.70	5	F5:14656	84	93		PEAKS DB
5	ATXAC_SVSP_05	Y.SPQYFC(+57.02)GM(+15.99)TLINQEWVLTAAHC(+57.02)DK.T	Y	84.12	28842983	24	-0.5	9624396	3	37.47	6	F6:32316	45	68	Carbamidomethylation; Oxidation (M)	PEAKS DB
5	ATXAC_SVSP_05	S.VANDDEVIRYPK.E	Y	83.13	14177201	12	-1.1	7098666	2	19.51	5	F5:13417	82	93		PEAKS DB
5	ATXAC_SVSP_05	L.INQEWVLTAAHC(+57.02)DK.T	Y	80.41	16838038	14	0.4	5622755	3	25.99	5	F5:20188	55	68	Carbamidomethylation	PEAKS DB
5	ATXAC_SVSP_05	I.TDKDIMLIR.L	N	79.75	11036008	9	-0.2	5528076	2	29.45	5	F5:23661	107	115		PEAKS DB
5	ATXAC_SVSP_05	K.KNVITDKDIMLIR.L	Y	79.32	15578912	13	-0.6	7799525	2	24.91	5	F5:19002	103	115		PEAKS DB
5	ATXAC_SVSP_05	G.MTLINQEWVLTAAHC(+57.02)DK.T	Y	79.31	20289761	17	-0.7	6773322	3	34.66	4	F4:29048	52	68	Carbamidomethylation	PEAKS DB
5	ATXAC_SVSP_05	G.ILSWGSDPC(+57.02)AEPR.K	Y	78.92	14866874	13	-1.8	7443496	2	27.95	5	F5:22047	215	227	Carbamidomethylation	PEAKS DB
5	ATXAC_SVSP_05	T.LC(+57.02)AGVLQGGIDTC(+57.02)GGDSGGPLIC(+57.02)NGQFQGILSWGSDPC(+57.02)AEPR.K	Y	78.74	43759717	42	-0.8	10949993	4	45.83	6	F6:41092	186	227	Carbamidomethylation	PEAKS DB
5	ATXAC_SVSP_05	R.SVANDDEVIRYPK.E	Y	78.15	15047521	13	-0.7	7533828	2	20.68	5	F5:14799	81	93		PEAKS DB
5	ATXAC_SVSP_05	K.NVITDKDIM(+15.99)LIR.L	Y	77.80	14457911	12	0.1	4829377	3	26.83	4	F4:21000	104	115	Oxidation (M)	PEAKS DB
5	ATXAC_SVSP_05	G.IDTC(+57.02)GGDSGGPLIC(+57.02)NGQFQGILSWGSDPC(+57.02)AEPR.K	Y	76.88	35205444	33	-2.6	11745190	3	42.59	6	F6:37472	195	227	Carbamidomethylation	PEAKS DB
5	ATXAC_SVSP_05	K.TLC(+57.02)AGVLQGGIDTC(+57.02)GGDSGGPLIC(+57.02)NGQFQG.I	Y	76.12	30083425	30	0.5	10037886	3	39.79	6	F6:34685	185	214	Carbamidomethylation	PEAKS DB
5	ATXAC_SVSP_05	A.FM(+15.99)YYSPQYFC(+57.02)GM(+15.99)TLINQEWVLTAAHC(+57.02)DK.T	Y	75.76	35045288	28	0.5	11691841	3	40.89	6	F6:35740	41	68	Oxidation (M); Carbamidomethylation	PEAKS DB
5	ATXAC_SVSP_05	F.QGILSWGSDPC(+57.02)AEPR.K	Y	75.60	16717675	15	-0.7	8368904	2	31.92	4	F4:26295	213	227	Carbamidomethylation	PEAKS DB
5	ATXAC_SVSP_05	P.ISLPSNPPSVGSVC(+57.02)R.I	N	75.46	15687981	15	-1.0	7854055	2	27.10	6	F6:21748	129	143	Carbamidomethylation	PEAKS DB
5	ATXAC_SVSP_05	T.HIAPISLPSNPPSVGSVC(+57.02)R.I	N	75.22	19870309	19	-1.3	6633500	3	27.68	5	F5:21866	125	143	Carbamidomethylation	PEAKS DB
5	ATXAC_SVSP_05	N.VITDKDIMLIR.L	Y	75.15	13157533	11	-0.9	6588833	2	29.47	5	F5:23687	105	115		PEAKS DB
5	ATXAC_SVSP_05	R.IYLGIHTR.S	Y	75.04	9715552	8	-2.1	3248583	3	19.78	5	F5:13913	73	80		PEAKS DB
5	ATXAC_SVSP_05	N.PPSVGSVC(+57.02)R.I	N	72.01	9574702	9	-1.1	4797418	2	33.01	6	F6:27806	135	143	Carbamidomethylation	PEAKS DB
5	ATXAC_SVSP_05	Q.YFC(+57.02)GMTLINQEWVLTAAHC(+57.02)DK.T	Y	71.97	25561599	21	-0.6	8530601	3	39.18	5	F5:33636	48	68	Carbamidomethylation	PEAKS DB
5	ATXAC_SVSP_05	S.LPSNPPSVGSVC(+57.02)R.I	N	71.97	13686820	13	-1.3	6853474	2	21.15	6	F6:15430	131	143	Carbamidomethylation	PEAKS DB
5	ATXAC_SVSP_05	Y.FC(+57.02)GMTLINQEWVLTAAHC(+57.02)DK.T	Y	71.93	23930967	20	-3.9	7987031	3	37.89	6	F6:32779	49	68	Carbamidomethylation	PEAKS DB
5	ATXAC_SVSP_05	K.KNVITDKDIM.L	Y	70.69	11756219	10	-1.3	5888175	2	19.72	6	F6:14218	103	112		PEAKS DB
5	ATXAC_SVSP_05	R.IMGWGAITTSEDTYPDVPHC(+57.02)AN.I	Y	70.42	24340569	22	-0.4	8123593	3	36.88	4	F4:31291	144	165	Carbamidomethylation	PEAKS DB
5	ATXAC_SVSP_05	L.VIGGDEC(+57.02)DINEHPFLAFM(+15.99)YYSPQYFC(+57.02)GMTLINQEWVLTAAHC(+57.02)DK.T	Y	70.03	52553271	44	-2.0	10520706	5	48.62	6	F6:43680	25	68	Carbamidomethylation; Oxidation (M)	PEAKS DB
5	ATXAC_SVSP_05	S.THIAPISLPSNPPSVGSVC(+57.02)R.I	Y	69.99	20880786	20	-0.5	6970331	3	28.03	4	F4:22370	124	143	Carbamidomethylation	PEAKS DB
5	ATXAC_SVSP_05	Q.GILSWGSDPC(+57.02)AEPR.K	Y	69.55	15437089	14	-0.5	7728613	2	31.79	6	F6:26483	214	227	Carbamidomethylation	PEAKS DB
5	ATXAC_SVSP_05	V.ITDKDIMLIR.L	N	69.03	12166849	10	-1.3	6093489	2	29.45	5	F5:23747	106	115		PEAKS DB
5	ATXAC_SVSP_05	V.ITDKDIM(+15.99)LIR.L	N	68.50	12326798	10	-0.8	6173467	2	26.66	6	F6:21202	106	115	Oxidation (M)	PEAKS DB
5	ATXAC_SVSP_05	W.VLTAAHC(+57.02)DK.T	Y	68.49	10134964	9	-1.0	5077549	2	8.33	5	F5:2686	60	68	Carbamidomethylation	PEAKS DB
5	ATXAC_SVSP_05	R.KPAFYTK.V	Y	67.72	8534697	7	-0.2	2854971	3	11.55	4	F4:5742	228	234		PEAKS DB
5	ATXAC_SVSP_05	F.MYYSPQYFC(+57.02)GMTLINQEWVLTAAHC(+57.02)DK.T	Y	67.12	33254705	27	-0.4	11094969	3	43.14	5	F5:38025	42	68	Carbamidomethylation	PEAKS DB
5	ATXAC_SVSP_05	R.EAYNGLPAK.T	Y	67.07	9614869	9	-1.0	4817502	2	22.74	5	F5:16679	176	184		PEAKS DB
5	ATXAC_SVSP_05	R.IM(+15.99)GWGAITTSEDTYPDVPHC(+57.02)AN.I	Y	66.88	24500518	22	0.0	8176912	3	34.34	6	F6:29098	144	165	Oxidation (M); Carbamidomethylation	PEAKS DB
5	ATXAC_SVSP_05	R.SVANDDEVIR.Y	Y	66.52	11165411	10	-1.9	5592768	2	17.29	5	F5:11268	81	90		PEAKS DB
5	ATXAC_SVSP_05	C.AGVLQGGIDTC(+57.02)GGDSGGPLIC(+57.02)NGQFQGILSWGSDPC(+57.02)AEPR.K	Y	66.20	41028569	40	-0.7	10267208	4	44.81	6	F6:39699	188	227	Carbamidomethylation	PEAKS DB
5	ATXAC_SVSP_05	I.TDKDIM(+15.99)LIR.L	N	65.58	11195958	9	-1.2	5608045	2	26.69	5	F5:20828	107	115	Oxidation (M)	PEAKS DB
5	ATXAC_SVSP_05	I.SLPSNPPSVGSVC(+57.02)R.I	N	63.45	14557140	14	-0.5	7288639	2	22.29	4	F4:16654	130	143	Carbamidomethylation	PEAKS DB
5	ATXAC_SVSP_05	T.DKDIMLIR.L	N	62.96	10025532	8	-1.8	5022830	2	22.13	6	F6:16680	108	115		PEAKS DB
5	ATXAC_SVSP_05	K.KNVITDKDIML.I	Y	60.73	12887061	11	-1.1	6453596	2	25.41	5	F5:19546	103	113		PEAKS DB
5	ATXAC_SVSP_05	T.RSVANDDEVIR.Y	Y	60.11	12726422	11	-0.5	4252211	3	14.21	6	F6:8639	80	90		PEAKS DB
5	ATXAC_SVSP_05	Y.YSPQYFC(+57.02)GM(+15.99)TLINQEWVLTAAHC(+57.02)DK.T	Y	59.80	30473616	25	0.6	10167950	3	38.18	6	F6:33020	44	68	Carbamidomethylation; Oxidation (M)	PEAKS DB
5	ATXAC_SVSP_05	K.KNVITDKDIM(+15.99)L.I	Y	59.25	13047009	11	-1.2	6533569	2	23.47	6	F6:17971	103	113	Oxidation (M)	PEAKS DB
5	ATXAC_SVSP_05	V.LTAAHC(+57.02)DK.T	Y	57.85	9144280	8	-1.5	4582206	2	8.27	6	F6:2939	61	68	Carbamidomethylation	PEAKS DB
5	ATXAC_SVSP_05	T.RSVANDDEVIRYPK.E	Y	57.11	16608533	14	1.3	5546257	3	18.07	4	F4:12166	80	93		PEAKS DB
5	ATXAC_SVSP_05	L.VIGGDEC(+57.02)DINEHPFLAFMYYSPQYFC(+57.02)GM(+15.99)TLINQEWVLTAAHC(+57.02)DK.T	Y	56.71	52553271	44	-2.4	10520702	5	49.75	6	F6:44829	25	68	Carbamidomethylation; Oxidation (M)	PEAKS DB
5	ATXAC_SVSP_05	I.YLGIHTR.S	Y	56.03	8584712	7	-2.0	4302420	2	19.78	5	F5:13712	74	80		PEAKS DB
5	ATXAC_SVSP_05	K.NVITDKDIML.I	Y	54.71	11606111	10	-1.4	5813120	2	31.30	5	F5:25572	104	113		PEAKS DB
5	ATXAC_SVSP_05	K.KNVITDKDIM(+15.99).L	Y	54.37	11916169	10	0.1	5968158	2	14.97	6	F6:9403	103	112	Oxidation (M)	PEAKS DB
5	ATXAC_SVSP_05	V.ANDDEVIR.Y	Y	53.48	9304407	8	-0.9	4662272	2	17.29	5	F5:11295	83	90		PEAKS DB
5	ATXAC_SVSP_05	K.NVITDKDIM(+15.99).L	Y	52.64	10635220	9	-2.0	10645271	1	19.23	6	F6:13871	104	112	Oxidation (M)	PEAKS DB
5	ATXAC_SVSP_05	K.VFDYLPWIQS.I	N	51.41	12666284	10	-1.3	6343207	2	48.42	6	F6:43462	235	244		PEAKS DB
5	ATXAC_SVSP_05	T.DKDIM(+15.99)LIR.L	N	51.39	10185481	8	-1.5	5102806	2	18.34	6	F6:12874	108	115	Oxidation (M)	PEAKS DB
5	ATXAC_SVSP_05	R.EAYNGLPAKT.L	Y	50.99	10625345	10	-0.7	5322742	2	17.50	6	F6:12152	176	185		PEAKS DB
5	ATXAC_SVSP_05	D.SGGPLIC(+57.02)NGQFQGILSWGSDPC(+57.02)AEPR.K	Y	47.80	28022854	26	2.4	9351046	3	40.87	5	F5:35347	202	227	Carbamidomethylation	PEAKS DB
5	ATXAC_SVSP_05	L.SWGSDPC(+57.02)AEPR.K	Y	46.69	12605193	11	-2.5	6312653	2	19.61	5	F5:13528	217	227	Carbamidomethylation	PEAKS DB
5	ATXAC_SVSP_05	S.VANDDEVIR.Y	Y	46.56	10295090	9	-0.7	5157614	2	24.10	5	F5:18267	82	90		PEAKS DB
5	ATXAC_SVSP_05	R.SVANDDEVIRYPKEK.F	Y	46.30	17618896	15	-1.0	5883032	3	17.88	5	F5:11918	81	95		PEAKS DB
5	ATXAC_SVSP_05	K.VFDYLPWIQSIIAGNK.T	Y	46.23	18629930	16	-0.1	6220049	3	51.24	6	F6:46215	235	250		PEAKS DB
5	ATXAC_SVSP_05	D.DEVIRYPK.E	Y	46.18	10185447	8	-0.9	5102791	2	17.47	5	F5:11511	86	93		PEAKS DB
5	ATXAC_SVSP_05	K.TLC(+57.02)AGVLQGGIDTC(+57.02)GGDSGGPLIC(+57.02)N.G	Y	45.89	24911140	25	-3.0	8313761	3	37.69	4	F4:32188	185	209	Carbamidomethylation	PEAKS DB
5	ATXAC_SVSP_05	K.EKFIC(+57.02)PNK.K	Y	45.53	10345219	8	-0.5	3458477	3	13.07	5	F5:7093	94	101	Carbamidomethylation	PEAKS DB
5	ATXAC_SVSP_05	L.IC(+57.02)NGQFQGILSWGSDPC(+57.02)AEPR.K	Y	45.10	23910735	21	-1.4	7980306	3	37.96	6	F6:32828	207	227	Carbamidomethylation	PEAKS DB
5	ATXAC_SVSP_05	K.TLC(+57.02)AGVLQGGIDTC(+57.02)GGD.S	Y	44.91	16927448	17	0.9	8473804	2	33.19	6	F6:27955	185	201	Carbamidomethylation	PEAKS DB
5	ATXAC_SVSP_05	A.YNGLPAK.T	N	44.73	7614072	7	-1.3	7624135	1	22.69	5	F5:16916	178	184		PEAKS DB
5	ATXAC_SVSP_05	L.TAAHC(+57.02)DK.T	Y	44.45	8013439	7	0.3	4016794	2	8.25	6	F6:2901	62	68	Carbamidomethylation	PEAKS DB
5	ATXAC_SVSP_05	K.KKNVITDK.D	Y	44.02	9445654	8	-0.9	3158621	3	5.97	6	F6:1476	102	109		PEAKS DB
5	ATXAC_SVSP_05	K.NVITDKDIMLI.R	Y	43.54	12736952	11	0.2	6378550	2	36.70	4	F4:31139	104	114		PEAKS DB
5	ATXAC_SVSP_05	K.VFDYLPWIQ.S	N	42.63	11795964	9	-1.3	5908047	2	49.12	6	F6:44053	235	243		PEAKS DB
5	ATXAC_SVSP_05	K.TLC(+57.02)AGVLQGGID.T	N	42.18	12025966	12	-1.3	6023047	2	32.53	6	F6:27265	185	196	Carbamidomethylation	PEAKS DB
5	ATXAC_SVSP_05	K.KNVITDK.D	Y	41.65	8164705	7	-0.7	4092422	2	8.08	6	F6:2619	103	109		PEAKS DB
5	ATXAC_SVSP_05	W.GSDPC(+57.02)AEPR.K	Y	40.08	9874080	9	-1.6	4947104	2	9.97	6	F6:4402	219	227	Carbamidomethylation	PEAKS DB
5	ATXAC_SVSP_05	K.NVITDKDIM.L	Y	38.71	10475271	9	-0.3	5247707	2	24.90	5	F5:18961	104	112		PEAKS DB
5	ATXAC_SVSP_05	K.EKFIC(+57.02)PNKK.K	Y	38.60	11626168	9	-0.7	3885460	3	10.62	4	F4:4521	94	102	Carbamidomethylation	PEAKS DB
5	ATXAC_SVSP_05	G.M(+15.99)TLINQEWVLTAAHC(+57.02)DK.T	Y	38.29	20449711	17	-2.9	6826624	3	31.98	5	F5:26257	52	68	Oxidation (M); Carbamidomethylation	PEAKS DB
5	ATXAC_SVSP_05	N.VITDKDIM(+15.99)LIR.L	Y	38.17	13317483	11	-3.2	6668793	2	24.71	6	F6:19257	105	115	Oxidation (M)	PEAKS DB
5	ATXAC_SVSP_05	K.VFDYLPWIQSI.I	N	37.26	13797125	11	-0.7	6908630	2	53.48	6	F6:48524	235	245		PEAKS DB
5	ATXAC_SVSP_05	F.C(+57.02)GMTLINQEWVLTAAHC(+57.02)DKTYM(+15.99)R.I	Y	37.11	28132759	23	0.5	7043266	4	33.39	6	F6:28184	50	72	Carbamidomethylation; Oxidation (M)	PEAKS DB
5	ATXAC_SVSP_05	E.KFIC(+57.02)PNK.K	Y	35.79	9054793	7	-1.8	4537461	2	13.07	5	F5:6995	95	101	Carbamidomethylation	PEAKS DB
5	ATXAC_SVSP_05	K.FIC(+57.02)PNKK.K	Y	34.86	9054793	7	-0.6	3028335	3	10.14	5	F5:4131	96	102	Carbamidomethylation	PEAKS DB
5	ATXAC_SVSP_05	K.EKFIC(+57.02)PN.K	N	33.33	9064269	7	0.0	4542207	2	17.37	6	F6:11852	94	100	Carbamidomethylation	PEAKS DB
5	ATXAC_SVSP_05	K.TLC(+57.02)AGVLQGG.I	N	32.46	9744855	10	-0.7	4882497	2	26.31	6	F6:20913	185	194	Carbamidomethylation	PEAKS DB
5	ATXAC_SVSP_05	R.IYLGIHT.R	Y	30.82	8154541	7	-0.5	4087341	2	26.07	4	F4:20380	73	79		PEAKS DB
5	ATXAC_SVSP_05	D.EVIRYPK.E	Y	30.73	9035178	7	-0.9	4527657	2	14.39	6	F6:8839	87	93		PEAKS DB
5	ATXAC_SVSP_05	D.KDIMLIR.L	N	29.09	8875262	7	-2.1	4447695	2	19.02	6	F6:13529	109	115		PEAKS DB
5	ATXAC_SVSP_05	K.NVITDKDIM(+15.99)L.I	Y	28.04	11766060	10	-0.4	5893100	2	28.72	6	F6:23281	104	113	Oxidation (M)	PEAKS DB
5	ATXAC_SVSP_05	G.SDPC(+57.02)AEPR.K	Y	26.98	9303865	8	-0.8	4662001	2	9.69	6	F6:4078	220	227	Carbamidomethylation	PEAKS DB
5	ATXAC_SVSP_05	K.VFDYLPW.I	N	24.20	9384538	7	-0.4	4702340	2	46.74	5	F5:41331	235	241		PEAKS DB
5	ATXAC_SVSP_05	K.NVITDKD.I	Y	23.55	8034025	7	-0.8	4027082	2	12.41	5	F5:6253	104	110		PEAKS DB
5	ATXAC_SVSP_05	M.RIYLGIHTR.S	Y	17.97	11276564	9	-1.5	3768922	3	16.82	6	F6:11276	72	80		PEAKS DB
5	ATXAC_SVSP_05	P.RKPAFYTK.V	Y	14.53	10095709	8	-0.2	3375308	3	10.72	4	F4:4824	227	234		PEAKS DB
5	ATXAC_SVSP_05	K.FIC(+57.02)PNKKK.N	Y	13.85	10335742	8	-1.0	3455317	3	7.68	6	F6:2498	96	103	Carbamidomethylation	PEAKS DB
5	ATXAC_SVSP_05	K.VFDYLPWIQSIIAGNKTATC(+57.02)PP	Y	11.47	24902617	22	1.5	8310958	3	52.08	6	F6:47257	235	256	Carbamidomethylation	PEAKS DB
5	ATXAC_SVSP_05	K.TLC(+57.02)AGVLQGGIDTC(+57.02)GGDSGGPLIC(+57.02)NGQFQ.G	Y	10.21	29513210	29	0.2	9847811	3	40.01	6	F6:34940	185	213	Carbamidomethylation	PEAKS DB
5	ATXAC_SVSP_05	K.DIM(+15.99)LIRLNR.P	N	9.73	11586543	9	-0.8	3872251	3	17.81	6	F6:12359	110	118	Oxidation (M)	PEAKS DB
5	ATXAC_SVSP_05	R.IMGWGAITTSED.T	Y	8.37	12795754	12	-0.7	6407946	2	37.87	4	F4:32343	144	155		PEAKS DB
5	ATXAC_SVSP_05	K.TLC(+57.02)AGVLQGGIDTC(+57.02)GGDSGGPLIC(+57.02)NGQF.Q	Y	7.97	28232627	28	-4.4	9420907	3	41.14	4	F4:35702	185	212	Carbamidomethylation	PEAKS DB
5	ATXAC_SVSP_05	P.SVGSVC(+57.02)R.I	N	7.14	7633647	7	-1.2	3826891	2	9.58	6	F6:3985	137	143	Carbamidomethylation	PEAKS DB
14	ATXAC_SVSP_02	K.DTC(+57.02)WGDSGGPLIC(+57.02)NGELQGIVSWGAHPC(+57.02)GQPHNPGVYTK.V	N	139.48	42208892	39	-1.0	10562285	4	38.18	6	F6:32983	200	238	Carbamidomethylation	PEAKS DB
14	ATXAC_SVSP_02	Y.PDVPHC(+57.02)ANINILDHEVC(+57.02)R.A	N	133.42	21580049	18	-1.5	7203411	3	29.60	4	F4:23943	160	177	Carbamidomethylation	PEAKS DB
14	ATXAC_SVSP_02	R.FHC(+57.02)GGTLINQEWVLTAANC(+57.02)DR.K	Y	119.31	24611267	21	-1.2	8213819	3	34.35	6	F6:29035	50	70	Carbamidomethylation	PEAKS DB
14	ATXAC_SVSP_02	R.FHC(+57.02)GGTLINQEWVLTAANC(+57.02)DRK.N	Y	116.10	25892217	22	-0.6	8640807	3	30.77	5	F5:24958	50	71	Carbamidomethylation	PEAKS DB
14	ATXAC_SVSP_02	K.ETYPDVPHC(+57.02)ANINILDHEVC(+57.02)R.A	N	113.06	25511584	21	-0.9	8513926	3	29.55	6	F6:24205	157	177	Carbamidomethylation	PEAKS DB
14	ATXAC_SVSP_02	R.AAYPWQPVSSTTLC(+57.02)AGILQGGK.D	N	108.63	23041572	22	-0.9	7690590	3	37.99	6	F6:32588	178	199	Carbamidomethylation	PEAKS DB
14	ATXAC_SVSP_02	R.RFHC(+57.02)GGTLINQEWVLTAANC(+57.02)DR.K	Y	104.51	26172278	22	-1.7	6553131	4	31.55	5	F5:25909	49	70	Carbamidomethylation	PEAKS DB
14	ATXAC_SVSP_02	P.DVPHC(+57.02)ANINILDHEVC(+57.02)R.A	N	103.06	20609519	17	-0.6	6879908	3	29.63	4	F4:23966	161	177	Carbamidomethylation	PEAKS DB
14	ATXAC_SVSP_02	Y.PWQPVSSTTLC(+57.02)AGILQGGK.D	N	99.43	19990197	19	1.6	10005187	2	43.69	5	F5:38251	181	199	Carbamidomethylation	PEAKS DB
14	ATXAC_SVSP_02	R.IMGWGTISPTKETYPDVPHC(+57.02)ANINILDHEVC(+57.02)R.A	N	99.25	37227644	32	-0.4	7455599	5	35.05	6	F6:29729	146	177	Carbamidomethylation	PEAKS DB
14	ATXAC_SVSP_02	R.RFHC(+57.02)GGTLINQEWVLTAANC(+57.02)DRK.N	Y	98.23	27453228	23	-1.2	6873372	4	28.50	5	F5:22745	49	71	Carbamidomethylation	PEAKS DB
14	ATXAC_SVSP_02	I.IGGDEC(+57.02)NINEHR.F	Y	97.67	14126102	12	-0.7	7073119	2	16.50	5	F5:10504	26	37	Carbamidomethylation	PEAKS DB
14	ATXAC_SVSP_02	T.YPDVPHC(+57.02)ANINILDHEVC(+57.02)R.A	N	94.60	23210681	19	2.4	7746985	3	29.57	6	F6:24252	159	177	Carbamidomethylation	PEAKS DB
14	ATXAC_SVSP_02	K.RPVNDSPHIAPLSLPSSPPSVGSVC(+57.02)R.I	Y	94.06	27253970	26	-0.1	9094728	3	28.36	4	F4:22553	120	145	Carbamidomethylation	PEAKS DB
14	ATXAC_SVSP_02	K.DTC(+57.02)WGDSGGPLIC(+57.02)NGELQGIVSWGAHPC(+57.02)GQPHNPGVY.T	N	91.30	39917463	37	-0.8	9989431	4	41.49	6	F6:36427	200	236	Carbamidomethylation	PEAKS DB
14	ATXAC_SVSP_02	I.GGDEC(+57.02)NINEHR.F	N	90.64	12995262	11	-1.1	6507697	2	16.53	5	F5:10466	27	37	Carbamidomethylation	PEAKS DB
14	ATXAC_SVSP_02	K.TYTKWDKDIMLIR.L	Y	88.72	16818861	13	-1.3	4214783	4	28.58	6	F6:23156	105	117		PEAKS DB
14	ATXAC_SVSP_02	R.LKRPVNDSPHIAPLSLPSSPPSVGSVC(+57.02)R.I	Y	88.56	29665759	28	-1.2	7426504	4	26.61	5	F5:20705	118	145	Carbamidomethylation	PEAKS DB
14	ATXAC_SVSP_02	R.IM(+15.99)GWGTISPTK.E	N	87.79	12056115	11	-1.7	6038120	2	25.41	5	F5:19400	146	156	Oxidation (M)	PEAKS DB
14	ATXAC_SVSP_02	K.TYTKWDKDIM(+15.99)LIR.L	Y	86.66	16978811	13	-0.5	5669673	3	26.59	5	F5:20738	105	117	Oxidation (M)	PEAKS DB
14	ATXAC_SVSP_02	R.IMGWGTISPTK.E	N	86.04	11896166	11	-1.8	5958145	2	29.80	5	F5:23913	146	156		PEAKS DB
14	ATXAC_SVSP_02	K.VSDYTEWIK.S	N	84.83	11395498	9	-1.0	5707816	2	29.72	5	F5:23850	239	247		PEAKS DB
14	ATXAC_SVSP_02	R.IM(+15.99)GWGTISPTKETYPDVPHC(+57.02)ANINILDHEVC(+57.02)R.A	N	83.77	37387593	32	-0.9	7487584	5	33.36	6	F6:28054	146	177	Oxidation (M); Carbamidomethylation	PEAKS DB
14	ATXAC_SVSP_02	H.IAPLSLPSSPPSVGSVC(+57.02)R.I	N	81.07	18229611	18	-0.8	9124871	2	32.02	4	F4:25905	128	145	Carbamidomethylation	PEAKS DB
14	ATXAC_SVSP_02	V.SSTTLC(+57.02)AGILQGGK.D	N	80.02	13917079	14	-0.8	6968607	2	24.98	4	F4:19185	186	199	Carbamidomethylation	PEAKS DB
14	ATXAC_SVSP_02	S.ELIIGGDEC(+57.02)NINEHR.F	Y	79.71	17678209	15	-0.1	5902809	3	23.38	4	F4:17567	23	37	Carbamidomethylation	PEAKS DB
14	ATXAC_SVSP_02	P.HIAPLSLPSSPPSVGSVC(+57.02)R.I	N	78.62	19600200	19	0.2	6543474	3	28.39	6	F6:23051	127	145	Carbamidomethylation	PEAKS DB
14	ATXAC_SVSP_02	L.PSSPPSVGSVC(+57.02)R.I	N	78.10	12285870	12	-1.8	6152997	2	33.09	5	F5:27334	134	145	Carbamidomethylation	PEAKS DB
14	ATXAC_SVSP_02	S.PPSVGSVC(+57.02)R.I	N	72.01	9574702	9	-1.1	4797418	2	33.01	6	F6:27806	137	145	Carbamidomethylation	PEAKS DB
14	ATXAC_SVSP_02	P.VSSTTLC(+57.02)AGILQGGK.D	N	71.85	14907762	15	-0.3	7463951	2	26.59	4	F4:20843	185	199	Carbamidomethylation	PEAKS DB
14	ATXAC_SVSP_02	K.WDKDIMLIR.L	N	71.61	11886324	9	-0.2	5953234	2	29.25	4	F4:23612	109	117		PEAKS DB
14	ATXAC_SVSP_02	K.FFC(+57.02)LSSK.T	Y	71.39	8874211	7	0.2	4447179	2	24.67	4	F4:18777	98	104	Carbamidomethylation	PEAKS DB
14	ATXAC_SVSP_02	V.PHC(+57.02)ANINILDHEVC(+57.02)R.A	N	70.82	18468567	15	-1.1	6166255	3	29.58	6	F6:24286	163	177	Carbamidomethylation	PEAKS DB
14	ATXAC_SVSP_02	P.LSLPSSPPSVGSVC(+57.02)R.I	N	70.39	15417871	15	-0.5	5149360	3	28.18	5	F5:22344	131	145	Carbamidomethylation	PEAKS DB
14	ATXAC_SVSP_02	W.GAHPC(+57.02)GQPHNPGVYTK.V	N	70.23	17187947	16	-0.8	4307056	4	11.86	4	F4:5778	223	238	Carbamidomethylation	PEAKS DB
14	ATXAC_SVSP_02	K.VSDYTEWIKS.I	N	69.57	12265819	10	-0.8	6142977	2	29.80	5	F5:23980	239	248		PEAKS DB
14	ATXAC_SVSP_02	K.SIIAGNTAAAC(+57.02)PP	N	67.49	12416074	13	-0.4	6218107	2	24.78	4	F4:18845	248	260	Carbamidomethylation	PEAKS DB
14	ATXAC_SVSP_02	K.RPVNDSPHIAP.L	Y	66.44	12016204	11	-0.4	4015472	3	15.03	4	F4:8950	120	130		PEAKS DB
14	ATXAC_SVSP_02	L.C(+57.02)AGILQGGK.D	N	65.23	9024644	9	-2.2	4522385	2	23.16	6	F6:17834	191	199	Carbamidomethylation	PEAKS DB
14	ATXAC_SVSP_02	K.EKFFC(+57.02)LSSK.T	Y	64.45	11445586	9	-0.6	5732863	2	22.38	6	F6:16853	96	104	Carbamidomethylation	PEAKS DB
14	ATXAC_SVSP_02	I.NILDHEVC(+57.02)R.A	N	64.01	11545502	9	-0.8	5782819	2	22.81	6	F6:17383	169	177	Carbamidomethylation	PEAKS DB
14	ATXAC_SVSP_02	T.TLC(+57.02)AGILQGGK.D	N	63.53	11165961	11	-1.2	5593046	2	23.38	4	F4:17455	189	199	Carbamidomethylation	PEAKS DB
14	ATXAC_SVSP_02	W.DKDIMLIR.L	N	62.96	10025532	8	-1.8	5022830	2	22.13	6	F6:16680	110	117		PEAKS DB
14	ATXAC_SVSP_02	H.C(+57.02)ANINILDHEVC(+57.02)R.A	N	62.62	16127450	13	-0.6	5385886	3	24.73	4	F4:18962	165	177	Carbamidomethylation	PEAKS DB
14	ATXAC_SVSP_02	N.INILDHEVC(+57.02)R.A	N	62.41	12676343	10	-1.4	4235515	3	22.86	5	F5:16901	168	177	Carbamidomethylation	PEAKS DB
14	ATXAC_SVSP_02	S.LPSSPPSVGSVC(+57.02)R.I	N	61.84	13416710	13	-1.1	6718420	2	22.00	4	F4:16014	133	145	Carbamidomethylation	PEAKS DB
14	ATXAC_SVSP_02	P.VNDSPHIAPLSLPSSPPSVGSVC(+57.02)R.I	Y	59.08	24722432	24	-2.2	8250865	3	31.02	5	F5:25287	122	145	Carbamidomethylation	PEAKS DB
14	ATXAC_SVSP_02	R.FLVALYTSR.S	Y	58.93	10685968	9	0.5	5353060	2	31.45	4	F4:25726	38	46		PEAKS DB
14	ATXAC_SVSP_02	T.KVSDYTEWIK.S	N	58.21	12676448	10	0.7	6348301	2	27.13	6	F6:21828	238	247		PEAKS DB
14	ATXAC_SVSP_02	L.IIGGDEC(+57.02)NINEHR.F	Y	55.86	15256943	13	-0.2	5095720	3	16.75	4	F4:10814	25	37	Carbamidomethylation	PEAKS DB
14	ATXAC_SVSP_02	K.RPVNDSPHIAPL.S	Y	54.42	13147043	12	-0.4	4392419	3	20.32	4	F4:14469	120	131		PEAKS DB
14	ATXAC_SVSP_02	K.ETYPDVPHC(+57.02)AN.I	N	53.61	13015347	11	-0.3	6517744	2	20.16	4	F4:14175	157	167	Carbamidomethylation	PEAKS DB
14	ATXAC_SVSP_02	L.SLPSSPPSVGSVC(+57.02)R.I	N	53.14	14287031	14	-0.9	7153582	2	22.87	6	F6:17804	132	145	Carbamidomethylation	PEAKS DB
14	ATXAC_SVSP_02	I.MGWGTISPTK.E	N	52.23	10765325	10	-0.8	5392731	2	41.58	5	F5:36037	147	156		PEAKS DB
14	ATXAC_SVSP_02	W.DKDIM(+15.99)LIR.L	N	51.39	10185481	8	-1.5	5102806	2	18.34	6	F6:12874	110	117	Oxidation (M)	PEAKS DB
14	ATXAC_SVSP_02	K.TYTKWDK.D	Y	49.54	9404654	7	-0.5	4712397	2	12.97	5	F5:6865	105	111		PEAKS DB
14	ATXAC_SVSP_02	K.ETYPDVPH.C	N	48.21	9564240	8	-0.3	4792191	2	20.41	4	F4:14410	157	164		PEAKS DB
14	ATXAC_SVSP_02	K.WDKDIM(+15.99)LIR.L	N	48.06	12046274	9	-0.5	4025496	3	25.43	6	F6:19963	109	117	Oxidation (M)	PEAKS DB
14	ATXAC_SVSP_02	R.LKRPVNDSPHIAP.L	Y	44.77	14427993	13	-0.8	4819400	3	15.81	4	F4:9882	118	130		PEAKS DB
14	ATXAC_SVSP_02	F.LVALYTSR.S	Y	43.46	9215283	8	-1.0	4617710	2	21.84	6	F6:16290	39	46		PEAKS DB
14	ATXAC_SVSP_02	R.LKRPVNDSPHIAPL.S	Y	42.39	15558834	14	0.7	5196354	3	19.90	4	F4:13926	118	131		PEAKS DB
14	ATXAC_SVSP_02	D.VPHC(+57.02)ANINILDHEVC(+57.02)R.A	N	36.45	19459250	16	-0.1	4874885	4	23.44	5	F5:17610	162	177	Carbamidomethylation	PEAKS DB
14	ATXAC_SVSP_02	W.VLTAANC(+57.02)DR.K	Y	29.62	10184866	9	-1.0	5102501	2	12.37	5	F5:6277	62	70	Carbamidomethylation	PEAKS DB
14	ATXAC_SVSP_02	D.KDIMLIR.L	N	29.09	8875262	7	-2.1	4447695	2	19.02	6	F6:13529	111	117		PEAKS DB
14	ATXAC_SVSP_02	R.LKRPVND.S	Y	26.53	8404817	7	-2.9	4212469	2	8.51	5	F5:2816	118	124		PEAKS DB
14	ATXAC_SVSP_02	M.GWGTISPTK.E	N	25.57	9454919	9	-0.8	4737529	2	21.14	6	F6:15697	148	156		PEAKS DB
14	ATXAC_SVSP_02	T.KETYPDVPHC(+57.02)ANINILDHEVC(+57.02)R.A	N	23.25	26792534	22	-1.2	6708198	4	26.89	6	F6:21483	156	177	Carbamidomethylation	PEAKS DB
14	ATXAC_SVSP_02	R.IMGWGTISPTKETYPDVPHC(+57.02)AN.I	N	22.84	24731406	22	2.7	8253897	3	32.08	4	F4:26476	146	167	Carbamidomethylation	PEAKS DB
14	ATXAC_SVSP_02	K.ETYPDVPHC(+57.02)ANIN.I	N	21.05	15286616	13	-0.7	7653375	2	24.23	6	F6:18834	157	169	Carbamidomethylation	PEAKS DB
14	ATXAC_SVSP_02	R.AAYPWQPVSSTTL.C	N	18.35	14197034	13	-1.0	7108582	2	38.12	4	F4:32481	178	190		PEAKS DB
14	ATXAC_SVSP_02	R.AAYPWQPVSSTTLC(+57.02).A	N	18.23	15797340	14	-0.7	7908737	2	37.52	4	F4:31875	178	191	Carbamidomethylation	PEAKS DB
14	ATXAC_SVSP_02	N.ILDHEVC(+57.02)R.A	N	17.79	10405073	8	-0.5	3478429	3	14.29	4	F4:8270	170	177	Carbamidomethylation	PEAKS DB
14	ATXAC_SVSP_02	N.DSPHIAPLSLPSSPPSVGSVC(+57.02)R.I	Y	14.66	22591316	22	4.4	7540544	3	28.29	6	F6:22836	124	145	Carbamidomethylation	PEAKS DB
14	ATXAC_SVSP_02	W.VLTAANC(+57.02)DRK.N	Y	13.30	11465815	10	-0.5	3832009	3	9.38	5	F5:3419	62	71	Carbamidomethylation	PEAKS DB
14	ATXAC_SVSP_02	R.LKRPVNDSPH.I	Y	12.78	11616254	10	0.0	3882157	3	9.27	4	F4:3550	118	127		PEAKS DB
14	ATXAC_SVSP_02	K.WDKDIML.I	N	12.00	9194473	7	-0.6	4607307	2	31.34	4	F4:25643	109	115		PEAKS DB
14	ATXAC_SVSP_02	K.NVTNEDEQTRVPK.E	Y	10.79	15287482	13	-1.3	3831938	4	14.33	4	F4:8361	83	95		PEAKS DB
14	ATXAC_SVSP_02	S.TTLC(+57.02)AGILQGGK.D	N	8.55	12176438	12	2.9	6098309	2	34.76	4	F4:29224	188	199	Carbamidomethylation	PEAKS DB
14	ATXAC_SVSP_02	R.AAYPWQPV.S	N	7.73	9304599	8	-0.5	4662370	2	34.84	4	F4:29218	178	185		PEAKS DB
14	ATXAC_SVSP_02	K.DTC(+57.02)WGDSGGPLIC(+57.02)N.G	N	7.49	15506130	14	2.0	7763153	2	35.39	4	F4:29856	200	213	Carbamidomethylation	PEAKS DB
14	ATXAC_SVSP_02	F.LVALYTSRSRR.F	Y	7.29	13207626	11	3.8	6613911	2	28.63	6	F6:23313	39	49		PEAKS DB
14	ATXAC_SVSP_02	P.SVGSVC(+57.02)R.I	N	7.14	7633647	7	-1.2	3826891	2	9.58	6	F6:3985	139	145	Carbamidomethylation	PEAKS DB
14	ATXAC_SVSP_02	K.FFC(+57.02)LSSKTYTK.W	Y	6.18	13806748	11	0.4	6913450	2	43.19	4	F4:37659	98	108	Carbamidomethylation	PEAKS DB
11	ATXAC_SVSP_03	K.DTC(+57.02)WGDSGGPLIC(+57.02)NGELQGIVSWGAHPC(+57.02)GQPHNPGVYTK.V	N	139.48	42208892	39	-1.0	10562285	4	38.18	6	F6:32983	198	236	Carbamidomethylation	PEAKS DB
11	ATXAC_SVSP_03	Y.PDVPHC(+57.02)ANINILDHEVC(+57.02)R.A	N	133.42	21580049	18	-1.5	7203411	3	29.60	4	F4:23943	158	175	Carbamidomethylation	PEAKS DB
11	ATXAC_SVSP_03	R.VSNSEHIAPLSLPSSPPSVGSVC(+57.02)R.I	Y	120.17	24762380	24	-0.6	8264194	3	29.47	5	F5:23682	120	143	Carbamidomethylation	PEAKS DB
11	ATXAC_SVSP_03	K.ETYPDVPHC(+57.02)ANINILDHEVC(+57.02)R.A	N	113.06	25511584	21	-0.9	8513926	3	29.55	6	F6:24205	155	175	Carbamidomethylation	PEAKS DB
11	ATXAC_SVSP_03	R.AAYPWQPVSSTTLC(+57.02)AGILQGGK.D	N	108.63	23041572	22	-0.9	7690590	3	37.99	6	F6:32588	176	197	Carbamidomethylation	PEAKS DB
11	ATXAC_SVSP_03	P.DVPHC(+57.02)ANINILDHEVC(+57.02)R.A	N	103.06	20609519	17	-0.6	6879908	3	29.63	4	F4:23966	159	175	Carbamidomethylation	PEAKS DB
11	ATXAC_SVSP_03	L.IVGGDEC(+57.02)NINEHR.S	Y	102.11	15116787	13	-0.4	7568463	2	15.33	5	F5:9306	25	37	Carbamidomethylation	PEAKS DB
11	ATXAC_SVSP_03	Y.PWQPVSSTTLC(+57.02)AGILQGGK.D	N	99.43	19990197	19	1.6	10005187	2	43.69	5	F5:38251	179	197	Carbamidomethylation	PEAKS DB
11	ATXAC_SVSP_03	R.IMGWGTISPTKETYPDVPHC(+57.02)ANINILDHEVC(+57.02)R.A	N	99.25	37227644	32	-0.4	7455599	5	35.05	6	F6:29729	144	175	Carbamidomethylation	PEAKS DB
11	ATXAC_SVSP_03	K.KDDEVDKDIMLIK.L	Y	96.59	15608069	13	-0.9	5212758	3	24.71	4	F4:18914	103	115		PEAKS DB
11	ATXAC_SVSP_03	I.VGGDEC(+57.02)NINEHR.S	Y	95.91	13985946	12	-1.1	7003038	2	14.86	5	F5:8795	26	37	Carbamidomethylation	PEAKS DB
11	ATXAC_SVSP_03	T.YPDVPHC(+57.02)ANINILDHEVC(+57.02)R.A	N	94.60	23210681	19	2.4	7746985	3	29.57	6	F6:24252	157	175	Carbamidomethylation	PEAKS DB
11	ATXAC_SVSP_03	K.DDEVDKDIMLIK.L	Y	92.28	14327119	12	-1.1	7173624	2	30.25	4	F4:24722	104	115		PEAKS DB
11	ATXAC_SVSP_03	K.DTC(+57.02)WGDSGGPLIC(+57.02)NGELQGIVSWGAHPC(+57.02)GQPHNPGVY.T	N	91.30	39917463	37	-0.8	9989431	4	41.49	6	F6:36427	198	234	Carbamidomethylation	PEAKS DB
11	ATXAC_SVSP_03	V.GGDEC(+57.02)NINEHR.S	N	90.64	12995262	11	-1.1	6507697	2	16.53	5	F5:10466	27	37	Carbamidomethylation	PEAKS DB
11	ATXAC_SVSP_03	K.NFQM(+15.99)QLGVHSK.K	Y	89.16	13036343	11	-1.6	6528234	2	16.85	5	F5:10822	70	80	Oxidation (M)	PEAKS DB
11	ATXAC_SVSP_03	R.IM(+15.99)GWGTISPTK.E	N	87.79	12056115	11	-1.7	6038120	2	25.41	5	F5:19400	144	154	Oxidation (M)	PEAKS DB
11	ATXAC_SVSP_03	R.IMGWGTISPTK.E	N	86.04	11896166	11	-1.8	5958145	2	29.80	5	F5:23913	144	154		PEAKS DB
11	ATXAC_SVSP_03	K.VSDYTEWIK.S	N	84.83	11395498	9	-1.0	5707816	2	29.72	5	F5:23850	237	245		PEAKS DB
11	ATXAC_SVSP_03	D.SRVSNSEHIAPLSLPSSPPSVGSVC(+57.02)R.I	Y	84.26	27193711	26	0.6	9074648	3	26.79	5	F5:20981	118	143	Carbamidomethylation	PEAKS DB
11	ATXAC_SVSP_03	R.IM(+15.99)GWGTISPTKETYPDVPHC(+57.02)ANINILDHEVC(+57.02)R.A	N	83.77	37387593	32	-0.9	7487584	5	33.36	6	F6:28054	144	175	Oxidation (M); Carbamidomethylation	PEAKS DB
11	ATXAC_SVSP_03	H.IAPLSLPSSPPSVGSVC(+57.02)R.I	N	81.07	18229611	18	-0.8	9124871	2	32.02	4	F4:25905	126	143	Carbamidomethylation	PEAKS DB
11	ATXAC_SVSP_03	N.SEHIAPLSLPSSPPSVGSVC(+57.02)R.I	N	80.38	21760945	21	-0.8	7263715	3	29.22	6	F6:23856	123	143	Carbamidomethylation	PEAKS DB
11	ATXAC_SVSP_03	V.SSTTLC(+57.02)AGILQGGK.D	N	80.02	13917079	14	-0.8	6968607	2	24.98	4	F4:19185	184	197	Carbamidomethylation	PEAKS DB
11	ATXAC_SVSP_03	E.HIAPLSLPSSPPSVGSVC(+57.02)R.I	N	78.62	19600200	19	0.2	6543474	3	28.39	6	F6:23051	125	143	Carbamidomethylation	PEAKS DB
11	ATXAC_SVSP_03	L.PSSPPSVGSVC(+57.02)R.I	N	78.10	12285870	12	-1.8	6152997	2	33.09	5	F5:27334	132	143	Carbamidomethylation	PEAKS DB
11	ATXAC_SVSP_03	K.KVLNEDEQTR.D	Y	78.03	12306204	10	-0.8	4112137	3	10.42	6	F6:4724	81	90		PEAKS DB
11	ATXAC_SVSP_03	K.NFQMQLGVHSK.K	Y	75.03	12876394	11	-1.1	4302199	3	21.32	5	F5:15345	70	80		PEAKS DB
11	ATXAC_SVSP_03	K.VLNEDEQTR.D	Y	72.81	11025254	9	-0.4	5522698	2	12.17	6	F6:6527	82	90		PEAKS DB
11	ATXAC_SVSP_03	F.LC(+57.02)AGTLINEEWVLTAANC(+57.02)DSK.N	Y	72.34	23641089	21	0.2	11830620	2	39.57	6	F6:34467	49	69	Carbamidomethylation	PEAKS DB
11	ATXAC_SVSP_03	S.PPSVGSVC(+57.02)R.I	N	72.01	9574702	9	-1.1	4797418	2	33.01	6	F6:27806	135	143	Carbamidomethylation	PEAKS DB
11	ATXAC_SVSP_03	P.VSSTTLC(+57.02)AGILQGGK.D	N	71.85	14907762	15	-0.3	7463951	2	26.59	4	F4:20843	183	197	Carbamidomethylation	PEAKS DB
11	ATXAC_SVSP_03	V.PHC(+57.02)ANINILDHEVC(+57.02)R.A	N	70.82	18468567	15	-1.1	6166255	3	29.58	6	F6:24286	161	175	Carbamidomethylation	PEAKS DB
11	ATXAC_SVSP_03	P.LSLPSSPPSVGSVC(+57.02)R.I	N	70.39	15417871	15	-0.5	5149360	3	28.18	5	F5:22344	129	143	Carbamidomethylation	PEAKS DB
11	ATXAC_SVSP_03	W.GAHPC(+57.02)GQPHNPGVYTK.V	N	70.23	17187947	16	-0.8	4307056	4	11.86	4	F4:5778	221	236	Carbamidomethylation	PEAKS DB
11	ATXAC_SVSP_03	K.VSDYTEWIKS.I	N	69.57	12265819	10	-0.8	6142977	2	29.80	5	F5:23980	237	246		PEAKS DB
11	ATXAC_SVSP_03	E.WVLTAANC(+57.02)DSK.N	Y	68.95	12635918	11	-0.9	6328026	2	23.74	6	F6:18284	59	69	Carbamidomethylation	PEAKS DB
11	ATXAC_SVSP_03	K.SIIAGNTAAAC(+57.02)PP	N	67.49	12416074	13	-0.4	6218107	2	24.78	4	F4:18845	246	258	Carbamidomethylation	PEAKS DB
11	ATXAC_SVSP_03	K.EKFIC(+57.02)PNR.K	Y	67.37	10625281	8	-1.9	5322703	2	14.10	5	F5:7915	94	101	Carbamidomethylation	PEAKS DB
11	ATXAC_SVSP_03	K.DDEVDKDIM(+15.99)LIK.L	Y	66.51	14487068	12	-0.5	4839093	3	27.92	6	F6:22501	104	115	Oxidation (M)	PEAKS DB
11	ATXAC_SVSP_03	L.C(+57.02)AGILQGGK.D	N	65.23	9024644	9	-2.2	4522385	2	23.16	6	F6:17834	189	197	Carbamidomethylation	PEAKS DB
11	ATXAC_SVSP_03	I.NILDHEVC(+57.02)R.A	N	64.01	11545502	9	-0.8	5782819	2	22.81	6	F6:17383	167	175	Carbamidomethylation	PEAKS DB
11	ATXAC_SVSP_03	T.TLC(+57.02)AGILQGGK.D	N	63.53	11165961	11	-1.2	5593046	2	23.38	4	F4:17455	187	197	Carbamidomethylation	PEAKS DB
11	ATXAC_SVSP_03	H.C(+57.02)ANINILDHEVC(+57.02)R.A	N	62.62	16127450	13	-0.6	5385886	3	24.73	4	F4:18962	163	175	Carbamidomethylation	PEAKS DB
11	ATXAC_SVSP_03	N.INILDHEVC(+57.02)R.A	N	62.41	12676343	10	-1.4	4235515	3	22.86	5	F5:16901	166	175	Carbamidomethylation	PEAKS DB
11	ATXAC_SVSP_03	S.LPSSPPSVGSVC(+57.02)R.I	N	61.84	13416710	13	-1.1	6718420	2	22.00	4	F4:16014	131	143	Carbamidomethylation	PEAKS DB
11	ATXAC_SVSP_03	K.KVLNEDEQTRDPK.E	Y	60.15	15707950	13	-0.5	7864044	2	10.81	4	F4:4758	81	93		PEAKS DB
11	ATXAC_SVSP_03	W.VLTAANC(+57.02)DSK.N	Y	58.79	10775125	10	-1.9	5397625	2	11.41	6	F6:5735	60	69	Carbamidomethylation	PEAKS DB
11	ATXAC_SVSP_03	T.KVSDYTEWIK.S	N	58.21	12676448	10	0.7	6348301	2	27.13	6	F6:21828	236	245		PEAKS DB
11	ATXAC_SVSP_03	K.DDEVDKDIMLIKLD.S	Y	55.48	16608229	14	-1.1	5546143	3	37.62	6	F6:32473	104	117		PEAKS DB
11	ATXAC_SVSP_03	K.ETYPDVPHC(+57.02)AN.I	N	53.61	13015347	11	-0.3	6517744	2	20.16	4	F4:14175	155	165	Carbamidomethylation	PEAKS DB
11	ATXAC_SVSP_03	K.KVLNEDEQTRD.P	Y	53.15	13456473	11	-1.5	4495557	3	11.03	6	F6:5371	81	91		PEAKS DB
11	ATXAC_SVSP_03	L.SLPSSPPSVGSVC(+57.02)R.I	N	53.14	14287031	14	-0.9	7153582	2	22.87	6	F6:17804	130	143	Carbamidomethylation	PEAKS DB
11	ATXAC_SVSP_03	I.MGWGTISPTK.E	N	52.23	10765325	10	-0.8	5392731	2	41.58	5	F5:36037	145	154		PEAKS DB
11	ATXAC_SVSP_03	V.DKDIMLIK.L	Y	51.35	9745470	8	-0.7	4882804	2	21.04	6	F6:15529	108	115		PEAKS DB
11	ATXAC_SVSP_03	K.ETYPDVPH.C	N	48.21	9564240	8	-0.3	4792191	2	20.41	4	F4:14410	155	162		PEAKS DB
11	ATXAC_SVSP_03	L.NEDEQTRDPK.E	Y	46.31	12305476	10	-1.9	6162799	2	11.72	6	F6:6117	84	93		PEAKS DB
11	ATXAC_SVSP_03	K.NFQMQLGVH.S	Y	45.38	10725125	9	-1.4	5372628	2	27.30	6	F6:21895	70	78		PEAKS DB
11	ATXAC_SVSP_03	N.FQM(+15.99)QLGVHSK.K	Y	45.16	11895913	10	-1.0	3975373	3	14.02	6	F6:8456	71	80	Oxidation (M)	PEAKS DB
11	ATXAC_SVSP_03	K.VLNEDEQTRDPK.E	Y	44.36	14427001	12	-1.6	4819065	3	11.71	6	F6:6174	82	93		PEAKS DB
11	ATXAC_SVSP_03	K.EKFIC(+57.02)PNRK.K	Y	42.15	11906229	9	-0.7	3978813	3	11.41	4	F4:5411	94	102	Carbamidomethylation	PEAKS DB
11	ATXAC_SVSP_03	K.DIMLIKLD.S	Y	40.74	9595361	8	0.4	4807755	2	37.19	4	F4:31632	110	117		PEAKS DB
11	ATXAC_SVSP_03	N.FQMQLGVHSK.K	Y	40.12	11735964	10	-1.8	3922054	3	20.59	5	F5:14671	71	80		PEAKS DB
11	ATXAC_SVSP_03	S.RVSNSEHIAPLSLPSSPPSVGSVC(+57.02)R.I	Y	39.51	26323391	25	-0.9	6590915	4	26.55	6	F6:21297	119	143	Carbamidomethylation	PEAKS DB
11	ATXAC_SVSP_03	E.KFIC(+57.02)PNR.K	Y	38.65	9334854	7	-1.1	3121687	3	12.37	6	F6:6730	95	101	Carbamidomethylation	PEAKS DB
11	ATXAC_SVSP_03	R.VSNSEHIAPL.S	Y	36.69	10655454	10	-0.5	5337797	2	20.25	4	F4:14329	120	129		PEAKS DB
11	ATXAC_SVSP_03	D.VPHC(+57.02)ANINILDHEVC(+57.02)R.A	N	36.45	19459250	16	-0.1	4874885	4	23.44	5	F5:17610	160	175	Carbamidomethylation	PEAKS DB
11	ATXAC_SVSP_03	K.FIC(+57.02)PNRK.K	Y	36.26	9334854	7	0.4	3121692	3	11.14	5	F5:5050	96	102	Carbamidomethylation	PEAKS DB
11	ATXAC_SVSP_03	V.DKDIM(+15.99)LIK.L	Y	35.65	9905419	8	-1.5	3311874	3	17.53	5	F5:11493	108	115	Oxidation (M)	PEAKS DB
11	ATXAC_SVSP_03	K.NFQMQLG.V	Y	34.64	8363851	7	-0.6	8373918	1	30.70	6	F6:25432	70	76		PEAKS DB
11	ATXAC_SVSP_03	K.EKFIC(+57.02)PN.R	N	33.33	9064269	7	0.0	4542207	2	17.37	6	F6:11852	94	100	Carbamidomethylation	PEAKS DB
11	ATXAC_SVSP_03	K.VLNEDEQTRDPKEK.F	Y	32.22	16998376	14	-0.9	4259663	4	10.78	4	F4:4775	82	95		PEAKS DB
11	ATXAC_SVSP_03	K.KDDEVDKDIM.L	Y	28.57	12065438	10	-2.0	6042780	2	17.70	6	F6:12251	103	112		PEAKS DB
11	ATXAC_SVSP_03	M.GWGTISPTK.E	N	25.57	9454919	9	-0.8	4737529	2	21.14	6	F6:15697	146	154		PEAKS DB
11	ATXAC_SVSP_03	T.KETYPDVPHC(+57.02)ANINILDHEVC(+57.02)R.A	N	23.25	26792534	22	-1.2	6708198	4	26.89	6	F6:21483	154	175	Carbamidomethylation	PEAKS DB
11	ATXAC_SVSP_03	R.IMGWGTISPTKETYPDVPHC(+57.02)AN.I	N	22.84	24731406	22	2.7	8253897	3	32.08	4	F4:26476	144	165	Carbamidomethylation	PEAKS DB
11	ATXAC_SVSP_03	S.KLIVGGDEC(+57.02)NINEHR.S	Y	22.16	17528577	15	4.4	5852957	3	13.04	5	F5:7040	23	37	Carbamidomethylation	PEAKS DB
11	ATXAC_SVSP_03	K.ETYPDVPHC(+57.02)ANIN.I	N	21.05	15286616	13	-0.7	7653375	2	24.23	6	F6:18834	155	167	Carbamidomethylation	PEAKS DB
11	ATXAC_SVSP_03	Q.MQLGVHSK.K	Y	19.02	8984695	8	-1.5	4502413	2	11.92	6	F6:6328	73	80		PEAKS DB
11	ATXAC_SVSP_03	D.EVDKDIMLIK.L	Y	18.97	12026581	10	0.2	4018934	3	31.24	4	F4:25600	106	115		PEAKS DB
11	ATXAC_SVSP_03	R.AAYPWQPVSSTTL.C	N	18.35	14197034	13	-1.0	7108582	2	38.12	4	F4:32481	176	188		PEAKS DB
11	ATXAC_SVSP_03	R.AAYPWQPVSSTTLC(+57.02).A	N	18.23	15797340	14	-0.7	7908737	2	37.52	4	F4:31875	176	189	Carbamidomethylation	PEAKS DB
11	ATXAC_SVSP_03	N.ILDHEVC(+57.02)R.A	N	17.79	10405073	8	-0.5	3478429	3	14.29	4	F4:8270	168	175	Carbamidomethylation	PEAKS DB
11	ATXAC_SVSP_03	K.DIM(+15.99)LIKLD.S	Y	17.59	9755311	8	-1.9	4887719	2	34.02	6	F6:28818	110	117	Oxidation (M)	PEAKS DB
11	ATXAC_SVSP_03	K.LDSRVSNSEHIAPLSLPSSPPSVGSVC(+57.02)R.I	Y	13.70	29474822	28	-3.3	9834981	3	40.09	5	F5:34418	116	143	Carbamidomethylation	PEAKS DB
11	ATXAC_SVSP_03	V.LTAANC(+57.02)DSK.N	Y	9.99	9784440	9	-2.3	4902281	2	36.32	5	F5:30670	61	69	Carbamidomethylation	PEAKS DB
11	ATXAC_SVSP_03	N.EDEQTRDPK.E	Y	9.97	11165046	9	-2.5	5592582	2	28.62	6	F6:23215	85	93		PEAKS DB
11	ATXAC_SVSP_03	N.EEWVLTAANC(+57.02)DSK.N	Y	9.27	15216769	13	3.1	5082345	3	15.32	4	F4:9371	57	69	Carbamidomethylation	PEAKS DB
11	ATXAC_SVSP_03	K.KDDEVDKDIM(+15.99).L	Y	8.91	12225387	10	-2.7	4085191	3	21.71	4	F4:15884	103	112	Oxidation (M)	PEAKS DB
11	ATXAC_SVSP_03	S.TTLC(+57.02)AGILQGGK.D	N	8.55	12176438	12	2.9	6098309	2	34.76	4	F4:29224	186	197	Carbamidomethylation	PEAKS DB
11	ATXAC_SVSP_03	R.AAYPWQPV.S	N	7.73	9304599	8	-0.5	4662370	2	34.84	4	F4:29218	176	183		PEAKS DB
11	ATXAC_SVSP_03	K.DTC(+57.02)WGDSGGPLIC(+57.02)N.G	N	7.49	15506130	14	2.0	7763153	2	35.39	4	F4:29856	198	211	Carbamidomethylation	PEAKS DB
11	ATXAC_SVSP_03	P.SVGSVC(+57.02)R.I	N	7.14	7633647	7	-1.2	3826891	2	9.58	6	F6:3985	137	143	Carbamidomethylation	PEAKS DB
13	ATXAC_CTL_16	R.MNWEDAEKFC(+57.02)TQQQTGGHLVSFQSK.E	Y	169.27	29553279	25	-0.7	9861158	3	31.16	5	F5:25352	44	68	Carbamidomethylation	PEAKS DB
13	ATXAC_CTL_16	R.M(+15.99)NWEDAEKFC(+57.02)TQQQTGGHLVSFQSK.E	Y	132.19	29713228	25	0.2	9914484	3	28.39	6	F6:22943	44	68	Oxidation (M); Carbamidomethylation	PEAKS DB
13	ATXAC_CTL_16	K.EEADFVVSLTSPILR.D	N	127.43	16748828	15	-0.5	8384483	2	40.59	5	F5:34939	69	83		PEAKS DB
13	ATXAC_CTL_16	K.DNYQFVVTEYEC(+57.02)VASK.T	N	123.06	19508669	16	-1.0	9764398	2	38.14	5	F5:32431	112	127	Carbamidomethylation	PEAKS DB
13	ATXAC_CTL_16	K.FC(+57.02)TQQQTGGHLVSFQSK.E	N	112.14	19519210	17	-1.7	6516465	3	21.85	5	F5:15808	52	68	Carbamidomethylation	PEAKS DB
13	ATXAC_CTL_16	K.FC(+57.02)TQQQTGGHLVSFQSKEEADFVVSLTSPILR.D	N	107.37	36087932	32	1.4	9032068	4	39.06	6	F6:33909	52	83	Carbamidomethylation	PEAKS DB
13	ATXAC_CTL_16	K.EC(+57.02)SFEWSDGTDLSYK.D	Y	104.85	18227356	15	-0.6	9123745	2	33.57	5	F5:27778	97	111	Carbamidomethylation	PEAKS DB
13	ATXAC_CTL_16	D.C(+57.02)PSGWSSYEGSC(+57.02)YK.V	N	104.11	16666392	14	-4.4	8343232	2	30.92	5	F5:25230	25	38	Carbamidomethylation	PEAKS DB
13	ATXAC_CTL_16	R.DSFVWTGLGDIWK.E	Y	93.81	15227456	13	-1.2	7623792	2	46.20	5	F5:40767	84	96		PEAKS DB
13	ATXAC_CTL_16	G.TAADC(+57.02)PSGWSSYEGSC(+57.02)YK.V	N	91.29	20247880	18	-3.9	10133973	2	26.29	5	F5:20475	21	38	Carbamidomethylation	PEAKS DB
13	ATXAC_CTL_16	K.LAYVVC(+57.02)EFHA	Y	85.54	12075696	10	-2.8	6047904	2	48.29	5	F5:42744	141	150	Carbamidomethylation	PEAKS DB
13	ATXAC_CTL_16	D.SFVWTGLGDIWK.E	Y	84.93	14077186	12	-0.7	7048661	2	43.02	5	F5:37395	85	96		PEAKS DB
13	ATXAC_CTL_16	E.KFC(+57.02)TQQQTGGHLVSFQSK.E	N	84.79	20800159	18	-1.4	6943449	3	19.08	6	F6:13622	51	68	Carbamidomethylation	PEAKS DB
13	ATXAC_CTL_16	K.EEADFVVSLTSPILRD.S	N	83.16	17899098	16	-1.5	5976430	3	41.16	5	F5:35632	69	84		PEAKS DB
13	ATXAC_CTL_16	T.AADC(+57.02)PSGWSSYEGSC(+57.02)YK.V	N	81.56	19237404	17	-0.1	9628773	2	26.01	4	F4:20184	22	38	Carbamidomethylation	PEAKS DB
13	ATXAC_CTL_16	F.C(+57.02)TQQQTGGHLVSFQSK.E	N	79.56	18048527	16	-2.0	6026236	3	17.51	5	F5:11518	53	68	Carbamidomethylation	PEAKS DB
13	ATXAC_CTL_16	A.DC(+57.02)PSGWSSYEGSC(+57.02)YK.V	N	77.93	17816661	15	-1.5	8918391	2	26.61	5	F5:20643	24	38	Carbamidomethylation	PEAKS DB
13	ATXAC_CTL_16	K.EC(+57.02)SFEWSDGTDLSYKDNYQFVVTEYEC(+57.02)VASK.T	Y	74.83	37555918	31	-0.1	9399052	4	44.38	6	F6:39258	97	127	Carbamidomethylation	PEAKS DB
13	ATXAC_CTL_16	R.MNWEDAEK.F	Y	73.44	10214175	8	-0.8	5117156	2	21.38	5	F5:15347	44	51		PEAKS DB
13	ATXAC_CTL_16	Q.FVVTEYEC(+57.02)VASK.T	N	71.13	14306752	12	-1.4	7163439	2	27.24	6	F6:21832	116	127	Carbamidomethylation	PEAKS DB
13	ATXAC_CTL_16	A.ADC(+57.02)PSGWSSYEGSC(+57.02)YK.V	N	70.07	18527032	16	-1.6	9273574	2	25.70	5	F5:19875	23	38	Carbamidomethylation	PEAKS DB
13	ATXAC_CTL_16	F.VVTEYEC(+57.02)VASK.T	N	69.50	12836067	11	-0.9	6428101	2	19.20	5	F5:13323	117	127	Carbamidomethylation	PEAKS DB
13	ATXAC_CTL_16	S.FEWSDGTDLSYK.D	N	66.11	14466302	12	-0.5	7243220	2	32.41	6	F6:27169	100	111		PEAKS DB
13	ATXAC_CTL_16	K.FC(+57.02)TQQQTGGHLVSFQ.S	N	66.00	17367941	15	-1.8	8694027	2	26.36	4	F4:20655	52	66	Carbamidomethylation	PEAKS DB
13	ATXAC_CTL_16	R.MNWEDAEKFC(+57.02)TQQQTGGHLVSF.Q	Y	65.68	26121423	22	-0.6	8717208	3	35.99	6	F6:30832	44	65	Carbamidomethylation	PEAKS DB
13	ATXAC_CTL_16	A.YVVC(+57.02)EFHA	Y	62.04	10234484	8	-1.5	5127307	2	30.81	5	F5:25062	143	150	Carbamidomethylation	PEAKS DB
13	ATXAC_CTL_16	F.VWTGLGDIWK.E	Y	61.77	11736182	10	-1.1	5878157	2	37.83	6	F6:32669	87	96		PEAKS DB
13	ATXAC_CTL_16	D.FVVSLTSPILR.D	N	60.99	12307335	11	-1.0	6163734	2	36.05	6	F6:30805	73	83		PEAKS DB
13	ATXAC_CTL_16	C.SFEWSDGTDLSYK.D	N	59.62	15336624	13	0.9	7678391	2	32.74	5	F5:27079	99	111		PEAKS DB
13	ATXAC_CTL_16	K.LAYVVC(+57.02)EF.H	Y	59.33	9994735	8	-0.1	10004807	1	37.11	4	F4:31656	141	148	Carbamidomethylation	PEAKS DB
13	ATXAC_CTL_16	F.VVSLTSPILR.D	N	59.09	10836652	10	-0.2	5428397	2	28.51	4	F4:22754	74	83		PEAKS DB
13	ATXAC_CTL_16	T.KLAYVVC(+57.02)EFHA	Y	59.03	13356646	11	-1.0	4462283	3	26.39	6	F6:20995	140	150	Carbamidomethylation	PEAKS DB
13	ATXAC_CTL_16	K.ERMNWEDAEK.F	Y	59.01	13065612	10	2.2	6542893	2	18.38	4	F4:12492	42	51		PEAKS DB
13	ATXAC_CTL_16	Y.VVC(+57.02)EFHA	Y	58.92	8603851	7	-0.9	8613916	1	48.24	5	F5:42949	144	150	Carbamidomethylation	PEAKS DB
13	ATXAC_CTL_16	L.SYKDNYQFVVTEYEC(+57.02)VASK.T	N	54.71	23290571	19	0.0	7773596	3	36.41	6	F6:31276	109	127	Carbamidomethylation	PEAKS DB
13	ATXAC_CTL_16	L.AYVVC(+57.02)EFHA	Y	54.67	10944855	9	-0.8	5482496	2	48.20	5	F5:42799	142	150	Carbamidomethylation	PEAKS DB
13	ATXAC_CTL_16	R.M(+15.99)NWEDAEK.F	Y	53.95	10374124	8	-1.3	5197128	2	17.08	5	F5:11129	44	51	Oxidation (M)	PEAKS DB
13	ATXAC_CTL_16	Q.TGGHLVSFQSK.E	N	52.00	11595985	11	-1.4	3875396	3	15.87	5	F5:9804	58	68		PEAKS DB
13	ATXAC_CTL_16	E.YEC(+57.02)VASK.T	N	51.86	8553796	7	-1.6	4286964	2	10.43	6	F6:4759	121	127	Carbamidomethylation	PEAKS DB
13	ATXAC_CTL_16	G.HLVSFQSK.E	N	51.48	9445079	8	-1.7	4732604	2	14.74	5	F5:8638	61	68		PEAKS DB
13	ATXAC_CTL_16	K.LAYVVC(+57.02)E.F	Y	49.64	8524052	7	-0.4	8534121	1	26.74	6	F6:21527	141	147	Carbamidomethylation	PEAKS DB
13	ATXAC_CTL_16	K.FC(+57.02)TQQQTGGHLVSF.Q	N	46.17	16087355	14	0.6	8053755	2	27.87	4	F4:22134	52	65	Carbamidomethylation	PEAKS DB
[truncated: 1,391 more rows]

## Sheet: Peptides_B.bilineatus
Tryptic peptides of B. b. smaragdinus venom identified by LC-MS/MS.
Protein Group	Protein Accession	Peptide	Unique	-10lgP	Mass	Length	ppm	m/z	z	RT	Fraction	Scan	Start	End	PTM	Found By
1	BILAC_SVMPIII_04	H.IISPPVC(+57.02)GNELLEVGEEC(+57.02)DC(+57.02)STLGNC(+57.02)QNQC(+57.02)C(+57.02)DAATC(+57.02)K.L	Y	162.62	42577510	37	-0.6	10654443	4	36.83	9	F9:32199	401	437	Carbamidomethylation	PEAKS DB
1	BILAC_SVMPIII_04	R.AAKDDC(+57.02)DLPESC(+57.02)TGQSGFC(+57.02)PMDDLQR.N	N	144.94	29722043	26	-0.3	9917418	3	29.74	9	F9:25418	464	489	Carbamidomethylation	PEAKS DB
1	BILAC_SVMPIII_04	K.SHDNAQLLTAIEFDHQT.L	N	137.58	19389071	17	-0.8	9704601	2	31.25	9	F9:26527	285	301		PEAKS DB
1	BILAC_SVMPIII_04	A.HEMGHNLGMHHDGNYC(+57.02)TC(+57.02)K.A	Y	132.25	22968984	19	-1.2	7666392	3	13.34	9	F9:8158	336	354	Carbamidomethylation	PEAKS DB
1	BILAC_SVMPIII_04	N.ELLEVGEEC(+57.02)DC(+57.02)STLGNC(+57.02)QNQC(+57.02)C(+57.02)DAATC(+57.02)K.L	Y	130.53	33202817	28	-0.8	11077670	3	28.82	9	F9:23991	410	437	Carbamidomethylation	PEAKS DB
1	BILAC_SVMPIII_04	R.THIISPPVC(+57.02)GNELLEVGEEC(+57.02)DC(+57.02)STLGNC(+57.02)QNQC(+57.02)C(+57.02)DAATC(+57.02)K.L	Y	125.59	44958574	39	-0.8	11249707	4	34.12	7	F7:27888	399	437	Carbamidomethylation	PEAKS DB
1	BILAC_SVMPIII_04	R.AAKDDC(+57.02)DLPESC(+57.02)TGQSGFC(+57.02)PM(+15.99)DDLQR.N	N	121.22	29881995	26	-0.3	9970735	3	26.00	9	F9:21133	464	489	Carbamidomethylation; Oxidation (M)	PEAKS DB
1	BILAC_SVMPIII_04	A.VTMAHEMGHNLGMHHDGNYC(+57.02)TC(+57.02)K.A	Y	121.07	26990920	23	-1.1	9007037	3	17.58	9	F9:12503	332	354	Carbamidomethylation	PEAKS DB
1	BILAC_SVMPIII_04	R.LYEIVNTMNEMFIPLNIR.V	Y	118.15	22091274	18	-0.3	7373829	3	47.08	7	F7:40529	227	244		PEAKS DB
1	BILAC_SVMPIII_04	K.MAVTMAHEMGHNLGMHHDGNYC(+57.02)TC(+57.02)K.A	Y	116.69	29011697	25	-0.7	7262992	4	21.54	7	F7:14835	330	354	Carbamidomethylation	PEAKS DB
1	BILAC_SVMPIII_04	R.LYEIVNTM(+15.99)NEM(+15.99)FIPLNIR.V	Y	116.61	22411174	18	-0.4	11215656	2	38.82	9	F9:34273	227	244	Oxidation (M)	PEAKS DB
1	BILAC_SVMPIII_04	K.DDC(+57.02)DLPESC(+57.02)TGQSGFC(+57.02)PM(+15.99)DDLQR.N	N	110.47	27180303	23	-1.2	9070163	3	30.46	9	F9:25543	467	489	Carbamidomethylation; Oxidation (M)	PEAKS DB
1	BILAC_SVMPIII_04	R.VALTGLEIWSDRDK.I	Y	107.72	16018413	14	-1.4	8019268	2	32.30	9	F9:27592	245	258		PEAKS DB
1	BILAC_SVMPIII_04	G.NELLEVGEEC(+57.02)DC(+57.02)STLGNC(+57.02)QNQC(+57.02)C(+57.02)DAATC(+57.02)K.L	Y	105.71	34343247	29	-0.8	11457812	3	29.75	7	F7:23292	409	437	Carbamidomethylation	PEAKS DB
1	BILAC_SVMPIII_04	K.M(+15.99)AVTMAHEMGHNLGM(+15.99)HHDGNYC(+57.02)TC(+57.02)K.A	Y	104.67	29331594	25	0.0	5876392	5	17.12	9	F9:12084	330	354	Oxidation (M); Carbamidomethylation	PEAKS DB
1	BILAC_SVMPIII_04	A.SQSNLTPEQQAYLDAK.K	N	104.63	17918639	16	-0.8	8969385	2	24.12	9	F9:19130	184	199		PEAKS DB
1	BILAC_SVMPIII_04	E.MGHNLGMHHDGNYC(+57.02)TC(+57.02)K.A	Y	104.63	20307969	17	-0.7	6779391	3	14.38	7	F7:7600	338	354	Carbamidomethylation	PEAKS DB
1	BILAC_SVMPIII_04	N.QC(+57.02)IDLFGSEATVAEDSC(+57.02)FKDNQK.G	N	104.28	26611687	23	-1.1	8880626	3	38.23	9	F9:33629	512	534	Carbamidomethylation	PEAKS DB
1	BILAC_SVMPIII_04	L.EVGEEC(+57.02)DC(+57.02)STLGNC(+57.02)QNQC(+57.02)C(+57.02)DAATC(+57.02)K.L	Y	104.13	29650710	25	-1.0	9893633	3	20.77	9	F9:15742	413	437	Carbamidomethylation	PEAKS DB
1	BILAC_SVMPIII_04	K.VC(+57.02)SNGHC(+57.02)VDVNRAY	N	104.01	16497039	14	-0.2	8258590	2	16.36	8	F8:11575	596	609	Carbamidomethylation	PEAKS DB
1	BILAC_SVMPIII_04	K.M(+15.99)AVTMAHEMGHNLGMHHDGNYC(+57.02)TC(+57.02)K.A	Y	102.92	29171646	25	-0.9	5844396	5	18.85	9	F9:13748	330	354	Oxidation (M); Carbamidomethylation	PEAKS DB
1	BILAC_SVMPIII_04	V.TMAHEMGHNLGMHHDGNYC(+57.02)TC(+57.02)K.A	Y	102.82	26000237	22	-0.6	6510128	4	18.39	7	F7:11804	333	354	Carbamidomethylation	PEAKS DB
1	BILAC_SVMPIII_04	A.VTM(+15.99)AHEM(+15.99)GHNLGMHHDGNYC(+57.02)TC(+57.02)K.A	Y	102.23	27310818	23	0.2	9113680	3	12.43	8	F8:7601	332	354	Oxidation (M); Carbamidomethylation	PEAKS DB
1	BILAC_SVMPIII_04	R.LYEIVNTMNEM(+15.99)FIPLNIR.V	Y	100.72	22251223	18	-0.2	11135682	2	41.65	9	F9:37433	227	244	Oxidation (M)	PEAKS DB
1	BILAC_SVMPIII_04	K.KYVEFVIVLDHGMYK.K	N	100.27	18399592	15	-0.2	6143269	3	33.73	7	F7:27346	200	214		PEAKS DB
1	BILAC_SVMPIII_04	E.SAGVVQDHSTINLK.M	Y	99.70	14677682	14	-0.2	7348912	2	19.47	9	F9:14526	316	329		PEAKS DB
1	BILAC_SVMPIII_04	K.VC(+57.02)SNGHC(+57.02)VDVNR.A	N	99.48	14156034	12	-0.8	7088084	2	11.99	7	F7:5158	596	607	Carbamidomethylation	PEAKS DB
1	BILAC_SVMPIII_04	K.SHDNAQLLTAIEFDH.Q	N	96.00	17098009	15	-0.4	8559073	2	32.32	7	F7:25953	285	299		PEAKS DB
1	BILAC_SVMPIII_04	V.C(+57.02)SNGHC(+57.02)VDVNR.A	N	95.88	13165350	11	-1.4	6592739	2	11.63	9	F9:6477	597	607	Carbamidomethylation	PEAKS DB
1	BILAC_SVMPIII_04	A.GVVQDHSTINLK.M	N	95.19	13096990	12	0.1	6558568	2	19.47	9	F9:14495	318	329		PEAKS DB
1	BILAC_SVMPIII_04	E.ATVAEDSC(+57.02)FKDNQKGDYYGYC(+57.02)R.K	Y	95.05	26461113	22	0.0	6625351	4	22.40	7	F7:15766	521	542	Carbamidomethylation	PEAKS DB
1	BILAC_SVMPIII_04	A.VTMAHEM(+15.99)GHNLGMHHDGNYC(+57.02)TC(+57.02)K.A	Y	94.97	27150869	23	-0.6	6797786	4	15.51	7	F7:8736	332	354	Oxidation (M); Carbamidomethylation	PEAKS DB
1	BILAC_SVMPIII_04	K.DDC(+57.02)DLPESC(+57.02)TGQSGFC(+57.02)PMDDLQR.N	N	94.71	27020354	23	-0.4	9016854	3	35.15	8	F8:30609	467	489	Carbamidomethylation	PEAKS DB
1	BILAC_SVMPIII_04	G.HNLGMHHDGNYC(+57.02)TC(+57.02)K.A	Y	94.37	18427349	15	-0.7	6152518	3	11.61	9	F9:6404	340	354	Carbamidomethylation	PEAKS DB
1	BILAC_SVMPIII_04	R.VALTGLEIWSDR.D	Y	94.12	13587194	12	-1.2	6803661	2	37.03	9	F9:32367	245	256		PEAKS DB
1	BILAC_SVMPIII_04	K.MAVTM(+15.99)AHEMGHNLGMHHDGNYC(+57.02)TC(+57.02)K.A	Y	93.41	29171646	25	-0.1	5844401	5	19.73	7	F7:13063	330	354	Oxidation (M); Carbamidomethylation	PEAKS DB
1	BILAC_SVMPIII_04	I.SPPVC(+57.02)GNELLEVGEEC(+57.02)DC(+57.02)STLGNC(+57.02)QNQC(+57.02)C(+57.02)DAATC(+57.02)K.L	Y	93.01	40315828	35	-0.4	10089025	4	33.33	9	F9:28503	403	437	Carbamidomethylation	PEAKS DB
1	BILAC_SVMPIII_04	T.PGSQC(+57.02)AEGR.C	Y	91.13	9604083	9	-1.2	4812109	2	12.41	9	F9:7254	440	448	Carbamidomethylation	PEAKS DB
1	BILAC_SVMPIII_04	K.ASSC(+57.02)IMAAVLSNDTSK.L	N	91.11	16537701	16	-0.9	8278916	2	31.04	9	F9:26241	355	370	Carbamidomethylation	PEAKS DB
1	BILAC_SVMPIII_04	E.NQC(+57.02)IDLFGSEATVAEDSC(+57.02)FKDNQK.G	N	91.07	27752117	24	-0.3	9260775	3	33.22	9	F9:28492	511	534	Carbamidomethylation	PEAKS DB
1	BILAC_SVMPIII_04	K.ESAGVVQDHSTINLK.M	Y	90.29	15968107	15	-3.1	7994101	2	19.82	8	F8:15114	315	329		PEAKS DB
1	BILAC_SVMPIII_04	K.MAVTMAHEM(+15.99)GHNLGMHHDGNYC(+57.02)TC(+57.02)K.A	Y	89.88	29171646	25	-0.8	5844397	5	18.18	7	F7:11471	330	354	Oxidation (M); Carbamidomethylation	PEAKS DB
1	BILAC_SVMPIII_04	E.ATVAEDSC(+57.02)FKDNQK.G	N	89.81	16117198	14	-0.3	8068669	2	14.43	9	F9:9305	521	534	Carbamidomethylation	PEAKS DB
1	BILAC_SVMPIII_04	V.TMAHEM(+15.99)GHNLGM(+15.99)HHDGNYC(+57.02)TC(+57.02)K.A	Y	88.40	26320134	22	0.0	6590106	4	12.92	8	F8:7997	333	354	Oxidation (M); Carbamidomethylation	PEAKS DB
1	BILAC_SVMPIII_04	R.NGQPC(+57.02)LNNSGYC(+57.02)YSGTC(+57.02)PTMENQC(+57.02)IDLFGSEATVAEDSC(+57.02)FK.D	N	87.52	46808906	41	0.3	11712302	4	40.10	9	F9:35540	490	530	Carbamidomethylation	PEAKS DB
1	BILAC_SVMPIII_04	T.LGIAYIATMC(+57.02)DPK.E	N	86.87	14517152	13	-0.9	7268643	2	33.16	9	F9:28320	302	314	Carbamidomethylation	PEAKS DB
1	BILAC_SVMPIII_04	N.QC(+57.02)IDLFGSEATVAEDSC(+57.02)FK.D	N	86.57	21759453	19	-0.6	10889792	2	44.20	9	F9:39592	512	530	Carbamidomethylation	PEAKS DB
1	BILAC_SVMPIII_04	T.HIISPPVC(+57.02)GNELLEVGEEC(+57.02)DC(+57.02)STLGNC(+57.02)QNQC(+57.02)C(+57.02)DAATC(+57.02)K.L	Y	84.06	43948101	38	-2.4	10997072	4	34.11	9	F9:29378	400	437	Carbamidomethylation	PEAKS DB
1	BILAC_SVMPIII_04	E.LLEVGEEC(+57.02)DC(+57.02)STLGNC(+57.02)QNQC(+57.02)C(+57.02)DAATC(+57.02)K.L	Y	84.01	31912393	27	-0.7	10647529	3	26.83	7	F7:20299	411	437	Carbamidomethylation	PEAKS DB
1	BILAC_SVMPIII_04	A.SQSNLTPEQQAYLDAKK.Y	N	83.80	19199589	17	-0.2	6409934	3	20.50	9	F9:15488	184	200		PEAKS DB
1	BILAC_SVMPIII_04	A.HEM(+15.99)GHNLGMHHDGNYC(+57.02)TC(+57.02)K.A	Y	83.33	23128933	19	-0.4	5792303	4	13.02	7	F7:5862	336	354	Oxidation (M); Carbamidomethylation	PEAKS DB
1	BILAC_SVMPIII_04	L.FGSEATVAEDSC(+57.02)FKDNQK.G	N	82.70	20318843	18	-0.9	6783014	3	21.74	7	F7:15107	517	534	Carbamidomethylation	PEAKS DB
1	BILAC_SVMPIII_04	M.AVTMAHEMGHNLGMHHDGNYC(+57.02)TC(+57.02)K.A	Y	82.67	27701292	24	-1.6	6935385	4	19.12	7	F7:12485	331	354	Carbamidomethylation	PEAKS DB
1	BILAC_SVMPIII_04	S.AGVVQDHSTINLK.M	Y	82.62	13807361	13	-1.1	6913746	2	19.44	8	F8:14715	317	329		PEAKS DB
1	BILAC_SVMPIII_04	R.KENGTKIPC(+57.02)APEDVK.C	N	82.23	16848453	15	-1.9	5626213	3	15.17	9	F9:9861	543	557	Carbamidomethylation	PEAKS DB
1	BILAC_SVMPIII_04	K.DNQKGDYYGYC(+57.02)R.K	Y	81.39	15376256	12	-0.8	7698195	2	18.08	7	F7:11419	531	542	Carbamidomethylation	PEAKS DB
1	BILAC_SVMPIII_04	R.LYC(+57.02)FPNSSK.K	N	81.36	11145117	9	0.1	5582632	2	22.51	7	F7:16023	561	569	Carbamidomethylation	PEAKS DB
1	BILAC_SVMPIII_04	R.LYEIVNTMNEMFIPLN.I	N	81.22	19399424	16	-1.1	9709774	2	50.98	9	F9:45915	227	242		PEAKS DB
1	BILAC_SVMPIII_04	G.IAYIATMC(+57.02)DPK.E	N	80.61	12816097	11	-0.4	6418119	2	25.51	7	F7:18909	304	314	Carbamidomethylation	PEAKS DB
1	BILAC_SVMPIII_04	L.FSSC(+57.02)SKEDQQK.Y	Y	80.06	13425823	11	1.2	6722992	2	12.02	9	F9:6877	372	382	Carbamidomethylation	PEAKS DB
1	BILAC_SVMPIII_04	K.IPC(+57.02)APEDVKC(+57.02)GR.L	N	79.63	14006541	12	-1.3	4678914	3	16.32	9	F9:11210	549	560	Carbamidomethylation	PEAKS DB
1	BILAC_SVMPIII_04	M.GHNLGMHHDGNYC(+57.02)TC(+57.02)K.A	Y	79.45	18997563	16	0.5	6342597	3	11.46	8	F8:6605	339	354	Carbamidomethylation	PEAKS DB
1	BILAC_SVMPIII_04	P.LRTHIISPPVC(+57.02)GNELLEVGEEC(+57.02)DC(+57.02)STLGNC(+57.02)QNQC(+57.02)C(+57.02)DAATC(+57.02)K.L	Y	79.28	47650430	41	0.2	11922683	4	32.56	9	F9:27849	397	437	Carbamidomethylation	PEAKS DB
1	BILAC_SVMPIII_04	V.VQDHSTINLK.M	N	78.87	11536091	10	-2.2	5778105	2	19.71	7	F7:13032	320	329		PEAKS DB
1	BILAC_SVMPIII_04	E.FVIVLDHGMYKK.Y	N	78.48	14487849	12	-0.2	7253996	2	24.25	9	F9:19340	204	215		PEAKS DB
1	BILAC_SVMPIII_04	H.EMGHNLGMHHDGNYC(+57.02)TC(+57.02)K.A	Y	78.41	21598394	18	-0.2	7209536	3	14.83	8	F8:10028	337	354	Carbamidomethylation	PEAKS DB
1	BILAC_SVMPIII_04	H.NLGMHHDGNYC(+57.02)TC(+57.02)K.A	Y	78.31	17056759	14	-0.3	5695657	3	13.81	7	F7:7008	341	354	Carbamidomethylation	PEAKS DB
1	BILAC_SVMPIII_04	R.GMVLPGTK.C	N	78.00	8014418	8	-1.6	4017275	2	19.22	9	F9:14095	583	590		PEAKS DB
1	BILAC_SVMPIII_04	L.FGSEATVAEDSC(+57.02)FK.D	N	77.71	15466609	14	-1.6	7743365	2	24.93	9	F9:20025	517	530	Carbamidomethylation	PEAKS DB
1	BILAC_SVMPIII_04	A.HEMGHNLGM(+15.99)HHDGNYC(+57.02)TC(+57.02)K.A	Y	77.46	23128933	19	-1.1	5792300	4	11.53	9	F9:7001	336	354	Oxidation (M); Carbamidomethylation	PEAKS DB
1	BILAC_SVMPIII_04	G.VVQDHSTINLK.M	N	77.40	12526775	11	-1.7	6273450	2	19.44	8	F8:14773	319	329		PEAKS DB
1	BILAC_SVMPIII_04	F.SSC(+57.02)SKEDQQK.Y	Y	77.40	11955139	10	-1.0	5987636	2	16.97	7	F7:10250	373	382	Carbamidomethylation	PEAKS DB
1	BILAC_SVMPIII_04	R.KYTIINENR.G	Y	76.63	11496143	9	-0.2	5758143	2	15.92	7	F7:9097	574	582		PEAKS DB
1	BILAC_SVMPIII_04	E.VGEEC(+57.02)DC(+57.02)STLGNC(+57.02)QNQC(+57.02)C(+57.02)DAATC(+57.02)K.L	Y	75.75	28360286	24	-1.1	9463491	3	19.92	9	F9:14992	414	437	Carbamidomethylation	PEAKS DB
1	BILAC_SVMPIII_04	K.YVEFVIVLDHGMYK.K	N	75.45	17118644	14	0.3	5716289	3	37.09	7	F7:30752	201	214		PEAKS DB
1	BILAC_SVMPIII_04	K.IPC(+57.02)APEDVK.C	N	75.35	10275009	9	-2.2	5147566	2	17.54	9	F9:12335	549	557	Carbamidomethylation	PEAKS DB
1	BILAC_SVMPIII_04	N.LGMHHDGNYC(+57.02)TC(+57.02)K.A	Y	75.35	15916331	13	-1.7	5315507	3	12.37	9	F9:7212	342	354	Carbamidomethylation	PEAKS DB
1	BILAC_SVMPIII_04	K.ESAGVVQDHSTIN.L	Y	75.00	13556317	13	-0.9	6788225	2	16.73	8	F8:11953	315	327		PEAKS DB
1	BILAC_SVMPIII_04	I.VLDHGMYK.K	N	74.81	9614691	8	-0.3	4817417	2	21.70	9	F9:16666	207	214		PEAKS DB
1	BILAC_SVMPIII_04	K.SHDNAQLLTAIEFDHQTLG.I	N	74.41	21090127	19	-0.5	7040112	3	35.03	7	F7:28632	285	303		PEAKS DB
1	BILAC_SVMPIII_04	A.VTMAHEMGHNLGM(+15.99)HHDGNYC(+57.02)TC(+57.02)K.A	Y	73.99	27150869	23	-0.9	5440242	5	15.70	9	F9:10570	332	354	Oxidation (M); Carbamidomethylation	PEAKS DB
1	BILAC_SVMPIII_04	S.NLTPEQQAYLDAKK.Y	N	73.95	16178362	14	-1.3	5402853	3	20.25	9	F9:15338	187	200		PEAKS DB
1	BILAC_SVMPIII_04	V.ALTGLEIWSDRDK.I	Y	73.91	15027728	13	-4.1	7523906	2	32.34	9	F9:27562	246	258		PEAKS DB
1	BILAC_SVMPIII_04	K.GDYYGYC(+57.02)R.K	Y	73.82	10524021	8	-0.5	5272081	2	20.02	7	F7:13254	535	542	Carbamidomethylation	PEAKS DB
1	BILAC_SVMPIII_04	S.NLTPEQQAYLDAK.K	N	73.63	14897412	13	-0.4	7458776	2	24.08	9	F9:19064	187	199		PEAKS DB
1	BILAC_SVMPIII_04	K.MAVTM(+15.99)AHEMGHNLGM(+15.99)HHDGNYC(+57.02)TC(+57.02)K.A	Y	73.00	29331594	25	-0.8	5876387	5	16.11	8	F8:11486	330	354	Oxidation (M); Carbamidomethylation	PEAKS DB
1	BILAC_SVMPIII_04	I.PC(+57.02)APEDVK.C	N	72.75	9144167	8	-0.2	4582156	2	17.82	7	F7:11134	550	557	Carbamidomethylation	PEAKS DB
1	BILAC_SVMPIII_04	K.MAVTM(+15.99)AHEM(+15.99)GHNLGM(+15.99)HHDGNYC(+57.02)TC(+57.02)K.A	Y	72.74	29491543	25	-1.4	5908373	5	13.71	9	F9:8575	330	354	Oxidation (M); Carbamidomethylation	PEAKS DB
1	BILAC_SVMPIII_04	A.VTM(+15.99)AHEMGHNLGM(+15.99)HHDGNYC(+57.02)TC(+57.02)K.A	Y	72.67	27310818	23	-0.5	6837774	4	13.02	8	F8:8316	332	354	Oxidation (M); Carbamidomethylation	PEAKS DB
1	BILAC_SVMPIII_04	K.YTIINENR.G	Y	72.37	10215192	8	-0.9	5117664	2	19.32	7	F7:12496	575	582		PEAKS DB
1	BILAC_SVMPIII_04	K.LFSSC(+57.02)SKEDQQK.Y	Y	72.06	14556664	12	-0.1	4862293	3	12.47	7	F7:5588	371	382	Carbamidomethylation	PEAKS DB
1	BILAC_SVMPIII_04	R.LYC(+57.02)FPNSSKK.C	N	71.91	12426067	10	-1.0	4152091	3	17.16	8	F8:12320	561	570	Carbamidomethylation	PEAKS DB
1	BILAC_SVMPIII_04	A.LTGLEIWSDRDK.I	N	71.59	14317357	12	-1.4	7168741	2	32.49	7	F7:26128	247	258		PEAKS DB
1	BILAC_SVMPIII_04	V.IVLDHGM(+15.99)YK.K	N	71.53	10905481	9	-0.6	5462810	2	25.75	9	F9:20881	206	214	Oxidation (M)	PEAKS DB
1	BILAC_SVMPIII_04	N.TMNEMFIPLNIR.V	Y	71.21	14777422	12	-1.0	7398776	2	37.95	7	F7:31681	233	244		PEAKS DB
1	BILAC_SVMPIII_04	L.TPEQQAYLDAKK.Y	N	70.89	13907092	12	0.9	6963625	2	25.25	7	F7:18763	189	200		PEAKS DB
1	BILAC_SVMPIII_04	A.VTM(+15.99)AHEM(+15.99)GHNLGM(+15.99)HHDGNYC(+57.02)TC(+57.02)K.A	Y	70.84	27470767	23	-0.6	9166990	3	10.88	8	F8:6131	332	354	Oxidation (M); Carbamidomethylation	PEAKS DB
1	BILAC_SVMPIII_04	F.GSEATVAEDSC(+57.02)FKDNQK.G	N	70.78	18848159	17	0.8	6292797	3	17.34	7	F7:10665	518	534	Carbamidomethylation	PEAKS DB
1	BILAC_SVMPIII_04	R.C(+57.02)LLNRPLR.T	N	70.53	10405913	8	-1.4	3478705	3	18.45	7	F7:11676	391	398	Carbamidomethylation	PEAKS DB
1	BILAC_SVMPIII_04	E.M(+15.99)GHNLGMHHDGNYC(+57.02)TC(+57.02)K.A	Y	70.19	20467917	17	-0.6	6832708	3	11.98	9	F9:6822	338	354	Oxidation (M); Carbamidomethylation	PEAKS DB
1	BILAC_SVMPIII_04	A.VTM(+15.99)AHEMGHNLGMHHDGNYC(+57.02)TC(+57.02)K.A	Y	70.04	27150869	23	-0.5	6797787	4	14.86	9	F9:10027	332	354	Oxidation (M); Carbamidomethylation	PEAKS DB
1	BILAC_SVMPIII_04	K.LTPGSQC(+57.02)AEGR.C	Y	69.78	11745400	11	-0.6	5882769	2	12.72	7	F7:6131	438	448	Carbamidomethylation	PEAKS DB
1	BILAC_SVMPIII_04	R.LYEIVNTMNEM(+15.99)FIPLN.I	N	69.71	19559373	16	-0.4	9789755	2	44.65	9	F9:40184	227	242	Oxidation (M)	PEAKS DB
1	BILAC_SVMPIII_04	K.YKDDLDKIK.R	N	68.88	11366077	9	-0.1	5693110	2	14.50	7	F7:7697	216	224		PEAKS DB
1	BILAC_SVMPIII_04	N.LTPEQQAYLDAK.K	N	68.01	13756982	12	-1.2	6888556	2	23.24	9	F9:18175	188	199		PEAKS DB
1	BILAC_SVMPIII_04	M.ENQC(+57.02)IDLFGSEATVAEDSC(+57.02)FKDNQK.G	N	67.69	29042542	25	-1.0	9690911	3	33.82	9	F9:29169	510	534	Carbamidomethylation	PEAKS DB
1	BILAC_SVMPIII_04	G.IAYIATM(+15.99)C(+57.02)DPK.E	N	67.53	12976046	11	-0.3	6498094	2	20.74	7	F7:14155	304	314	Oxidation (M); Carbamidomethylation	PEAKS DB
1	BILAC_SVMPIII_04	E.FVIVLDHGMYK.K	N	67.37	13206899	11	-0.9	4412369	3	28.77	8	F8:24122	204	214		PEAKS DB
1	BILAC_SVMPIII_04	R.LYEIVNTM(+15.99)NEMFIPLNIR.V	Y	67.34	22251223	18	-1.5	11135668	2	41.62	8	F8:37190	227	244	Oxidation (M)	PEAKS DB
1	BILAC_SVMPIII_04	R.KSHDNAQLLTAIEFDH.Q	N	66.57	18378959	16	-1.6	4604805	4	27.93	9	F9:23046	284	299		PEAKS DB
1	BILAC_SVMPIII_04	R.AAKDDC(+57.02)DLPESC(+57.02)TGQSGFC(+57.02)P.M	N	66.17	22138665	20	-1.8	11079385	2	26.33	9	F9:21438	464	483	Carbamidomethylation	PEAKS DB
1	BILAC_SVMPIII_04	H.EM(+15.99)GHNLGMHHDGNYC(+57.02)TC(+57.02)K.A	Y	65.91	21758342	18	-0.6	7262849	3	12.55	8	F8:7694	337	354	Oxidation (M); Carbamidomethylation	PEAKS DB
1	BILAC_SVMPIII_04	R.LYEIVNTM(+15.99)NEMFIPLN.I	N	65.80	19559373	16	-1.1	9789749	2	44.10	8	F8:39717	227	242	Oxidation (M)	PEAKS DB
1	BILAC_SVMPIII_04	R.RLYEIVNTMNEMFIPLN.I	Y	65.65	20960435	17	-1.0	10490280	2	44.92	9	F9:40406	226	242		PEAKS DB
1	BILAC_SVMPIII_04	V.IVLDHGMYK.K	N	65.52	10745532	9	-0.8	5382834	2	21.69	9	F9:16704	206	214		PEAKS DB
1	BILAC_SVMPIII_04	S.QSNLTPEQQAYLDAK.K	N	64.67	17048318	15	-0.7	8534225	2	29.93	9	F9:25081	185	199		PEAKS DB
1	BILAC_SVMPIII_04	K.M(+15.99)AVTM(+15.99)AHEMGHNLGM(+15.99)HHDGNYC(+57.02)TC(+57.02)K.A	Y	64.62	29491543	25	-1.7	5908372	5	13.64	8	F8:8811	330	354	Oxidation (M); Carbamidomethylation	PEAKS DB
1	BILAC_SVMPIII_04	R.THIISPPVC(+57.02)G.N	Y	64.53	10795433	10	0.7	5407793	2	21.33	7	F7:14733	399	408	Carbamidomethylation	PEAKS DB
1	BILAC_SVMPIII_04	K.M(+15.99)AVTMAHEM(+15.99)GHNLGMHHDGNYC(+57.02)TC(+57.02)K.A	Y	64.24	29331594	25	-1.5	5876383	5	16.33	9	F9:11112	330	354	Oxidation (M); Carbamidomethylation	PEAKS DB
1	BILAC_SVMPIII_04	R.LYEIVNTMN.E	N	63.83	10955271	9	-1.1	5487702	2	31.31	9	F9:26531	227	235		PEAKS DB
1	BILAC_SVMPIII_04	R.RLYEIVNTM(+15.99)NE.M	Y	62.52	13966656	11	-0.7	6993396	2	23.47	9	F9:18542	226	236	Oxidation (M)	PEAKS DB
1	BILAC_SVMPIII_04	I.VLDHGMYKK.Y	N	62.25	10895641	9	-0.4	5457891	2	17.40	9	F9:12385	207	215		PEAKS DB
1	BILAC_SVMPIII_04	R.RLYEIVNTMNEMFIPLNIR.V	Y	61.92	23652285	19	-2.1	7894152	3	43.03	9	F9:38538	226	244		PEAKS DB
1	BILAC_SVMPIII_04	K.ENGTKIPC(+57.02)APEDVK.C	N	61.49	15567504	14	-0.9	5199236	3	17.96	8	F8:13110	544	557	Carbamidomethylation	PEAKS DB
1	BILAC_SVMPIII_04	L.TGLEIWSDR.D	N	61.48	10755298	9	0.3	5387723	2	29.98	7	F7:23502	248	256		PEAKS DB
1	BILAC_SVMPIII_04	R.RLYEIVNTMNEMFIP.L	Y	61.29	18689165	15	0.0	9354655	2	42.94	9	F9:38276	226	240		PEAKS DB
1	BILAC_SVMPIII_04	H.NLGM(+15.99)HHDGNYC(+57.02)TC(+57.02)K.A	Y	61.05	17216709	14	-0.8	5748971	3	10.64	8	F8:5676	341	354	Oxidation (M); Carbamidomethylation	PEAKS DB
1	BILAC_SVMPIII_04	G.MHHDGNYC(+57.02)TC(+57.02)K.A	Y	61.00	14215275	11	-1.5	4748491	3	8.00	9	F9:2975	344	354	Carbamidomethylation	PEAKS DB
1	BILAC_SVMPIII_04	E.EC(+57.02)DC(+57.02)STLGNC(+57.02)QNQC(+57.02)C(+57.02)DAATC(+57.02)K.L	Y	60.62	25508960	21	-0.1	8513058	3	18.34	7	F7:11711	417	437	Carbamidomethylation	PEAKS DB
1	BILAC_SVMPIII_04	P.C(+57.02)APEDVK.C	N	60.24	8173640	7	-0.1	8183712	1	17.54	9	F9:12455	551	557	Carbamidomethylation	PEAKS DB
1	BILAC_SVMPIII_04	L.PESC(+57.02)TGQSGFC(+57.02)PM(+15.99)DDLQR.N	N	60.19	20998347	18	-3.1	10509214	2	30.75	9	F9:26020	472	489	Carbamidomethylation; Oxidation (M)	PEAKS DB
1	BILAC_SVMPIII_04	G.HNLGM(+15.99)HHDGNYC(+57.02)TC(+57.02)K.A	Y	59.97	18587297	15	-0.8	6205834	3	9.66	9	F9:4531	340	354	Oxidation (M); Carbamidomethylation	PEAKS DB
1	BILAC_SVMPIII_04	R.KYTIINENRG.M	Y	59.71	12066356	10	-2.9	6043234	2	15.21	9	F9:10171	574	583		PEAKS DB
1	BILAC_SVMPIII_04	F.VIVLDHGM(+15.99)YK.K	N	59.71	11896165	10	-0.3	5958153	2	18.68	7	F7:12094	205	214	Oxidation (M)	PEAKS DB
1	BILAC_SVMPIII_04	K.MAVTMAHEM(+15.99)GHNLGM(+15.99)HHDGNYC(+57.02)TC(+57.02)K.A	Y	59.29	29331594	25	-1.7	7342959	4	15.57	8	F8:10768	330	354	Oxidation (M); Carbamidomethylation	PEAKS DB
1	BILAC_SVMPIII_04	Q.SGFC(+57.02)PMDDLQR.N	N	59.02	13245540	11	0.2	6632844	2	28.30	9	F9:23518	479	489	Carbamidomethylation	PEAKS DB
1	BILAC_SVMPIII_04	E.FVIVLDHGM(+15.99)YKK.Y	N	58.82	14647799	12	-1.2	4892667	3	22.01	7	F7:15307	204	215	Oxidation (M)	PEAKS DB
1	BILAC_SVMPIII_04	K.GDYYGYC(+57.02)RK.E	Y	58.64	11804971	9	-0.3	3945062	3	15.62	7	F7:8823	535	543	Carbamidomethylation	PEAKS DB
1	BILAC_SVMPIII_04	R.RLYEIVNTM(+15.99)NEMFIPLN.I	Y	58.59	21120383	17	-2.0	10570243	2	38.65	9	F9:34057	226	242	Oxidation (M)	PEAKS DB
1	BILAC_SVMPIII_04	R.GM(+15.99)VLPGTK.C	N	58.15	8174368	8	-1.4	4097251	2	13.83	9	F9:8631	583	590	Oxidation (M)	PEAKS DB
1	BILAC_SVMPIII_04	F.VIVLDHGMYK.K	N	58.03	11736216	10	-0.2	5878179	2	29.05	7	F7:22562	205	214		PEAKS DB
1	BILAC_SVMPIII_04	A.AKDDC(+57.02)DLPESC(+57.02)TGQSGFC(+57.02)PMDDLQR.N	N	57.48	29011672	25	0.1	9680631	3	29.98	7	F7:23529	465	489	Carbamidomethylation	PEAKS DB
1	BILAC_SVMPIII_04	M.AHEMGHNLGMHHDGNYC(+57.02)TC(+57.02)K.A	Y	57.46	23679355	20	-2.6	5929896	4	13.65	9	F9:8541	335	354	Carbamidomethylation	PEAKS DB
1	BILAC_SVMPIII_04	M.AVTMAHEM(+15.99)GHNLGMHHDGNYC(+57.02)TC(+57.02)K.A	Y	57.02	27861240	24	-2.5	5582307	5	14.70	9	F9:9629	331	354	Oxidation (M); Carbamidomethylation	PEAKS DB
1	BILAC_SVMPIII_04	N.GHC(+57.02)VDVNR.A	N	56.82	9554294	8	-1.0	4787215	2	8.55	8	F8:3598	600	607	Carbamidomethylation	PEAKS DB
1	BILAC_SVMPIII_04	A.HEM(+15.99)GHNLGM(+15.99)HHDGNYC(+57.02)TC(+57.02)K.A	Y	56.24	23288882	19	-1.8	5832283	4	9.90	9	F9:4607	336	354	Oxidation (M); Carbamidomethylation	PEAKS DB
1	BILAC_SVMPIII_04	E.FVIVLDHGM(+15.99)YK.K	N	56.20	13366849	11	-1.2	6693489	2	25.97	7	F7:19470	204	214	Oxidation (M)	PEAKS DB
1	BILAC_SVMPIII_04	R.LYEIVNTMNEMFIP.L	N	56.19	17128153	14	-0.2	8574147	2	49.50	7	F7:42541	227	240		PEAKS DB
1	BILAC_SVMPIII_04	T.VAEDSC(+57.02)FKDNQKGDYYGYC(+57.02)R.K	Y	55.65	24740266	20	0.3	6195141	4	20.95	9	F9:15981	523	542	Carbamidomethylation	PEAKS DB
1	BILAC_SVMPIII_04	T.MNEMFIPLNIR.V	Y	55.63	13766945	11	-0.9	6893539	2	37.54	8	F8:33196	234	244		PEAKS DB
1	BILAC_SVMPIII_04	E.ATVAEDSC(+57.02)FK.D	N	55.43	11264965	10	-0.2	5642554	2	17.40	7	F7:10756	521	530	Carbamidomethylation	PEAKS DB
1	BILAC_SVMPIII_04	R.KSHDNAQLLTAIEFDHQT.L	N	55.38	20670022	18	-1.4	5177571	4	27.44	9	F9:22603	284	301		PEAKS DB
1	BILAC_SVMPIII_04	D.C(+57.02)STLGNC(+57.02)QNQC(+57.02)C(+57.02)DAATC(+57.02)K.L	Y	55.28	21467959	18	-0.8	7166053	3	15.74	8	F8:10973	420	437	Carbamidomethylation	PEAKS DB
1	BILAC_SVMPIII_04	I.VLDHGM(+15.99)YKK.Y	N	55.15	11055590	9	-1.1	5537861	2	14.82	9	F9:9679	207	215	Oxidation (M)	PEAKS DB
1	BILAC_SVMPIII_04	M.AVTMAHEM(+15.99)GHNLGM(+15.99)HHDGNYC(+57.02)TC(+57.02)K.A	Y	55.07	28021189	24	-4.4	5614286	5	12.77	8	F8:7930	331	354	Oxidation (M); Carbamidomethylation	PEAKS DB
1	BILAC_SVMPIII_04	K.YKDDLDK.I	N	54.87	8954286	7	-0.5	4487214	2	10.62	7	F7:4046	216	222		PEAKS DB
1	BILAC_SVMPIII_04	R.LYEIVNTM(+15.99)NEM(+15.99)FIP.L	N	54.58	17448052	14	-0.1	8734098	2	39.50	9	F9:34909	227	240	Oxidation (M)	PEAKS DB
1	BILAC_SVMPIII_04	K.YTIINENRG.M	Y	54.57	10785406	9	-0.4	5402774	2	18.75	9	F9:13658	575	583		PEAKS DB
1	BILAC_SVMPIII_04	A.LTGLEIWSDR.D	N	54.51	11886139	10	-1.5	5953134	2	34.05	8	F8:29471	247	256		PEAKS DB
1	BILAC_SVMPIII_04	L.TGLEIWSDRDK.I	N	54.46	13186517	11	0.4	6603334	2	32.51	7	F7:26109	248	258		PEAKS DB
1	BILAC_SVMPIII_04	A.TVAEDSC(+57.02)FKDNQKGDYYGYC(+57.02)R.K	Y	54.39	25750742	21	-3.1	8593627	3	21.61	9	F9:16679	522	542	Carbamidomethylation	PEAKS DB
1	BILAC_SVMPIII_04	R.LYC(+57.02)FPNS.S	N	54.36	8993847	7	-0.5	9003915	1	29.37	9	F9:24595	561	567	Carbamidomethylation	PEAKS DB
1	BILAC_SVMPIII_04	Q.SNLTPEQQAYLDAKK.Y	N	53.98	17048682	15	-0.4	5692964	3	20.70	7	F7:14100	186	200		PEAKS DB
1	BILAC_SVMPIII_04	K.DDLDKIK.R	N	53.92	8454494	7	-1.3	4237314	2	13.94	9	F9:8781	218	224		PEAKS DB
1	BILAC_SVMPIII_04	H.QTLGIAYIATM(+15.99)C(+57.02)DPK.E	N	53.90	16968164	15	0.1	8494156	2	30.52	8	F8:25952	300	314	Oxidation (M); Carbamidomethylation	PEAKS DB
1	BILAC_SVMPIII_04	K.LFSSC(+57.02)SK.E	Y	53.80	8273847	7	-1.0	4146992	2	12.90	8	F8:7938	371	377	Carbamidomethylation	PEAKS DB
1	BILAC_SVMPIII_04	H.EM(+15.99)GHNLGM(+15.99)HHDGNYC(+57.02)TC(+57.02)K.A	Y	53.42	21918293	18	-0.7	5489642	4	10.83	9	F9:5635	337	354	Oxidation (M); Carbamidomethylation	PEAKS DB
1	BILAC_SVMPIII_04	E.M(+15.99)GHNLGM(+15.99)HHDGNYC(+57.02)TC(+57.02)K.A	Y	53.15	20627866	17	-1.3	5167032	4	10.13	9	F9:4881	338	354	Oxidation (M); Carbamidomethylation	PEAKS DB
1	BILAC_SVMPIII_04	M.AVTM(+15.99)AHEMGHNLGMHHDGNYC(+57.02)TC(+57.02)K.A	Y	53.10	27861240	24	0.5	5582324	5	14.38	7	F7:7837	331	354	Oxidation (M); Carbamidomethylation	PEAKS DB
1	BILAC_SVMPIII_04	R.LYEIVNTM(+15.99)NEMFIP.L	N	52.67	17288103	14	-0.4	8654120	2	43.15	9	F9:38562	227	240	Oxidation (M)	PEAKS DB
1	BILAC_SVMPIII_04	H.QTLGIAYIATMC(+57.02)DPK.E	N	52.63	16808215	15	0.6	8414185	2	42.96	7	F7:36671	300	314	Carbamidomethylation	PEAKS DB
1	BILAC_SVMPIII_04	V.IVLDHGMYKK.Y	N	51.75	12026482	10	-2.6	6023298	2	24.27	9	F9:19359	206	215		PEAKS DB
1	BILAC_SVMPIII_04	Y.VEFVIVLDHGMYK.K	N	51.71	15488010	13	0.8	5172747	3	34.30	7	F7:27944	202	214		PEAKS DB
1	BILAC_SVMPIII_04	M.GHNLGM(+15.99)HHDGNYC(+57.02)TC(+57.02)K.A	Y	51.37	19157512	16	-0.8	4799447	4	9.82	9	F9:4628	339	354	Oxidation (M); Carbamidomethylation	PEAKS DB
1	BILAC_SVMPIII_04	N.LTPEQQAYLDAKK.Y	N	50.92	15037932	13	0.2	5022718	3	19.55	9	F9:14500	188	200		PEAKS DB
1	BILAC_SVMPIII_04	Y.IATMC(+57.02)DPK.E	N	50.42	9344252	8	-2.0	4682190	2	14.24	9	F9:9106	307	314	Carbamidomethylation	PEAKS DB
1	BILAC_SVMPIII_04	T.MAHEMGHNLGMHHDGNYC(+57.02)TC(+57.02)K.A	Y	50.38	24989758	21	-1.6	5008016	5	16.07	7	F7:9335	334	354	Carbamidomethylation	PEAKS DB
1	BILAC_SVMPIII_04	R.LYEIVNTM(+15.99)NE.M	N	50.30	12405646	10	-0.8	6212891	2	27.97	9	F9:23092	227	236	Oxidation (M)	PEAKS DB
1	BILAC_SVMPIII_04	C.TGQSGFC(+57.02)PMDDLQR.N	N	49.75	16106818	14	-4.0	8063450	2	28.17	7	F7:21741	476	489	Carbamidomethylation	PEAKS DB
1	BILAC_SVMPIII_04	R.RLYEIVNTMNEM(+15.99)FIPLN.I	Y	49.71	21120383	17	-0.2	7050199	3	39.15	9	F9:34562	226	242	Oxidation (M)	PEAKS DB
1	BILAC_SVMPIII_04	M.NEMFIPLNIR.V	Y	48.91	12456539	10	-0.8	6238337	2	35.80	9	F9:31181	235	244		PEAKS DB
1	BILAC_SVMPIII_04	D.HSTINLK.M	N	48.51	8114552	7	-1.2	4067344	2	10.63	7	F7:4034	323	329		PEAKS DB
1	BILAC_SVMPIII_04	D.LPESC(+57.02)TGQSGFC(+57.02)PMDDLQR.N	N	48.19	21969238	19	-1.2	7333143	3	31.00	9	F9:26210	471	489	Carbamidomethylation	PEAKS DB
1	BILAC_SVMPIII_04	Y.KDDLDKIK.R	N	48.15	9735444	8	-1.2	3255217	3	13.94	9	F9:8764	217	224		PEAKS DB
1	BILAC_SVMPIII_04	E.IVNTMNEMFIPLNIR.V	Y	48.12	18039375	15	0.1	9029761	2	39.97	8	F8:35653	230	244		PEAKS DB
1	BILAC_SVMPIII_04	F.VIVLDHGM(+15.99)YKK.Y	N	47.83	13177114	11	-0.7	3304349	4	15.20	7	F7:8402	205	215	Oxidation (M)	PEAKS DB
1	BILAC_SVMPIII_04	R.C(+57.02)LLNRPLRT.H	N	47.70	11416390	9	-1.4	3815531	3	18.91	8	F8:14107	391	399	Carbamidomethylation	PEAKS DB
1	BILAC_SVMPIII_04	K.LFSSC(+57.02)SKEDQQKY.L	Y	47.63	16187297	13	-1.6	5405830	3	16.81	8	F8:12011	371	383	Carbamidomethylation	PEAKS DB
1	BILAC_SVMPIII_04	G.MVLPGTK.C	N	47.61	7444204	7	-0.8	3732172	2	19.22	9	F9:14092	584	590		PEAKS DB
1	BILAC_SVMPIII_04	G.FTLMYFR.K	Y	47.38	9764840	7	0.3	4892495	2	36.08	7	F7:29669	267	273		PEAKS DB
1	BILAC_SVMPIII_04	D.GNYC(+57.02)TC(+57.02)K.A	Y	47.34	9013422	7	-0.9	4516780	2	9.03	7	F7:2880	348	354	Carbamidomethylation	PEAKS DB
1	BILAC_SVMPIII_04	R.LYEIVNTMNE.M	N	47.15	12245696	10	-0.8	6132916	2	32.52	9	F9:27845	227	236		PEAKS DB
1	BILAC_SVMPIII_04	G.LEIWSDR.D	N	47.06	9174606	7	-1.8	4597368	2	26.12	9	F9:21137	250	256		PEAKS DB
1	BILAC_SVMPIII_04	R.KSHDNAQLLTAIEFDHQTLG.I	N	47.05	22371077	20	-1.6	7467086	3	31.77	7	F7:25375	284	303		PEAKS DB
1	BILAC_SVMPIII_04	A.GFTLMYFR.K	Y	47.00	10335055	8	-0.7	5177596	2	36.78	8	F8:32413	266	273		PEAKS DB
1	BILAC_SVMPIII_04	R.LYEIVNT.M	N	46.61	8504436	7	-0.2	8514507	1	27.74	8	F8:23348	227	233		PEAKS DB
1	BILAC_SVMPIII_04	K.DNQKGDYYGYC(+57.02)RK.E	Y	46.36	16657205	13	-0.6	5562471	3	14.17	8	F8:9334	531	543	Carbamidomethylation	PEAKS DB
1	BILAC_SVMPIII_04	K.WRQTDLLK.R	Y	46.02	10585873	8	0.5	3538699	3	20.79	9	F9:15797	275	282		PEAKS DB
1	BILAC_SVMPIII_04	K.M(+15.99)AVTM(+15.99)AHEM(+15.99)GHNLGMHHDGNYC(+57.02)TC(+57.02)K.A	Y	46.00	29491543	25	-0.9	9840579	3	14.38	8	F8:9593	330	354	Oxidation (M); Carbamidomethylation	PEAKS DB
1	BILAC_SVMPIII_04	T.KIPC(+57.02)APEDVK.C	N	45.79	11555957	10	-1.3	5788044	2	15.37	8	F8:10335	548	557	Carbamidomethylation	PEAKS DB
1	BILAC_SVMPIII_04	R.RLYEIVNTMNEM(+15.99)FIPLNIR.V	Y	45.66	23812236	19	-0.8	7947479	3	38.78	7	F7:32532	226	244	Oxidation (M)	PEAKS DB
1	BILAC_SVMPIII_04	K.SHDNAQLLTA.I	N	44.95	10685200	10	-0.7	5352669	2	18.87	8	F8:14153	285	294		PEAKS DB
1	BILAC_SVMPIII_04	V.TM(+15.99)AHEM(+15.99)GHNLGM(+15.99)HHDGNYC(+57.02)TC(+57.02)K.A	Y	44.83	26480083	22	0.0	6630093	4	10.90	8	F8:5994	333	354	Oxidation (M); Carbamidomethylation	PEAKS DB
1	BILAC_SVMPIII_04	F.VIVLDHGMYKK.Y	N	44.72	13017166	11	-1.4	4349122	3	17.37	9	F9:12293	205	215		PEAKS DB
1	BILAC_SVMPIII_04	K.KYKDDLDK.I	N	44.11	10235236	8	-0.9	3421815	3	9.49	7	F7:3192	215	222		PEAKS DB
1	BILAC_SVMPIII_04	T.SSAGFTLMYFR.K	Y	43.88	12786067	11	-1.4	6403098	2	36.81	9	F9:32167	263	273		PEAKS DB
1	BILAC_SVMPIII_04	F.KDNQKGDYYGYC(+57.02)R.K	Y	43.59	16657205	13	-0.1	5562474	3	13.99	9	F9:8903	530	542	Carbamidomethylation	PEAKS DB
1	BILAC_SVMPIII_04	K.LFSSC(+57.02)SKEDQ.Q	Y	43.04	11995128	10	-0.8	6007632	2	15.01	9	F9:9857	371	380	Carbamidomethylation	PEAKS DB
1	BILAC_SVMPIII_04	R.LYEIVNTMNEM(+15.99)FIP.L	N	42.63	17288103	14	-1.5	8654111	2	49.27	9	F9:44620	227	240	Oxidation (M)	PEAKS DB
1	BILAC_SVMPIII_04	K.MAVTMAHEMGH.N	N	41.90	12135043	11	-1.1	4055082	3	19.03	7	F7:12327	330	340		PEAKS DB
1	BILAC_SVMPIII_04	Y.IATM(+15.99)C(+57.02)DPK.E	N	41.59	9504202	8	-0.8	4762170	2	9.92	8	F8:4895	307	314	Oxidation (M); Carbamidomethylation	PEAKS DB
1	BILAC_SVMPIII_04	I.AYIATMC(+57.02)DPK.E	N	41.11	11685256	10	-0.3	5852699	2	20.81	9	F9:15854	305	314	Carbamidomethylation	PEAKS DB
1	BILAC_SVMPIII_04	R.THIISPPVC(+57.02)GN.E	Y	40.77	11935863	11	-1.9	5977993	2	20.69	9	F9:15936	399	409	Carbamidomethylation	PEAKS DB
1	BILAC_SVMPIII_04	R.LYEIVNTM(+15.99)N.E	N	40.53	11115220	9	-0.8	5567678	2	26.98	8	F8:22394	227	235	Oxidation (M)	PEAKS DB
1	BILAC_SVMPIII_04	E.MFIPLNIR.V	Y	39.67	10025684	8	-0.5	5022913	2	34.09	8	F8:29539	237	244		PEAKS DB
1	BILAC_SVMPIII_04	K.MAVTM(+15.99)AHEM(+15.99)GHNLGMHHDGNYC(+57.02)TC(+57.02)K.A	Y	39.50	29331594	25	-0.2	5876390	5	15.37	9	F9:10300	330	354	Oxidation (M); Carbamidomethylation	PEAKS DB
1	BILAC_SVMPIII_04	S.AGFTLMYFR.K	Y	38.91	11045426	9	-0.2	5532784	2	37.09	9	F9:32468	265	273		PEAKS DB
1	BILAC_SVMPIII_04	G.LEIWSDRDK.I	N	38.70	11605825	9	-0.4	5812983	2	21.32	9	F9:16397	250	258		PEAKS DB
1	BILAC_SVMPIII_04	I.VLDHGM(+15.99)YK.K	N	38.61	9774641	8	-1.1	4897388	2	25.73	9	F9:20997	207	214	Oxidation (M)	PEAKS DB
1	BILAC_SVMPIII_04	G.FTLM(+15.99)YFR.K	Y	38.49	9924789	7	-1.1	4972462	2	31.91	9	F9:26972	267	273	Oxidation (M)	PEAKS DB
1	BILAC_SVMPIII_04	R.LYEIVNTM(+15.99)NEM(+15.99)FIPLN.I	N	38.34	19719321	16	-0.8	9869725	2	40.49	9	F9:35757	227	242	Oxidation (M)	PEAKS DB
1	BILAC_SVMPIII_04	T.VAEDSC(+57.02)FKDNQK.G	N	38.01	14396350	12	-1.4	4808849	3	12.15	9	F9:7008	523	534	Carbamidomethylation	PEAKS DB
1	BILAC_SVMPIII_04	R.C(+57.02)LLNRPL.R	N	37.69	8844902	7	-1.9	4432515	2	24.02	9	F9:19045	391	397	Carbamidomethylation	PEAKS DB
1	BILAC_SVMPIII_04	S.SAGFTLMYFR.K	Y	37.69	11915746	10	-0.4	5967943	2	36.74	9	F9:32125	264	273		PEAKS DB
1	BILAC_SVMPIII_04	T.LGIAYIATM(+15.99)C(+57.02)DPK.E	N	37.61	14677102	13	-1.2	7348615	2	28.30	8	F8:23480	302	314	Oxidation (M); Carbamidomethylation	PEAKS DB
1	BILAC_SVMPIII_04	E.MGHNLGM(+15.99)HHDGNYC(+57.02)TC(+57.02)K.A	Y	37.55	20467917	17	-0.6	5127049	4	11.81	8	F8:7098	338	354	Oxidation (M); Carbamidomethylation	PEAKS DB
1	BILAC_SVMPIII_04	K.M(+15.99)AVTMAHEM(+15.99)GHNLGM(+15.99)HHDGNYC(+57.02)TC(+57.02)K.A	Y	37.27	29491543	25	-1.1	7382950	4	13.95	8	F8:9108	330	354	Oxidation (M); Carbamidomethylation	PEAKS DB
1	BILAC_SVMPIII_04	R.AAKDDC(+57.02)DLPESC(+57.02)TGQSGFC(+57.02)PMDDLQ.R	N	37.14	28161033	25	-0.4	9397079	3	33.66	7	F7:27288	464	488	Carbamidomethylation	PEAKS DB
1	BILAC_SVMPIII_04	A.TVAEDSC(+57.02)FKDNQK.G	N	37.01	15406827	13	-0.1	7713486	2	13.49	8	F8:8669	522	534	Carbamidomethylation	PEAKS DB
1	BILAC_SVMPIII_04	K.SHDNAQL.L	N	36.22	7833511	7	0.0	7843584	1	10.39	8	F8:5448	285	291		PEAKS DB
1	BILAC_SVMPIII_04	R.QTDLLKR.K	N	36.10	8725079	7	-1.8	4372604	2	12.63	8	F8:7763	277	283		PEAKS DB
1	BILAC_SVMPIII_04	T.M(+15.99)NEMFIPLNIR.V	Y	35.73	13926893	11	0.6	6973524	2	35.98	9	F9:31440	234	244	Oxidation (M)	PEAKS DB
1	BILAC_SVMPIII_04	V.LDHGMYK.K	N	35.62	8624007	7	-1.7	4322069	2	21.71	9	F9:16777	208	214		PEAKS DB
1	BILAC_SVMPIII_04	S.AGFTLM(+15.99)YFR.K	Y	35.51	11205375	9	-0.9	5612755	2	33.97	8	F8:29412	265	273	Oxidation (M)	PEAKS DB
1	BILAC_SVMPIII_04	K.SHDNAQLLT.A	N	35.46	9974828	9	-1.4	4997480	2	16.58	8	F8:11805	285	293		PEAKS DB
1	BILAC_SVMPIII_04	G.RLYC(+57.02)FPNSSK.K	N	34.79	12706128	10	-0.4	6363134	2	18.72	8	F8:14028	560	569	Carbamidomethylation	PEAKS DB
1	BILAC_SVMPIII_04	V.IVLDHGM(+15.99)YKK.Y	N	34.48	12186431	10	-0.6	4072214	3	14.82	9	F9:9655	206	215	Oxidation (M)	PEAKS DB
1	BILAC_SVMPIII_04	A.TVAEDSC(+57.02)FK.D	N	34.47	10554594	9	-1.1	5287364	2	15.92	9	F9:10872	522	530	Carbamidomethylation	PEAKS DB
1	BILAC_SVMPIII_04	G.M(+15.99)HHDGNYC(+57.02)TC(+57.02)K.A	Y	34.31	14375225	11	-0.1	4801814	3	6.84	9	F9:2022	344	354	Oxidation (M); Carbamidomethylation	PEAKS DB
1	BILAC_SVMPIII_04	M.FIPLNIR.V	Y	33.36	8715280	7	-0.3	4367711	2	27.68	9	F9:22823	238	244		PEAKS DB
1	BILAC_SVMPIII_04	G.FTLMYFRK.W	Y	31.80	11045790	8	-2.0	3691995	3	28.41	9	F9:23619	267	274		PEAKS DB
1	BILAC_SVMPIII_04	K.DNQKGDYYGY.C	Y	31.72	12214938	10	-0.8	6117537	2	22.27	9	F9:17360	531	540		PEAKS DB
1	BILAC_SVMPIII_04	L.YC(+57.02)FPNSSK.K	N	31.01	10014277	8	1.0	5017216	2	18.17	9	F9:13367	562	569	Carbamidomethylation	PEAKS DB
1	BILAC_SVMPIII_04	D.SC(+57.02)FKDNQK.G	N	30.53	10254600	8	0.0	3428273	3	7.31	7	F7:2094	527	534	Carbamidomethylation	PEAKS DB
1	BILAC_SVMPIII_04	R.RLYEIVNTM(+15.99)NEMFIPLNIR.V	Y	29.61	23812236	19	-0.6	7947480	3	37.87	9	F9:33258	226	244	Oxidation (M)	PEAKS DB
1	BILAC_SVMPIII_04	K.LSDSEAHAVFK.Y	N	29.15	12025931	11	-0.6	6023035	2	24.24	7	F7:17235	143	153		PEAKS DB
1	BILAC_SVMPIII_04	R.KSHDNAQLL.T	N	29.04	10245302	9	-0.6	3425171	3	13.13	8	F8:8255	284	292		PEAKS DB
1	BILAC_SVMPIII_04	C.KLTPGSQC(+57.02)AEGR.C	Y	28.80	13026350	12	-1.6	4352183	3	10.74	8	F8:5861	437	448	Carbamidomethylation	PEAKS DB
1	BILAC_SVMPIII_04	T.MAHEM(+15.99)GHNLGMHHDGNYC(+57.02)TC(+57.02)K.A	Y	28.79	25149709	21	-1.9	6297488	4	12.66	9	F9:7565	334	354	Oxidation (M); Carbamidomethylation	PEAKS DB
1	BILAC_SVMPIII_04	R.GMVLPGTKC(+57.02)RDEK.V	N	28.56	14897380	13	-2.6	4975853	3	14.11	8	F8:9340	583	595	Carbamidomethylation	PEAKS DB
1	BILAC_SVMPIII_04	S.KLFSSC(+57.02)SKEDQQK.Y	Y	28.51	15837614	13	-1.0	5289272	3	10.90	8	F8:5991	370	382	Carbamidomethylation	PEAKS DB
1	BILAC_SVMPIII_04	G.NC(+57.02)QNQC(+57.02)C(+57.02)DAATC(+57.02)K.L	Y	28.41	16285800	13	4.5	8153009	2	12.46	8	F8:7614	425	437	Carbamidomethylation	PEAKS DB
1	BILAC_SVMPIII_04	K.VC(+57.02)SNGHC(+57.02)VD.V	N	28.17	10463910	9	-1.4	5242020	2	9.55	8	F8:4498	596	604	Carbamidomethylation	PEAKS DB
1	BILAC_SVMPIII_04	K.C(+57.02)RDEKVC(+57.02)SNGHC(+57.02)VDVNR.A	N	28.10	21038997	17	-1.9	5269812	4	11.67	9	F9:6570	591	607	Carbamidomethylation	PEAKS DB
1	BILAC_SVMPIII_04	I.AYIATM(+15.99)C(+57.02)DPK.E	N	27.88	11845205	10	-0.7	5932671	2	16.03	8	F8:11235	305	314	Oxidation (M); Carbamidomethylation	PEAKS DB
1	BILAC_SVMPIII_04	Q.KGDYYGYC(+57.02)R.K	Y	27.66	11804971	9	-1.5	3945057	3	15.64	9	F9:10572	534	542	Carbamidomethylation	PEAKS DB
1	BILAC_SVMPIII_04	G.M(+15.99)VLPGTK.C	N	27.39	7604153	7	-0.8	3812146	2	13.52	9	F9:8533	584	590	Oxidation (M)	PEAKS DB
1	BILAC_SVMPIII_04	N.RGMVLPGTK.C	N	26.71	9575430	9	0.0	4797788	2	16.05	7	F7:9317	582	590		PEAKS DB
1	BILAC_SVMPIII_04	K.MAVTMAHEMGHNLGM(+15.99)HHDGNYC(+57.02)TC(+57.02)K.A	Y	26.58	29171646	25	-0.7	4872010	6	18.82	8	F8:14147	330	354	Oxidation (M); Carbamidomethylation	PEAKS DB
1	BILAC_SVMPIII_04	L.GIAYIATMC(+57.02)DPK.E	N	25.87	13386312	12	0.3	6703231	2	26.09	7	F7:19562	303	314	Carbamidomethylation	PEAKS DB
1	BILAC_SVMPIII_04	S.KLFSSC(+57.02)SK.E	Y	25.69	9554797	8	-1.5	4787464	2	11.21	8	F8:6316	370	377	Carbamidomethylation	PEAKS DB
1	BILAC_SVMPIII_04	R.KYTIINE.N	Y	25.50	8794702	7	-2.1	4407414	2	19.92	9	F9:14919	574	580		PEAKS DB
1	BILAC_SVMPIII_04	R.KSHDNAQL.L	N	24.61	9114460	8	-1.8	4567295	2	7.64	9	F9:2373	284	291		PEAKS DB
1	BILAC_SVMPIII_04	K.SHDNAQLL.T	N	23.28	8964352	8	-2.2	4492239	2	17.57	8	F8:12844	285	292		PEAKS DB
1	BILAC_SVMPIII_04	R.LYEIVNTMNEM.F	N	23.14	13556101	11	-0.9	6788117	2	37.89	8	F8:33512	227	237		PEAKS DB
1	BILAC_SVMPIII_04	C.LLNRPLR.T	N	23.05	8805607	7	0.2	4412877	2	18.45	7	F7:11743	392	398		PEAKS DB
1	BILAC_SVMPIII_04	K.MAVTMAH.E	N	23.03	7593408	7	-0.8	3806773	2	16.03	8	F8:11259	330	336		PEAKS DB
1	BILAC_SVMPIII_04	R.RLYEIVNT.M	Y	23.02	10065447	8	-0.3	5042795	2	22.90	8	F8:18192	226	233		PEAKS DB
1	BILAC_SVMPIII_04	L.YC(+57.02)FPNSSKK.C	N	22.78	11295226	9	-0.9	3775145	3	14.14	9	F9:9051	562	570	Carbamidomethylation	PEAKS DB
1	BILAC_SVMPIII_04	R.AAKDDC(+57.02)DLPESC(+57.02)TGQSGFC(+57.02)PMDDL.Q	N	22.14	26880447	24	-1.9	8970205	3	35.78	9	F9:31093	464	487	Carbamidomethylation	PEAKS DB
1	BILAC_SVMPIII_04	T.SSAGFTLM(+15.99)YFR.K	Y	21.95	12946016	11	-2.3	6483066	2	33.75	7	F7:27433	263	273	Oxidation (M)	PEAKS DB
1	BILAC_SVMPIII_04	R.KSHDNAQLLTA.I	N	21.93	11966150	11	-0.2	3998788	3	15.53	7	F7:8756	284	294		PEAKS DB
1	BILAC_SVMPIII_04	T.MNEM(+15.99)FIPLNIR.V	Y	21.28	13926893	11	-2.6	6973501	2	34.04	9	F9:29350	234	244	Oxidation (M)	PEAKS DB
1	BILAC_SVMPIII_04	N.ENRGMVLPGTK.C	N	20.84	12006284	11	-1.3	4012162	3	22.10	7	F7:15569	580	590		PEAKS DB
1	BILAC_SVMPIII_04	K.ASSC(+57.02)IM(+15.99)AAVLSNDTSK.L	N	20.65	16697651	16	-1.1	5575950	3	31.09	8	F8:26597	355	370	Carbamidomethylation; Oxidation (M)	PEAKS DB
1	BILAC_SVMPIII_04	M.AHEM(+15.99)GHNLGMHHDGNYC(+57.02)TC(+57.02)K.A	Y	20.53	23839304	20	-2.6	5969883	4	13.93	7	F7:7176	335	354	Oxidation (M); Carbamidomethylation	PEAKS DB
1	BILAC_SVMPIII_04	E.DSC(+57.02)FKDNQK.G	N	20.30	11404869	9	-2.3	3811687	3	8.80	8	F8:3916	526	534	Carbamidomethylation	PEAKS DB
1	BILAC_SVMPIII_04	R.RLYEIVNTMN.E	Y	20.30	12516282	10	0.5	6268217	2	26.40	7	F7:19931	226	235		PEAKS DB
1	BILAC_SVMPIII_04	M.HHDGNYC(+57.02)TC(+57.02)K.A	Y	20.00	12904871	10	0.4	4311698	3	7.35	7	F7:2080	345	354	Carbamidomethylation	PEAKS DB
1	BILAC_SVMPIII_04	R.AAKDDC(+57.02)DLPESC(+57.02)TGQSGFC(+57.02)PMD.D	N	19.93	24599338	22	0.3	8209855	3	28.43	9	F9:23644	464	485	Carbamidomethylation	PEAKS DB
1	BILAC_SVMPIII_04	R.RLYEIVN.T	N	18.30	9054971	7	-1.7	4537550	2	21.19	8	F8:16492	226	232		PEAKS DB
1	BILAC_SVMPIII_04	Y.C(+57.02)FPNSSK.K	N	18.00	8383643	7	-0.9	4201891	2	10.55	9	F9:5391	563	569	Carbamidomethylation	PEAKS DB
1	BILAC_SVMPIII_04	A.EDSC(+57.02)FKDNQK.G	N	17.75	12695295	10	-0.1	4241837	3	9.19	9	F9:4025	525	534	Carbamidomethylation	PEAKS DB
1	BILAC_SVMPIII_04	K.ASSC(+57.02)IMA.A	N	17.70	7383041	7	0.7	7393119	1	18.23	8	F8:13574	355	361	Carbamidomethylation	PEAKS DB
1	BILAC_SVMPIII_04	T.GLEIWSDR.D	N	16.96	9744821	8	-1.8	4882475	2	26.89	7	F7:20435	249	256		PEAKS DB
1	BILAC_SVMPIII_04	N.EMFIPLNIR.V	Y	16.75	11316111	9	0.1	5668129	2	35.99	9	F9:31375	236	244		PEAKS DB
1	BILAC_SVMPIII_04	C.FKDNQKGDYYGYC(+57.02)R.K	Y	16.08	18127889	14	-0.4	6052700	3	16.71	9	F9:11671	529	542	Carbamidomethylation	PEAKS DB
1	BILAC_SVMPIII_04	K.YVEFVIVLDHGM(+15.99)YK.K	N	15.87	17278593	14	-3.6	5769583	3	39.83	9	F9:35271	201	214	Oxidation (M)	PEAKS DB
1	BILAC_SVMPIII_04	R.AAKDDC(+57.02)DLPESC(+57.02)TGQSGFC(+57.02)PMDD.L	N	15.26	25749607	23	0.6	8593280	3	28.83	9	F9:24027	464	486	Carbamidomethylation	PEAKS DB
1	BILAC_SVMPIII_04	Q.C(+57.02)C(+57.02)DAATC(+57.02)K.L	N	14.98	9843463	8	-0.7	4931801	2	7.30	8	F8:2465	430	437	Carbamidomethylation	PEAKS DB
1	BILAC_SVMPIII_04	V.EFVIVLDHGM(+15.99)YK.K	N	14.17	14657275	12	1.3	4895838	3	32.34	7	F7:25971	203	214	Oxidation (M)	PEAKS DB
1	BILAC_SVMPIII_04	A.GFTLM(+15.99)YFR.K	Y	13.83	10495004	8	-1.0	5257570	2	33.28	9	F9:28581	266	273	Oxidation (M)	PEAKS DB
1	BILAC_SVMPIII_04	P.RC(+57.02)LLNRPLR.T	N	13.80	11966924	9	-1.7	3999041	3	15.17	9	F9:10088	390	398	Carbamidomethylation	PEAKS DB
1	BILAC_SVMPIII_04	Q.SNLTPEQQAYLDAK.K	N	13.73	15767733	14	-0.7	7893934	2	24.06	8	F8:19382	186	199		PEAKS DB
1	BILAC_SVMPIII_04	K.YKDDLDKI.K	N	13.48	10085128	8	-2.0	5052626	2	13.91	9	F9:8822	216	223		PEAKS DB
1	BILAC_SVMPIII_04	R.NGQPC(+57.02)LNNSGYC(+57.02)YSGTC(+57.02)PTM(+15.99)EN.Q	N	12.88	25389509	22	-3.9	8473210	3	26.49	9	F9:21655	490	511	Carbamidomethylation; Oxidation (M)	PEAKS DB
1	BILAC_SVMPIII_04	N.RGM(+15.99)VLPGTK.C	N	12.54	9735378	9	-1.7	4877754	2	11.26	9	F9:5889	582	590	Oxidation (M)	PEAKS DB
1	BILAC_SVMPIII_04	H.EMGHNLGM(+15.99)HHDGNYC(+57.02)TC(+57.02)K.A	Y	12.45	21758342	18	-2.0	5449647	4	12.68	9	F9:7616	337	354	Oxidation (M); Carbamidomethylation	PEAKS DB
1	BILAC_SVMPIII_04	R.KSHDNAQLLT.A	N	12.13	11255779	10	-2.2	5637950	2	12.65	8	F8:7786	284	293		PEAKS DB
1	BILAC_SVMPIII_04	A.VTMAHEM(+15.99)GHNLGM(+15.99)HHDGNYC(+57.02)TC(+57.02)K.A	Y	12.08	27310818	23	-1.1	5472230	5	14.51	9	F9:9440	332	354	Oxidation (M); Carbamidomethylation	PEAKS DB
1	BILAC_SVMPIII_04	L.TAIEFDHQTLGIAYIATMC(+57.02)DPK.E	Y	12.02	24941873	22	2.7	8324053	3	43.80	7	F7:37641	293	314	Carbamidomethylation	PEAKS DB
1	BILAC_SVMPIII_04	G.FTLM(+15.99)YFRK.W	Y	11.58	11205739	8	0.3	3745320	3	25.36	9	F9:20560	267	274	Oxidation (M)	PEAKS DB
1	BILAC_SVMPIII_04	M.AHEMGHNLGM(+15.99)HHDGNYC(+57.02)TC(+57.02)K.A	Y	11.16	23839304	20	-1.3	4777927	5	12.65	7	F7:5756	335	354	Oxidation (M); Carbamidomethylation	PEAKS DB
1	BILAC_SVMPIII_04	A.YIATMC(+57.02)DPK.E	N	11.10	10974885	9	1.0	5497521	2	18.78	7	F7:12229	306	314	Carbamidomethylation	PEAKS DB
1	BILAC_SVMPIII_04	K.ASQSNLTPEQQ.A	N	9.37	12015575	11	-3.6	6017839	2	34.38	9	F9:29684	183	193		PEAKS DB
1	BILAC_SVMPIII_04	N.DADSSASISAC(+57.02)NGLK.G	N	9.08	14946620	15	-4.3	7483350	2	30.88	9	F9:26132	112	126	Carbamidomethylation	PEAKS DB
1	BILAC_SVMPIII_04	T.MAHEM(+15.99)GHNLGM(+15.99)HHDGNYC(+57.02)TC(+57.02)K.A	Y	8.65	25309658	21	-0.1	6337487	4	11.12	9	F9:5994	334	354	Oxidation (M); Carbamidomethylation	PEAKS DB
1	BILAC_SVMPIII_04	R.LYEIVNTMNEMFIPL.N	N	8.61	18258994	15	-1.6	9139556	2	53.41	9	F9:47694	227	241		PEAKS DB
1	BILAC_SVMPIII_04	A.DSSASISAC(+57.02)NGLK.G	N	7.89	13085979	13	-0.5	6553059	2	35.09	8	F8:30593	114	126	Carbamidomethylation	PEAKS DB
1	BILAC_SVMPIII_04	E.M(+15.99)FIPLNIR.V	Y	7.69	10185634	8	-1.3	5102883	2	30.13	8	F8:25397	237	244	Oxidation (M)	PEAKS DB
1	BILAC_SVMPIII_04	R.IQNDADSSASISAC(+57.02)NGLK.G	N	7.49	18498475	18	2.9	6176249	3	11.97	7	F7:5221	109	126	Carbamidomethylation	PEAKS DB
1	BILAC_SVMPIII_04	K.ESAGVVQDHST.I	Y	7.45	11285048	11	-2.6	5652582	2	12.20	9	F9:7078	315	325		PEAKS DB
1	BILAC_SVMPIII_04	K.MAVTMAHE.M	N	7.18	8883834	8	4.7	4452010	2	25.92	9	F9:21076	330	337		PEAKS DB
1	BILAC_SVMPIII_04	R.RLYEIVNTMNEM(+15.99)FIP.L	Y	6.57	18849114	15	-2.3	9434608	2	38.34	9	F9:33745	226	240	Oxidation (M)	PEAKS DB
1	BILAC_SVMPIII_04	R.EITTYPPVEDHC(+57.02)YYHGR.I	N	6.30	21359370	17	-1.2	5349909	4	33.31	8	F8:28844	92	108	Carbamidomethylation	PEAKS DB
1	BILAC_SVMPIII_04	K.YEDAM(+15.99)QYEFK.V	N	5.71	13385438	10	-0.7	6702787	2	21.86	9	F9:17034	51	60	Oxidation (M)	PEAKS DB
1	BILAC_SVMPIII_04	M.AVTM(+15.99)AHEMGHNLGM(+15.99)HHDGNYC(+57.02)TC(+57.02)K.A	Y	5.64	28021189	24	-0.2	5614310	5	13.33	7	F7:6774	331	354	Oxidation (M); Carbamidomethylation	PEAKS DB
1	BILAC_SVMPIII_04	P.RKVTALPK.G	N	5.20	9115916	8	-2.5	3048704	3	19.45	8	F8:14748	37	44		PEAKS DB
1	BILAC_SVMPIII_04	K.YVEFVIVLDHGMYKKYK.D	Y	5.08	21311177	17	-0.3	10665658	2	36.74	8	F8:32398	201	217		PEAKS DB
1	BILAC_SVMPIII_04	K.MAVTMAHEMGHN.L	N	5.02	13275471	12	3.3	6647830	2	37.44	7	F7:31179	330	341		PEAKS DB
7	BILAC_SVSP_09	K.DTC(+57.02)NGDSGGPLIC(+57.02)DGQFQGIVFYGAHPC(+57.02)GQAPKPGVYTK.V	Y	174.36	41678877	39	-0.4	10429788	4	35.82	9	F9:31212	198	236	Carbamidomethylation	PEAKS DB
7	BILAC_SVSP_09	K.DTC(+57.02)NGDSGGPLIC(+57.02)DGQFQGIVFYGAHPC(+57.02)GQAPK.P	Y	165.49	35225391	33	-0.4	11751865	3	37.40	9	F9:32892	198	230	Carbamidomethylation	PEAKS DB
7	BILAC_SVSP_09	R.TLC(+57.02)AGVPEGGKDTC(+57.02)NGDSGGPLIC(+57.02)DGQFQGIVFYGAHPC(+57.02)GQAPK.P	Y	155.53	45920615	44	-0.6	11490220	4	35.32	9	F9:30750	187	230	Carbamidomethylation	PEAKS DB
7	BILAC_SVSP_09	R.TLC(+57.02)AGVPEGGKDTC(+57.02)NGDSGGPLIC(+57.02)DGQFQGIVFYGAHPC(+57.02)GQAPKPGVYTK.V	Y	140.81	52374102	50	-0.5	10484888	5	34.13	9	F9:29511	187	236	Carbamidomethylation	PEAKS DB
7	BILAC_SVSP_09	T.LC(+57.02)AGVPEGGKDTC(+57.02)NGDSGGPLIC(+57.02)DGQFQGIVFYGAHPC(+57.02)GQAPKPGVYTK.V	Y	131.39	51363628	49	-0.8	10282791	5	33.76	9	F9:29238	188	236	Carbamidomethylation	PEAKS DB
7	BILAC_SVSP_09	K.TNPDVPHC(+57.02)ANINLLDDAVC(+57.02)R.T	N	130.77	22930579	20	-1.4	7653588	3	30.75	9	F9:26467	156	175	Carbamidomethylation	PEAKS DB
7	BILAC_SVSP_09	N.PDVPHC(+57.02)ANINLLDDAVC(+57.02)R.T	N	123.01	20779673	18	1.7	10399927	2	30.84	7	F7:24325	158	175	Carbamidomethylation	PEAKS DB
7	BILAC_SVSP_09	R.LDSPVSNSEHIAPLSLPSSPPSVGSVC(+57.02)R.I	N	115.78	28884338	28	-0.6	9638180	3	33.16	9	F9:28545	116	143	Carbamidomethylation	PEAKS DB
7	BILAC_SVSP_09	K.SDDALDKDLMLVR.L	Y	113.80	14897446	13	-1.2	7458787	2	30.92	9	F9:26252	103	115		PEAKS DB
7	BILAC_SVSP_09	K.SDDALDKDLM(+15.99)LVR.L	Y	109.15	15057395	13	-1.1	7538762	2	28.71	9	F9:23859	103	115	Oxidation (M)	PEAKS DB
7	BILAC_SVSP_09	D.VPHC(+57.02)ANINLLDDAVC(+57.02)R.T	N	107.54	18658876	16	1.3	9339523	2	28.26	9	F9:23451	160	175	Carbamidomethylation	PEAKS DB
7	BILAC_SVSP_09	C.AGVPEGGKDTC(+57.02)NGDSGGPLIC(+57.02)DGQFQGIVFYGAHPC(+57.02)GQAPKPGVYTK.V	Y	106.07	48632480	47	-2.0	9736549	5	32.91	9	F9:28230	190	236	Carbamidomethylation	PEAKS DB
7	BILAC_SVSP_09	K.KSDDALDKDLM(+15.99)LVR.L	Y	105.88	16338345	14	-0.7	5456184	3	24.60	9	F9:19630	102	115	Oxidation (M)	PEAKS DB
7	BILAC_SVSP_09	L.PSSPPSVGSVC(+57.02)R.I	N	97.36	12285870	12	-1.4	6152999	2	28.03	9	F9:23016	132	143	Carbamidomethylation	PEAKS DB
7	BILAC_SVSP_09	R.TAYPELPAEYR.T	Y	94.94	13086350	11	-1.6	6553237	2	27.39	9	F9:22645	176	186		PEAKS DB
7	BILAC_SVSP_09	Y.GAHPC(+57.02)GQAPKPGVYTK.V	N	93.90	16668250	16	-0.5	5566153	3	15.04	7	F7:8306	221	236	Carbamidomethylation	PEAKS DB
7	BILAC_SVSP_09	R.IMGWGSITPIEK.T	N	93.53	13306954	12	-1.0	6663543	2	32.50	9	F9:27704	144	155		PEAKS DB
7	BILAC_SVSP_09	S.HC(+57.02)DSTNFQMK.I	Y	92.14	12665122	10	-1.5	6342625	2	14.06	9	F9:8914	65	74	Carbamidomethylation	PEAKS DB
7	BILAC_SVSP_09	T.GGDEC(+57.02)NINEHR.S	N	92.10	12995262	11	-0.4	6507701	2	14.94	9	F9:9877	27	37	Carbamidomethylation	PEAKS DB
7	BILAC_SVSP_09	S.DDALDKDLMLVR.L	Y	90.90	14027125	12	0.4	7023638	2	30.92	9	F9:26120	104	115		PEAKS DB
7	BILAC_SVSP_09	S.ELVTGGDEC(+57.02)NINEHR.S	Y	88.05	17417689	15	-0.6	5815966	3	18.29	7	F7:11592	23	37	Carbamidomethylation	PEAKS DB
7	BILAC_SVSP_09	R.IM(+15.99)GWGSITPIEK.T	N	87.91	13466904	12	-0.4	6743522	2	30.65	9	F9:25900	144	155	Oxidation (M)	PEAKS DB
7	BILAC_SVSP_09	F.YGAHPC(+57.02)GQAPKPGVYTK.V	N	85.26	18298882	17	-0.6	4584791	4	15.06	7	F7:8130	220	236	Carbamidomethylation	PEAKS DB
7	BILAC_SVSP_09	L.VTGGDEC(+57.02)NINEHR.S	Y	83.83	14996423	13	-0.9	5008876	3	12.51	7	F7:5630	25	37	Carbamidomethylation	PEAKS DB
7	BILAC_SVSP_09	H.C(+57.02)ANINLLDDAVC(+57.02)R.T	N	81.74	15327075	13	-0.8	7673604	2	31.30	8	F8:26770	163	175	Carbamidomethylation	PEAKS DB
7	BILAC_SVSP_09	E.KTNPDVPHC(+57.02)ANINLLDDAVC(+57.02)R.T	N	81.67	24211528	21	-2.0	8080566	3	27.25	9	F9:22598	155	175	Carbamidomethylation	PEAKS DB
7	BILAC_SVSP_09	H.IAPLSLPSSPPSVGSVC(+57.02)R.I	N	81.59	18229611	18	-0.3	9124875	2	32.02	7	F7:25479	126	143	Carbamidomethylation	PEAKS DB
7	BILAC_SVSP_09	K.KSDDALDKDLMLVR.L	Y	81.40	16178396	14	0.6	5402875	3	26.65	7	F7:20205	102	115		PEAKS DB
7	BILAC_SVSP_09	D.DALDKDLMLVR.L	Y	79.75	12876857	11	-0.2	6448500	2	31.05	7	F7:24801	105	115		PEAKS DB
7	BILAC_SVSP_09	I.MGWGSITPIEK.T	N	79.36	12176115	11	-3.0	6098112	2	34.38	7	F7:28005	145	155		PEAKS DB
7	BILAC_SVSP_09	V.TGGDEC(+57.02)NINEHR.S	Y	79.27	14005739	12	-0.2	7012941	2	12.15	8	F8:7301	26	37	Carbamidomethylation	PEAKS DB
7	BILAC_SVSP_09	K.KSDDALDKDLM.L	Y	75.68	12495859	11	-0.5	6257999	2	21.81	7	F7:15188	102	112		PEAKS DB
7	BILAC_SVSP_09	D.ALDKDLMLVR.L	Y	74.45	11726587	10	-1.2	3918930	3	25.75	9	F9:20862	106	115		PEAKS DB
7	BILAC_SVSP_09	K.ALNQDEQTRNPK.E	Y	73.35	14127008	12	-1.5	4719069	3	9.82	7	F7:3315	82	93		PEAKS DB
7	BILAC_SVSP_09	L.TASHC(+57.02)DSTNFQMK.I	Y	72.96	15256290	13	-2.3	5095491	3	14.48	8	F8:9676	62	74	Carbamidomethylation	PEAKS DB
7	BILAC_SVSP_09	N.SEHIAPLSLPSSPPSVGSVC(+57.02)R.I	N	72.66	21760945	21	-0.2	7263719	3	29.31	7	F7:22878	123	143	Carbamidomethylation	PEAKS DB
7	BILAC_SVSP_09	K.KALNQDEQTR.N	Y	72.36	12016051	10	-0.2	6018097	2	8.30	7	F7:2682	81	90		PEAKS DB
7	BILAC_SVSP_09	L.SLPSSPPSVGSVC(+57.02)R.I	N	71.90	14287031	14	-3.9	7153561	2	35.38	9	F9:30934	130	143	Carbamidomethylation	PEAKS DB
7	BILAC_SVSP_09	I.M(+15.99)GWGSITPIEK.T	N	71.41	12336063	11	-1.5	6178095	2	30.17	8	F8:25657	145	155	Oxidation (M)	PEAKS DB
7	BILAC_SVSP_09	A.LDKDLMLVR.L	Y	71.12	11016216	9	0.2	5518182	2	31.09	7	F7:24520	107	115		PEAKS DB
7	BILAC_SVSP_09	P.LSLPSSPPSVGSVC(+57.02)R.I	N	70.97	15417871	15	-0.7	7719003	2	28.13	7	F7:21357	129	143	Carbamidomethylation	PEAKS DB
7	BILAC_SVSP_09	K.SDDALDKDLML.V	Y	69.92	12345751	11	0.2	6182949	2	34.38	7	F7:27912	103	113		PEAKS DB
7	BILAC_SVSP_09	T.ASHC(+57.02)DSTNFQMK.I	Y	69.71	14245813	12	-0.5	4758675	3	14.24	9	F9:9037	63	74	Carbamidomethylation	PEAKS DB
7	BILAC_SVSP_09	K.SDDALDKDLM.L	Y	69.61	11214910	10	-0.1	5617527	2	26.75	7	F7:20162	103	112		PEAKS DB
7	BILAC_SVSP_09	R.LDSPVSNSEHIAP.L	N	69.15	13646572	13	-1.3	6833350	2	23.46	8	F8:18825	116	128		PEAKS DB
7	BILAC_SVSP_09	K.VIDYNTWIESVIAGNTAATC(+57.02)PP	N	68.99	23911416	22	-0.3	7980542	3	51.61	7	F7:43723	237	258	Carbamidomethylation	PEAKS DB
7	BILAC_SVSP_09	A.YPELPAEYR.T	N	68.88	11365502	9	-0.5	5692821	2	27.40	9	F9:22584	178	186		PEAKS DB
7	BILAC_SVSP_09	R.TLC(+57.02)AGVPEGGK.D	N	68.77	10875332	11	-0.8	5447734	2	16.57	9	F9:11431	187	197	Carbamidomethylation	PEAKS DB
7	BILAC_SVSP_09	A.SHC(+57.02)DSTNFQMK.I	Y	68.32	13535442	11	-1.3	6777785	2	14.03	8	F8:9243	64	74	Carbamidomethylation	PEAKS DB
7	BILAC_SVSP_09	K.ALNQDEQTR.N	Y	67.20	10735101	9	-0.1	5377623	2	10.48	7	F7:3807	82	90		PEAKS DB
7	BILAC_SVSP_09	D.SPVSNSEHIAPLSLPSSPPSVGSVC(+57.02)R.I	N	67.17	26603228	26	0.2	8877817	3	30.46	8	F8:25946	118	143	Carbamidomethylation	PEAKS DB
7	BILAC_SVSP_09	Y.PELPAEYR.T	N	65.92	9734868	8	-1.6	4877499	2	28.69	9	F9:23964	179	186		PEAKS DB
7	BILAC_SVSP_09	C.RIM(+15.99)GWGSITPIEK.T	N	64.98	15027915	13	-1.3	5019371	3	25.85	8	F8:21155	143	155	Oxidation (M)	PEAKS DB
7	BILAC_SVSP_09	S.PPSVGSVC(+57.02)R.I	N	64.90	9574702	9	-0.5	4797421	2	27.60	8	F8:23030	135	143	Carbamidomethylation	PEAKS DB
7	BILAC_SVSP_09	A.NINLLDDAVC(+57.02)R.T	N	64.90	13016398	11	-0.1	6518271	2	30.74	7	F7:24290	165	175	Carbamidomethylation	PEAKS DB
7	BILAC_SVSP_09	K.SDDALDKDL.M	Y	64.41	9904506	9	-0.6	4962322	2	22.31	9	F9:17251	103	111		PEAKS DB
7	BILAC_SVSP_09	D.DALDKDLM(+15.99)LVR.L	Y	62.37	13036805	11	-0.5	6528472	2	28.77	8	F8:24133	105	115	Oxidation (M)	PEAKS DB
7	BILAC_SVSP_09	K.SDDALDKDLM(+15.99).L	Y	62.18	11374860	10	0.4	5697505	2	21.35	7	F7:14744	103	112	Oxidation (M)	PEAKS DB
7	BILAC_SVSP_09	P.VSNSEHIAPLSLPSSPPSVGSVC(+57.02)R.I	N	62.02	24762380	24	0.7	8264205	3	29.45	8	F8:24964	120	143	Carbamidomethylation	PEAKS DB
7	BILAC_SVSP_09	S.LPSSPPSVGSVC(+57.02)R.I	N	61.76	13416710	13	-0.2	6718427	2	29.59	7	F7:23140	131	143	Carbamidomethylation	PEAKS DB
7	BILAC_SVSP_09	N.INLLDDAVC(+57.02)R.T	N	61.61	11875968	10	-0.2	5948055	2	29.65	7	F7:23373	166	175	Carbamidomethylation	PEAKS DB
7	BILAC_SVSP_09	L.C(+57.02)AGVPEGGK.D	N	61.39	8734014	9	-3.9	4377063	2	16.50	8	F8:11739	189	197	Carbamidomethylation	PEAKS DB
7	BILAC_SVSP_09	C.ANINLLDDAVC(+57.02)R.T	N	61.02	13726769	12	-1.1	6873450	2	30.68	8	F8:26194	164	175	Carbamidomethylation	PEAKS DB
7	BILAC_SVSP_09	T.LC(+57.02)AGVPEGGK.D	N	61.02	9864855	10	-1.3	4942494	2	15.15	9	F9:10066	188	197	Carbamidomethylation	PEAKS DB
7	BILAC_SVSP_09	D.ALDKDLM(+15.99)LVR.L	Y	60.26	11886536	10	1.5	5953350	2	28.71	8	F8:24155	106	115	Oxidation (M)	PEAKS DB
7	BILAC_SVSP_09	R.LDSPVSNSEHIAPL.S	N	59.58	14777412	14	-0.9	7398772	2	28.43	9	F9:23533	116	129		PEAKS DB
7	BILAC_SVSP_09	K.KSDDALDKDLM(+15.99).L	Y	57.43	12655809	11	-1.2	6337970	2	16.61	9	F9:11580	102	112	Oxidation (M)	PEAKS DB
7	BILAC_SVSP_09	D.GQFQGIVFYGAHPC(+57.02)GQAPKPGVYTK.V	N	57.41	27063376	25	-0.1	6775916	4	27.71	9	F9:22926	212	236	Carbamidomethylation	PEAKS DB
7	BILAC_SVSP_09	L.DKDLMLVR.L	Y	56.88	9885375	8	-0.7	4952757	2	30.88	9	F9:26141	108	115		PEAKS DB
7	BILAC_SVSP_09	R.LDSPVSNSEHIAPLSLP.S	N	56.82	17749100	17	-0.4	8884619	2	35.09	7	F7:28669	116	132		PEAKS DB
7	BILAC_SVSP_09	Q.APKPGVYTK.V	N	56.25	9595439	9	-1.8	4807784	2	11.95	8	F8:7101	228	236		PEAKS DB
7	BILAC_SVSP_09	W.VLTASHC(+57.02)DSTNFQM(+15.99)K.I	Y	56.01	17537764	15	-1.3	5855986	3	15.92	8	F8:11137	60	74	Carbamidomethylation; Oxidation (M)	PEAKS DB
7	BILAC_SVSP_09	P.SSPPSVGSVC(+57.02)R.I	N	55.59	11315342	11	-1.4	5667736	2	15.90	8	F8:11040	133	143	Carbamidomethylation	PEAKS DB
7	BILAC_SVSP_09	C.RIMGWGSITPIEK.T	N	54.79	14867966	13	-0.9	4966057	3	29.26	7	F7:22800	143	155		PEAKS DB
7	BILAC_SVSP_09	R.TAYPELPAEYRT.L	Y	53.95	14096826	12	-0.6	7058481	2	27.70	8	F8:22747	176	187		PEAKS DB
7	BILAC_SVSP_09	T.ASHC(+57.02)DSTNFQM(+15.99)K.I	Y	53.68	14405762	12	-0.6	7212949	2	10.29	9	F9:5012	63	74	Carbamidomethylation; Oxidation (M)	PEAKS DB
7	BILAC_SVSP_09	A.LDKDLM(+15.99)LVR.L	Y	52.74	11176165	9	-0.7	5598151	2	28.75	8	F8:24296	107	115	Oxidation (M)	PEAKS DB
7	BILAC_SVSP_09	K.SDDALDKDLMLVRLDSPVSNSEHIAP.L	Y	51.13	28363911	26	0.2	9464712	3	37.01	9	F9:32323	103	128		PEAKS DB
7	BILAC_SVSP_09	R.IMGWGSITPIEKTNPDVPHC(+57.02)AN.I	N	51.12	24361565	22	-0.3	8130592	3	31.95	7	F7:25530	144	165	Carbamidomethylation	PEAKS DB
7	BILAC_SVSP_09	N.LLDDAVC(+57.02)R.T	N	50.64	9604698	8	-0.2	4812421	2	19.96	9	F9:14920	168	175	Carbamidomethylation	PEAKS DB
7	BILAC_SVSP_09	W.GSITPIEK.T	N	50.01	8434702	8	-0.2	4227422	2	15.08	7	F7:8309	148	155		PEAKS DB
7	BILAC_SVSP_09	K.TNPDVPHC(+57.02)ANINLLDD.A	N	49.51	18068207	16	0.0	9044176	2	30.73	9	F9:25839	156	171	Carbamidomethylation	PEAKS DB
7	BILAC_SVSP_09	K.EKIFC(+57.02)PNK.K	Y	49.33	10345219	8	-1.0	5182677	2	14.18	7	F7:7367	94	101	Carbamidomethylation	PEAKS DB
7	BILAC_SVSP_09	K.IFC(+57.02)PNKK.S	Y	49.04	9054793	7	-2.2	4537459	2	9.94	9	F9:4656	96	102	Carbamidomethylation	PEAKS DB
7	BILAC_SVSP_09	M.GWGSITPIEK.T	N	48.52	10865709	10	-2.0	5442916	2	26.67	8	F8:22028	146	155		PEAKS DB
7	BILAC_SVSP_09	K.EKIFC(+57.02)PNKK.S	Y	48.40	11626168	9	-1.5	5823148	2	10.43	8	F8:5555	94	102	Carbamidomethylation	PEAKS DB
7	BILAC_SVSP_09	R.TLC(+57.02)AGVPEGGKDTC(+57.02)N.G	N	47.82	15776814	15	0.6	7898484	2	18.06	8	F8:13330	187	201	Carbamidomethylation	PEAKS DB
7	BILAC_SVSP_09	K.SDDALDKDLM(+15.99)L.V	Y	47.58	12505699	11	-1.0	6262916	2	31.66	9	F9:26804	103	113	Oxidation (M)	PEAKS DB
7	BILAC_SVSP_09	V.LTASHC(+57.02)DSTNFQMK.I	Y	44.49	16387130	14	-0.9	5472444	3	17.51	8	F8:12783	61	74	Carbamidomethylation	PEAKS DB
7	BILAC_SVSP_09	Y.RTLC(+57.02)AGVPEGGK.D	N	44.39	12436343	12	-0.4	4155519	3	13.78	8	F8:8892	186	197	Carbamidomethylation	PEAKS DB
7	BILAC_SVSP_09	G.IVFYGAHPC(+57.02)GQAPKPGVYTK.V	N	43.67	21891091	20	-3.0	5482829	4	22.17	9	F9:17209	217	236	Carbamidomethylation	PEAKS DB
7	BILAC_SVSP_09	R.TAYPELP.A	Y	43.52	7893909	7	-1.2	7903972	1	30.04	7	F7:23333	176	182		PEAKS DB
7	BILAC_SVSP_09	P.SSPPSVGSVC(+57.02)RIM(+15.99)GWGSITPIEKTNPDVPHC(+57.02)ANINLLDDAVC(+57.02)R.T	N	43.32	47352612	43	-0.3	11848223	4	30.97	9	F9:26223	133	175	Carbamidomethylation; Oxidation (M)	PEAKS DB
7	BILAC_SVSP_09	K.DTC(+57.02)NGDSGGPLIC(+57.02)DGQFQGIVF.Y	Y	42.50	23560100	22	-1.9	7863425	3	48.48	9	F9:43873	198	219	Carbamidomethylation	PEAKS DB
7	BILAC_SVSP_09	S.HC(+57.02)DSTNFQM(+15.99)K.I	Y	42.41	12825071	10	-1.0	6422602	2	9.92	8	F8:4935	65	74	Carbamidomethylation; Oxidation (M)	PEAKS DB
7	BILAC_SVSP_09	K.KSDDALDKDLML.V	Y	42.38	13626700	12	-0.5	4552304	3	28.52	7	F7:22034	102	113		PEAKS DB
7	BILAC_SVSP_09	P.KPGVYTK.V	N	39.07	7914541	7	-1.0	3967339	2	11.51	9	F9:6351	230	236		PEAKS DB
7	BILAC_SVSP_09	K.TNPDVPHC(+57.02)ANIN.L	N	38.91	13505986	12	-0.6	6763062	2	18.65	8	F8:13869	156	167	Carbamidomethylation	PEAKS DB
7	BILAC_SVSP_09	C.GQAPKPGVYTK.V	N	38.54	11446240	11	-2.0	3825479	3	11.01	8	F8:6137	226	236		PEAKS DB
7	BILAC_SVSP_09	K.DTC(+57.02)NGDSGGPLIC(+57.02)DGQFQGIVFY.G	Y	37.92	25190732	23	-0.1	8406983	3	49.21	7	F7:42252	198	220	Carbamidomethylation	PEAKS DB
7	BILAC_SVSP_09	R.TLC(+57.02)AGVPEGGKDTC(+57.02)NGDSGGPLIC(+57.02)DGQFQG.I	Y	37.21	30663118	30	-1.3	10231099	3	31.75	7	F7:25322	187	216	Carbamidomethylation	PEAKS DB
7	BILAC_SVSP_09	K.KALNQDEQTRNPK.E	Y	36.91	15407958	13	-0.2	3862061	4	7.87	8	F8:3000	81	93		PEAKS DB
7	BILAC_SVSP_09	K.VIDYNTWIE.S	N	36.62	11515499	9	-0.3	11525569	1	38.24	7	F7:31934	237	245		PEAKS DB
7	BILAC_SVSP_09	R.TAYPELPAE.Y	Y	36.55	9894705	9	0.0	4957425	2	28.75	7	F7:22110	176	184		PEAKS DB
7	BILAC_SVSP_09	R.TLC(+57.02)AGVPEGGKDTC(+57.02)NGDSGGPLIC(+57.02)DGQF.Q	Y	35.83	28812317	28	-1.4	9614165	3	33.39	9	F9:28688	187	214	Carbamidomethylation	PEAKS DB
7	BILAC_SVSP_09	K.SDDALDK.D	Y	35.76	7623395	7	-0.2	3821770	2	9.79	8	F8:4821	103	109		PEAKS DB
7	BILAC_SVSP_09	H.C(+57.02)DSTNFQMK.I	Y	35.14	11294532	9	-2.6	5657324	2	17.51	8	F8:12795	66	74	Carbamidomethylation	PEAKS DB
7	BILAC_SVSP_09	V.LTASHC(+57.02)DSTNFQM(+15.99)K.I	Y	34.80	16547080	14	-2.9	5525750	3	13.88	8	F8:9060	61	74	Carbamidomethylation; Oxidation (M)	PEAKS DB
7	BILAC_SVSP_09	K.VIDYNTWIESVIAG.N	N	34.46	15787930	14	-0.9	7904031	2	52.05	7	F7:44166	237	250		PEAKS DB
7	BILAC_SVSP_09	K.VIDYNTWIESVIA.G	N	34.24	15217715	13	-1.6	7618918	2	50.90	9	F9:45887	237	249		PEAKS DB
7	BILAC_SVSP_09	K.EKIFC(+57.02)PN.K	Y	32.86	9064269	7	-0.5	4542205	2	17.94	8	F8:13271	94	100	Carbamidomethylation	PEAKS DB
7	BILAC_SVSP_09	L.NQDEQTR.N	Y	32.70	8893890	7	-2.7	4457006	2	10.16	8	F8:5303	84	90		PEAKS DB
7	BILAC_SVSP_09	L.LDDAVC(+57.02)R.T	N	32.10	8473858	7	-1.4	4246996	2	13.31	8	F8:8499	169	175	Carbamidomethylation	PEAKS DB
7	BILAC_SVSP_09	T.KVIDYNTWIESVIAGNTAATC(+57.02)PP	N	31.14	25192366	23	1.8	8407543	3	45.59	9	F9:41117	236	258	Carbamidomethylation	PEAKS DB
7	BILAC_SVSP_09	A.LNQDEQTR.N	Y	30.56	10024730	8	-1.7	5022430	2	8.46	8	F8:3504	83	90		PEAKS DB
7	BILAC_SVSP_09	G.AHPC(+57.02)GQAPKPGVYTK.V	N	29.98	16098035	15	0.4	5376086	3	11.66	8	F8:6817	222	236	Carbamidomethylation	PEAKS DB
7	BILAC_SVSP_09	L.DDAVC(+57.02)RTAYPELPAEYR.T	Y	29.06	20249261	17	2.0	6759840	3	36.06	9	F9:31365	170	186	Carbamidomethylation	PEAKS DB
7	BILAC_SVSP_09	K.VIDYNTWIES.V	N	29.02	12385819	10	-0.8	6202977	2	37.95	7	F7:31588	237	246		PEAKS DB
7	BILAC_SVSP_09	E.KIFC(+57.02)PNK.K	Y	28.57	9054793	7	-0.7	4537466	2	11.40	8	F8:6446	95	101	Carbamidomethylation	PEAKS DB
7	BILAC_SVSP_09	G.WGSITPIEK.T	N	27.09	10295494	9	-1.2	5157814	2	24.75	8	F8:20191	147	155		PEAKS DB
7	BILAC_SVSP_09	K.TNPDVPHC(+57.02)ANINL.L	N	26.31	14636827	13	-1.5	7328475	2	26.10	8	F8:21519	156	168	Carbamidomethylation	PEAKS DB
7	BILAC_SVSP_09	K.VIDYNTWIESVIAGN.T	N	25.09	16928359	15	-1.0	8474244	2	51.92	8	F8:45970	237	251		PEAKS DB
7	BILAC_SVSP_09	H.PC(+57.02)GQAPKPGVYTK.V	N	22.97	14017074	13	-1.6	4682423	3	13.03	9	F9:7890	224	236	Carbamidomethylation	PEAKS DB
7	BILAC_SVSP_09	K.KSDDALDKDL.M	Y	22.73	11185455	10	-0.4	3738556	3	17.87	7	F7:11199	102	111		PEAKS DB
7	BILAC_SVSP_09	L.DKDLM(+15.99)LVR.L	Y	21.89	10045325	8	-1.0	5032730	2	24.68	8	F8:19977	108	115	Oxidation (M)	PEAKS DB
7	BILAC_SVSP_09	P.SVGSVC(+57.02)R.I	N	19.79	7633647	7	0.0	3826896	2	9.71	8	F8:4821	137	143	Carbamidomethylation	PEAKS DB
7	BILAC_SVSP_09	S.DDALDKDLM(+15.99)LVR.L	Y	19.45	14187075	12	-1.4	4739091	3	30.37	8	F8:25855	104	115	Oxidation (M)	PEAKS DB
7	BILAC_SVSP_09	E.KIFC(+57.02)PNKK.S	Y	18.03	10335742	8	-1.3	3455316	3	8.75	8	F8:3857	95	102	Carbamidomethylation	PEAKS DB
7	BILAC_SVSP_09	K.SDDALDKD.L	Y	17.65	8773665	8	-0.5	4396903	2	10.97	9	F9:5659	103	110		PEAKS DB
7	BILAC_SVSP_09	K.KSDDALDK.D	Y	16.93	8904345	8	-4.6	4462225	2	20.07	9	F9:15159	102	109		PEAKS DB
7	BILAC_SVSP_09	C.AGVPEGGK.D	N	15.18	7133708	8	-1.8	3576920	2	8.47	9	F9:3417	190	197		PEAKS DB
7	BILAC_SVSP_09	R.TLC(+57.02)AGVPEGGKDTC(+57.02)NGDSGGPLIC(+57.02)DGQFQGIVF.Y	Y	14.36	34255325	33	-0.1	11428513	3	40.94	9	F9:36337	187	219	Carbamidomethylation	PEAKS DB
7	BILAC_SVSP_09	D.KDLM(+15.99)LVR.L	Y	13.60	8895055	7	-1.0	2975088	3	14.55	9	F9:9451	109	115	Oxidation (M)	PEAKS DB
7	BILAC_SVSP_09	R.TLC(+57.02)AGVPEGGKDTC(+57.02)NGDSGGPLIC(+57.02)DGQFQGIVFY.G	Y	13.38	35885959	34	-1.3	11972043	3	41.76	7	F7:35568	187	220	Carbamidomethylation	PEAKS DB
7	BILAC_SVSP_09	K.IFC(+57.02)PNKKSDDALDK.D	Y	13.23	16498082	14	-4.9	8259073	2	37.94	8	F8:33585	96	109	Carbamidomethylation	PEAKS DB
7	BILAC_SVSP_09	E.LVTGGDEC(+57.02)NINEHR.S	Y	13.09	16127263	14	0.1	5385828	3	15.57	8	F8:10787	24	37	Carbamidomethylation	PEAKS DB
7	BILAC_SVSP_09	K.TNPDVPHC(+57.02)AN.I	N	12.78	11234717	10	-0.6	5627428	2	13.52	7	F7:6823	156	165	Carbamidomethylation	PEAKS DB
7	BILAC_SVSP_09	L.TASHC(+57.02)DSTNFQM(+15.99)K.I	Y	12.02	15416239	13	-1.4	5148812	3	10.71	8	F8:5828	62	74	Carbamidomethylation; Oxidation (M)	PEAKS DB
7	BILAC_SVSP_09	G.DEC(+57.02)NINEHR.S	N	11.14	11854833	9	-0.7	5937485	2	21.86	7	F7:15282	29	37	Carbamidomethylation	PEAKS DB
7	BILAC_SVSP_09	D.EC(+57.02)NINEHR.S	N	8.47	10704563	8	-1.0	3578257	3	8.35	9	F9:3194	30	37	Carbamidomethylation	PEAKS DB
7	BILAC_SVSP_09	N.QDEQTRNPK.E	Y	6.52	11145366	9	4.9	5582783	2	18.54	9	F9:13444	85	93		PEAKS DB
7	BILAC_SVSP_09	K.SDDALDKDLM(+15.99)LV.R	Y	6.46	13496384	12	3.6	6758289	2	56.51	7	F7:46979	103	114	Oxidation (M)	PEAKS DB
7	BILAC_SVSP_09	Y.TKVIDYNTWIESVIAGNTAATC(+57.02)PP	N	5.01	26202842	24	-0.2	8744352	3	45.38	7	F7:39131	235	258	Carbamidomethylation	PEAKS DB
7	BILAC_SVSP_09	K.IGVHSKK.A	N	5.00	7674653	7	-0.3	2568290	3	5.95	8	F8:1423	75	81		PEAKS DB
2	BILAC_SVMPIII_10	F.YSSDDEHKGMVLPGTK.C	Y	146.71	17628196	16	-0.1	8824170	2	24.35	9	F9:19423	576	591		PEAKS DB
2	BILAC_SVMPIII_10	K.MFYSSDDEHKGMVLPGTK.C	Y	143.14	20409285	18	-2.5	10214690	2	25.34	9	F9:20535	574	591		PEAKS DB
2	BILAC_SVMPIII_10	K.SGSQC(+57.02)GHGDC(+57.02)C(+57.02)EQC(+57.02)KFSKSGTEC(+57.02)R.A	Y	128.81	28210730	24	-2.8	7062736	4	11.46	9	F9:6307	438	461	Carbamidomethylation	PEAKS DB
2	BILAC_SVMPIII_10	K.ITVKPDVDYTLNSFAEWR.K	Y	128.46	21530793	18	-0.3	10775466	2	37.26	9	F9:32687	257	274		PEAKS DB
2	BILAC_SVMPIII_10	R.LFC(+57.02)KDNSPGQNNPC(+57.02)K.M	Y	119.80	17777876	15	-1.0	8899002	2	14.72	9	F9:9474	559	573	Carbamidomethylation	PEAKS DB
2	BILAC_SVMPIII_10	Y.SSDDEHKGMVLPGTK.C	Y	118.13	15997562	15	-0.3	8008851	2	24.60	7	F7:17967	577	591		PEAKS DB
2	BILAC_SVMPIII_10	R.MYELVNTVNEMYR.Y	Y	116.24	16607589	13	-1.0	8313859	2	35.67	9	F9:30876	225	237		PEAKS DB
2	BILAC_SVMPIII_10	K.MFYSSDDEHKGM(+15.99)VLPGTK.C	Y	112.18	20569233	18	-0.2	10294688	2	21.60	7	F7:14823	574	591	Oxidation (M)	PEAKS DB
2	BILAC_SVMPIII_10	K.ITVKPDVDYTLNSFAEWRK.T	Y	112.17	22811743	19	-0.4	7613984	3	34.07	9	F9:29267	257	275		PEAKS DB
2	BILAC_SVMPIII_10	F.GEDVYEAEDSC(+57.02)FKDNQK.G	Y	111.64	20328319	17	1.2	10174244	2	40.17	9	F9:35608	516	532	Carbamidomethylation	PEAKS DB
2	BILAC_SVMPIII_10	M.SEC(+57.02)DPAEHC(+57.02)TGQSSEC(+57.02)PADIFHK.N	Y	111.64	26610530	23	1.0	8880258	3	24.11	7	F7:17507	465	487	Carbamidomethylation	PEAKS DB
2	BILAC_SVMPIII_10	K.M(+15.99)FYSSDDEHKGM(+15.99)VLPGTK.C	Y	111.50	20729182	18	0.3	10374667	2	19.42	7	F7:12782	574	591	Oxidation (M)	PEAKS DB
2	BILAC_SVMPIII_10	Y.SSDDEHKGM(+15.99)VLPGTK.C	Y	109.56	16157511	15	-2.7	8088806	2	21.13	9	F9:16216	577	591	Oxidation (M)	PEAKS DB
2	BILAC_SVMPIII_10	S.SDDEHKGMVLPGTK.C	Y	108.57	15127242	14	0.3	7573696	2	24.59	7	F7:18069	578	591		PEAKS DB
2	BILAC_SVMPIII_10	D.PAEHC(+57.02)TGQSSEC(+57.02)PADIFHK.N	Y	108.33	21699207	19	-0.7	10859668	2	19.11	8	F8:14355	469	487	Carbamidomethylation	PEAKS DB
2	BILAC_SVMPIII_10	R.M(+15.99)YELVNTVNEMYR.Y	Y	107.76	16767538	13	-1.0	8393833	2	33.39	9	F9:28461	225	237	Oxidation (M)	PEAKS DB
2	BILAC_SVMPIII_10	Y.HQC(+57.02)YDLFGEDVYEAEDSC(+57.02)FKDNQK.G	Y	107.51	29962229	24	-0.7	9997475	3	32.85	9	F9:28029	509	532	Carbamidomethylation	PEAKS DB
2	BILAC_SVMPIII_10	R.MYELVNTVNEM(+15.99)YR.Y	Y	106.26	16767538	13	-0.7	8393835	2	30.07	9	F9:25208	225	237	Oxidation (M)	PEAKS DB
2	BILAC_SVMPIII_10	M.FYSSDDEHKGMVLPGTK.C	Y	105.25	19098879	17	-1.1	6376359	3	24.37	9	F9:19372	575	591		PEAKS DB
2	BILAC_SVMPIII_10	R.M(+15.99)YELVNTVNEM(+15.99)YR.Y	Y	103.92	16927488	13	-0.8	8473810	2	27.79	9	F9:23002	225	237	Oxidation (M)	PEAKS DB
2	BILAC_SVMPIII_10	R.YVEVFIVVDQGMVTK.N	Y	102.96	17259011	15	-1.1	8639568	2	38.55	9	F9:33638	199	213		PEAKS DB
2	BILAC_SVMPIII_10	Y.HQC(+57.02)YDLFGEDVYEAEDSC(+57.02)FK.D	Y	102.69	25109995	20	-0.3	8380069	3	36.10	9	F9:31402	509	528	Carbamidomethylation	PEAKS DB
2	BILAC_SVMPIII_10	N.ELLEVGEEC(+57.02)DC(+57.02)GTPENC(+57.02)QNEC(+57.02)C(+57.02)DAATC(+57.02)K.L	Y	100.40	33472451	28	-0.9	11167546	3	26.99	9	F9:22059	408	435	Carbamidomethylation	PEAKS DB
2	BILAC_SVMPIII_10	L.FC(+57.02)KDNSPGQNNPC(+57.02)K.M	Y	100.19	16647035	14	-0.7	8333584	2	14.76	9	F9:9633	560	573	Carbamidomethylation	PEAKS DB
2	BILAC_SVMPIII_10	H.QC(+57.02)YDLFGEDVYEAEDSC(+57.02)FKDNQK.G	Y	100.16	28591638	23	-0.8	9540612	3	36.08	7	F7:29744	510	532	Carbamidomethylation	PEAKS DB
2	BILAC_SVMPIII_10	C.KMFYSSDDEHKGMVLPGTK.C	Y	97.50	21690234	19	-3.3	7240127	3	21.90	9	F9:17000	573	591		PEAKS DB
2	BILAC_SVMPIII_10	L.FGEDVYEAEDSC(+57.02)FKDNQK.G	Y	95.42	21799004	18	-1.3	7276398	3	26.49	9	F9:21533	515	532	Carbamidomethylation	PEAKS DB
2	BILAC_SVMPIII_10	P.IMYHQC(+57.02)YDLFGEDVYEAEDSC(+57.02)FKDNQK.G	Y	94.17	34034106	27	0.6	8518605	4	35.55	7	F7:29823	506	532	Carbamidomethylation	PEAKS DB
2	BILAC_SVMPIII_10	K.C(+57.02)ADGKVC(+57.02)SNGHC(+57.02)VDVATAY	Y	93.01	20828557	19	-1.5	6952915	3	20.15	9	F9:15125	592	610	Carbamidomethylation	PEAKS DB
2	BILAC_SVMPIII_10	R.M(+15.99)YELVNTVNEMYRY.M	Y	92.99	18398171	14	-2.2	9209138	2	36.78	9	F9:32065	225	238	Oxidation (M)	PEAKS DB
2	BILAC_SVMPIII_10	K.M(+15.99)FYSSDDEHKGMVLPGTK.C	Y	92.84	20569233	18	1.1	6866492	3	21.86	9	F9:16929	574	591	Oxidation (M)	PEAKS DB
2	BILAC_SVMPIII_10	K.DNSPGQNNPC(+57.02)KMFYSSDDEHKGMVLPGTK.C	Y	91.78	32524275	29	-0.8	8141135	4	26.67	7	F7:20186	563	591	Carbamidomethylation	PEAKS DB
2	BILAC_SVMPIII_10	R.ASMSEC(+57.02)DPAEHC(+57.02)TGQSSEC(+57.02)PADIFHK.N	Y	91.41	29501626	26	-2.1	9843927	3	24.60	7	F7:18073	462	487	Carbamidomethylation	PEAKS DB
2	BILAC_SVMPIII_10	R.MYELVNTVNEMYRY.M	Y	91.02	18238223	14	-0.2	9129182	2	38.20	9	F9:33565	225	238		PEAKS DB
2	BILAC_SVMPIII_10	F.C(+57.02)KDNSPGQNNPC(+57.02)K.M	Y	90.84	15176351	13	-0.9	7598242	2	14.70	9	F9:9718	561	573	Carbamidomethylation	PEAKS DB
2	BILAC_SVMPIII_10	F.YSSDDEHKGM(+15.99)VLPGTK.C	Y	90.18	17788145	16	1.5	5939463	3	21.14	9	F9:16132	576	591	Oxidation (M)	PEAKS DB
2	BILAC_SVMPIII_10	K.DNSPGQNNPC(+57.02)K.M	Y	89.76	12295095	11	-1.6	6157610	2	9.43	9	F9:3992	563	573	Carbamidomethylation	PEAKS DB
2	BILAC_SVMPIII_10	Y.VEVFIVVDQGMVTK.N	Y	89.34	15628378	14	-0.4	7824258	2	35.71	9	F9:31695	200	213		PEAKS DB
2	BILAC_SVMPIII_10	K.ENDKKIPC(+57.02)ASEDVK.C	Y	89.24	16317825	14	-0.8	5449343	3	14.73	7	F7:7909	542	555	Carbamidomethylation	PEAKS DB
2	BILAC_SVMPIII_10	C.KM(+15.99)FYSSDDEHKGMVLPGTK.C	Y	87.86	21850183	19	-0.9	7293461	3	19.61	9	F9:14697	573	591	Oxidation (M)	PEAKS DB
2	BILAC_SVMPIII_10	K.NGQPC(+57.02)LDNYGYC(+57.02)YNGNC(+57.02)PIM(+15.99)YHQC(+57.02)YDLFGEDVYEAEDSC(+57.02)FKDNQK.G	Y	87.53	55661987	45	-0.1	11142469	5	37.87	9	F9:33262	488	532	Carbamidomethylation; Oxidation (M)	PEAKS DB
2	BILAC_SVMPIII_10	D.LFGEDVYEAEDSC(+57.02)FK.D	Y	86.70	18077610	15	0.1	9048878	2	35.94	9	F9:31257	514	528	Carbamidomethylation	PEAKS DB
2	BILAC_SVMPIII_10	N.SPGQNNPC(+57.02)K.M	Y	86.20	10004396	9	-0.5	5012269	2	9.37	9	F9:4233	565	573	Carbamidomethylation	PEAKS DB
2	BILAC_SVMPIII_10	K.NGQPC(+57.02)LDNYGYC(+57.02)YNGNC(+57.02)PIMYHQC(+57.02)YDLFGEDVYEAEDSC(+57.02)FKDNQK.G	Y	84.56	55502041	45	0.5	11110487	5	38.81	9	F9:34220	488	532	Carbamidomethylation	PEAKS DB
2	BILAC_SVMPIII_10	R.ASM(+15.99)SEC(+57.02)DPAEHC(+57.02)TGQSSEC(+57.02)PADIFHK.N	Y	84.20	29661575	26	-0.6	9897258	3	22.40	7	F7:15628	462	487	Oxidation (M); Carbamidomethylation	PEAKS DB
2	BILAC_SVMPIII_10	K.KIPC(+57.02)ASEDVKC(+57.02)GR.L	Y	83.82	15187283	13	-0.8	5072496	3	12.72	9	F9:7549	546	558	Carbamidomethylation	PEAKS DB
2	BILAC_SVMPIII_10	K.DNQKGNYYGYC(+57.02)R.K	N	83.51	15366416	12	-1.2	5132205	3	16.88	9	F9:11796	529	540	Carbamidomethylation	PEAKS DB
2	BILAC_SVMPIII_10	Q.C(+57.02)YDLFGEDVYEAEDSC(+57.02)FKDNQK.G	Y	83.44	27311055	22	-1.1	9113748	3	36.04	9	F9:31329	511	532	Carbamidomethylation	PEAKS DB
2	BILAC_SVMPIII_10	F.IGYAYIGSMC(+57.02)DPK.R	Y	83.23	14736632	13	-1.2	7378380	2	28.69	8	F8:24132	300	312	Carbamidomethylation	PEAKS DB
2	BILAC_SVMPIII_10	P.IMYHQC(+57.02)YDLFGEDVYEAEDSC(+57.02)FK.D	Y	82.62	29181873	23	-0.7	9737357	3	37.85	7	F7:31487	506	528	Carbamidomethylation	PEAKS DB
2	BILAC_SVMPIII_10	D.IVSPPVC(+57.02)GNELLEVGEEC(+57.02)DC(+57.02)GTPENC(+57.02)QNEC(+57.02)C(+57.02)DAATC(+57.02)K.L	Y	82.60	42706987	37	-0.3	10686816	4	34.78	9	F9:30239	399	435	Carbamidomethylation	PEAKS DB
2	BILAC_SVMPIII_10	K.NGQPC(+57.02)LDNYGYC(+57.02)YNGNC(+57.02)PIMYHQC(+57.02)Y.D	Y	82.39	31602031	25	-0.6	10544077	3	35.01	9	F9:30267	488	512	Carbamidomethylation	PEAKS DB
2	BILAC_SVMPIII_10	K.LKSGSQC(+57.02)GHGDC(+57.02)C(+57.02)EQC(+57.02)K.F	Y	81.67	20097812	17	0.0	6709343	3	8.12	7	F7:2466	436	452	Carbamidomethylation	PEAKS DB
2	BILAC_SVMPIII_10	R.MYELVNTVNEM(+15.99)YRY.M	Y	81.43	18398171	14	-0.9	9209150	2	33.57	9	F9:28887	225	238	Oxidation (M)	PEAKS DB
2	BILAC_SVMPIII_10	Y.DLFGEDVYEAEDSC(+57.02)FK.D	Y	81.34	19227880	16	-1.3	9624000	2	38.97	9	F9:34380	513	528	Carbamidomethylation	PEAKS DB
2	BILAC_SVMPIII_10	V.SPPVC(+57.02)GNELLEVGEEC(+57.02)DC(+57.02)GTPENC(+57.02)QNEC(+57.02)C(+57.02)DAATC(+57.02)K.L	Y	80.97	40585461	35	0.0	10156439	4	31.43	9	F9:26614	401	435	Carbamidomethylation	PEAKS DB
2	BILAC_SVMPIII_10	M.YELVNTVNEMYR.Y	Y	80.53	15297184	12	-0.7	7658659	2	31.89	7	F7:25527	226	237		PEAKS DB
2	BILAC_SVMPIII_10	K.VC(+57.02)SNGHC(+57.02)VDVATAY	Y	80.25	15516447	14	-0.9	7768289	2	21.21	8	F8:16547	597	610	Carbamidomethylation	PEAKS DB
2	BILAC_SVMPIII_10	D.VDYTLNSFAEWR.K	Y	79.92	14997045	12	-0.2	7508594	2	37.53	9	F9:32899	263	274		PEAKS DB
2	BILAC_SVMPIII_10	L.EVGEEC(+57.02)DC(+57.02)GTPENC(+57.02)QNEC(+57.02)C(+57.02)DAATC(+57.02)K.L	Y	79.83	29920344	25	0.3	9983524	3	19.11	7	F7:12458	411	435	Carbamidomethylation	PEAKS DB
2	BILAC_SVMPIII_10	Y.DLFGEDVYEAEDSC(+57.02)FKDNQK.G	Y	79.48	24080115	20	-4.0	8036746	3	35.20	7	F7:28786	513	532	Carbamidomethylation	PEAKS DB
2	BILAC_SVMPIII_10	C.YDLFGEDVYEAEDSC(+57.02)FKDNQK.G	Y	79.38	25710747	21	0.1	8580322	3	36.02	7	F7:29672	512	532	Carbamidomethylation	PEAKS DB
2	BILAC_SVMPIII_10	S.PGQNNPC(+57.02)K.M	Y	79.04	9134076	8	-1.0	4577106	2	9.39	9	F9:4270	566	573	Carbamidomethylation	PEAKS DB
2	BILAC_SVMPIII_10	S.MSEC(+57.02)DPAEHC(+57.02)TGQSSEC(+57.02)PADIFHK.N	Y	78.83	27920935	24	-1.1	6990299	4	24.13	7	F7:17562	464	487	Carbamidomethylation	PEAKS DB
2	BILAC_SVMPIII_10	K.RSVGIVQDYSPIN.L	Y	78.62	14467467	13	-0.9	7243799	2	27.82	7	F7:21222	313	325		PEAKS DB
2	BILAC_SVMPIII_10	K.NGQPC(+57.02)LDNYGYC(+57.02)YNGNC(+57.02)PIMYH.Q	Y	78.51	27090505	22	-0.4	9040238	3	33.82	9	F9:29066	488	509	Carbamidomethylation	PEAKS DB
2	BILAC_SVMPIII_10	L.FGEDVYEAEDSC(+57.02)FK.D	Y	78.33	16946770	14	-1.3	8483447	2	30.38	9	F9:25548	515	528	Carbamidomethylation	PEAKS DB
2	BILAC_SVMPIII_10	K.IPC(+57.02)ASEDVKC(+57.02)GR.L	Y	78.31	13906333	12	-1.1	4645512	3	14.28	9	F9:9157	547	558	Carbamidomethylation	PEAKS DB
2	BILAC_SVMPIII_10	D.VYEAEDSC(+57.02)FKDNQK.G	Y	78.11	17317410	14	-1.1	5782536	3	16.69	9	F9:11626	519	532	Carbamidomethylation	PEAKS DB
2	BILAC_SVMPIII_10	K.GMVLPGTK.C	N	78.00	8014418	8	-1.6	4017275	2	19.22	9	F9:14095	584	591		PEAKS DB
2	BILAC_SVMPIII_10	K.IPC(+57.02)ASEDVK.C	Y	77.78	10174800	9	-0.5	5097470	2	15.04	7	F7:8192	547	555	Carbamidomethylation	PEAKS DB
2	BILAC_SVMPIII_10	K.SGSQC(+57.02)GHGDC(+57.02)C(+57.02)EQC(+57.02)KFSK.S	Y	77.76	21307976	18	-0.3	5337065	4	11.25	7	F7:4489	438	455	Carbamidomethylation	PEAKS DB
2	BILAC_SVMPIII_10	M.FYSSDDEHKGM(+15.99)VLPGTK.C	Y	77.24	19258829	17	-1.3	6429674	3	21.15	8	F8:16397	575	591	Oxidation (M)	PEAKS DB
2	BILAC_SVMPIII_10	Y.VEVFIVVDQGM(+15.99)VTK.N	Y	77.02	15788328	14	-0.9	7904229	2	31.94	8	F8:27400	200	213	Oxidation (M)	PEAKS DB
2	BILAC_SVMPIII_10	K.NGQPC(+57.02)LDNYGYC(+57.02)YNGNC(+57.02)PIM(+15.99)YH.Q	Y	76.73	27250454	22	-0.6	9093552	3	31.68	9	F9:26827	488	509	Carbamidomethylation; Oxidation (M)	PEAKS DB
2	BILAC_SVMPIII_10	K.NGQPC(+57.02)LDNYGYC(+57.02)YNGNC(+57.02)PIMYHQC(+57.02)YDL.F	Y	76.19	33883140	27	0.3	11304456	3	37.30	9	F9:32625	488	514	Carbamidomethylation	PEAKS DB
2	BILAC_SVMPIII_10	C.KMFYSSDDEHKGM(+15.99)VLPGTK.C	Y	75.95	21850183	19	0.2	5472620	4	18.75	9	F9:13881	573	591	Oxidation (M)	PEAKS DB
2	BILAC_SVMPIII_10	K.ITVKPDVDYTLNSFAE.W	Y	75.75	18108988	16	-0.3	9064564	2	35.05	7	F7:28761	257	272		PEAKS DB
2	BILAC_SVMPIII_10	G.NELLEVGEEC(+57.02)DC(+57.02)GTPENC(+57.02)QNEC(+57.02)C(+57.02)DAATC(+57.02)K.L	Y	75.57	34612881	29	0.3	11547703	3	27.88	7	F7:21448	407	435	Carbamidomethylation	PEAKS DB
2	BILAC_SVMPIII_10	K.NGQPC(+57.02)LDNYGYC(+57.02)YNGNC(+57.02)PIM(+15.99)YHQC(+57.02)YDL.F	Y	75.04	34043091	27	0.1	11357771	3	36.00	9	F9:31318	488	514	Carbamidomethylation; Oxidation (M)	PEAKS DB
2	BILAC_SVMPIII_10	K.SGSQC(+57.02)GHGDC(+57.02)C(+57.02)EQC(+57.02)K.F	Y	74.94	17686022	15	-2.0	5905402	3	7.04	9	F9:2104	438	452	Carbamidomethylation	PEAKS DB
2	BILAC_SVMPIII_10	R.YVEVFIVVDQGM(+15.99)VTK.N	Y	74.73	17418960	15	-1.1	8719543	2	35.80	9	F9:30780	199	213	Oxidation (M)	PEAKS DB
2	BILAC_SVMPIII_10	E.DVYEAEDSC(+57.02)FKDNQK.G	Y	74.63	18467679	15	-0.4	6165963	3	21.15	7	F7:14538	518	532	Carbamidomethylation	PEAKS DB
2	BILAC_SVMPIII_10	M.YHQC(+57.02)YDLFGEDVYEAEDSC(+57.02)FKDNQK.G	Y	73.57	31592861	25	-0.5	7908284	4	33.93	7	F7:27556	508	532	Carbamidomethylation	PEAKS DB
2	BILAC_SVMPIII_10	K.GNYYGYC(+57.02)RK.E	N	73.22	11795131	9	-1.0	3941779	3	13.91	8	F8:8992	533	541	Carbamidomethylation	PEAKS DB
2	BILAC_SVMPIII_10	E.LVNTVNEMYR.Y	Y	72.76	12376125	10	-0.9	6198130	2	22.60	9	F9:17634	228	237		PEAKS DB
2	BILAC_SVMPIII_10	P.MGTDIVSPPVC(+57.02)GNELLEVGEEC(+57.02)DC(+57.02)GTPENC(+57.02)QNEC(+57.02)C(+57.02)DAATC(+57.02)K.L	Y	72.73	46748350	41	0.0	11697161	4	37.17	9	F9:32398	395	435	Carbamidomethylation	PEAKS DB
2	BILAC_SVMPIII_10	K.MFYSSDDEHK.G	Y	72.54	12574972	10	-1.5	4201724	3	15.66	9	F9:10554	574	583		PEAKS DB
2	BILAC_SVMPIII_10	C.KMFYSSDDEHK.G	Y	72.29	13855922	11	-0.7	6938029	2	12.91	9	F9:7771	573	583		PEAKS DB
2	BILAC_SVMPIII_10	G.KVC(+57.02)SNGHC(+57.02)VDVATAY	Y	71.46	16797396	15	-0.9	8408763	2	18.01	9	F9:12988	596	610	Carbamidomethylation	PEAKS DB
2	BILAC_SVMPIII_10	M.VGIEIWSNGDK.I	Y	71.44	12166088	11	-0.2	6093115	2	29.41	7	F7:22953	246	256		PEAKS DB
2	BILAC_SVMPIII_10	K.KIPC(+57.02)ASEDVK.C	Y	71.39	11455751	10	-2.2	5737936	2	12.68	9	F9:7428	546	555	Carbamidomethylation	PEAKS DB
2	BILAC_SVMPIII_10	K.GNYYGYC(+57.02)R.K	N	71.35	10514181	8	-1.0	5267158	2	18.28	9	F9:13286	533	540	Carbamidomethylation	PEAKS DB
2	BILAC_SVMPIII_10	N.GNC(+57.02)PIMYHQC(+57.02)YDLFGEDVYEAEDSC(+57.02)FKDNQK.G	Y	71.00	38315586	31	-1.5	9588955	4	36.21	9	F9:31508	502	532	Carbamidomethylation	PEAKS DB
2	BILAC_SVMPIII_10	S.GSQC(+57.02)GHGDC(+57.02)C(+57.02)EQC(+57.02)K.F	Y	70.54	16815702	14	-0.6	8417919	2	7.19	8	F8:2362	439	452	Carbamidomethylation	PEAKS DB
2	BILAC_SVMPIII_10	K.RSVGIVQDYSPINLVVA.V	Y	70.44	18290046	17	-0.1	9155095	2	38.43	9	F9:33775	313	329		PEAKS DB
2	BILAC_SVMPIII_10	C.YDLFGEDVYEAEDSC(+57.02)FK.D	Y	69.93	20858513	17	-0.5	10439324	2	39.44	9	F9:34888	512	528	Carbamidomethylation	PEAKS DB
2	BILAC_SVMPIII_10	K.M(+15.99)FYSSDDEHK.G	Y	69.83	12734921	10	-0.8	4255043	3	12.72	9	F9:7614	574	583	Oxidation (M)	PEAKS DB
2	BILAC_SVMPIII_10	A.SMSEC(+57.02)DPAEHC(+57.02)TGQSSEC(+57.02)PADIFHK.N	Y	69.68	28791255	25	1.1	9607168	3	23.95	7	F7:17416	463	487	Carbamidomethylation	PEAKS DB
2	BILAC_SVMPIII_10	G.TDIVSPPVC(+57.02)GNELLEVGEEC(+57.02)DC(+57.02)GTPENC(+57.02)QNEC(+57.02)C(+57.02)DAATC(+57.02)K.L	Y	69.33	44867734	39	0.0	11227007	4	36.16	7	F7:30262	397	435	Carbamidomethylation	PEAKS DB
2	BILAC_SVMPIII_10	F.IVVDQGMVTK.N	Y	69.07	10885900	10	-1.1	5453016	2	20.93	7	F7:14186	204	213		PEAKS DB
2	BILAC_SVMPIII_10	E.NDKKIPC(+57.02)ASEDVK.C	Y	68.93	15027399	13	1.6	5019214	3	14.47	9	F9:9390	543	555	Carbamidomethylation	PEAKS DB
2	BILAC_SVMPIII_10	I.PC(+57.02)ASEDVK.C	Y	68.76	9043960	8	0.0	4532053	2	13.15	7	F7:6344	548	555	Carbamidomethylation	PEAKS DB
2	BILAC_SVMPIII_10	G.EDVYEAEDSC(+57.02)FKDNQK.G	Y	68.68	19758105	16	-0.9	6596102	3	22.16	7	F7:15547	517	532	Carbamidomethylation	PEAKS DB
2	BILAC_SVMPIII_10	K.VC(+57.02)SNGHC(+57.02)VDVATA.Y	Y	68.46	13885813	13	-1.2	6952971	2	16.18	9	F9:11116	597	609	Carbamidomethylation	PEAKS DB
2	BILAC_SVMPIII_10	R.ASMSEC(+57.02)DPAEHC(+57.02)TGQSSEC(+57.02)P.A	Y	67.94	22387922	20	-0.5	11204028	2	19.38	7	F7:12742	462	481	Carbamidomethylation	PEAKS DB
2	BILAC_SVMPIII_10	R.SVGIVQDYSPINLVVA.V	Y	67.61	16729036	16	-0.1	8374590	2	44.10	7	F7:37925	314	329		PEAKS DB
2	BILAC_SVMPIII_10	R.SVGIVQDYSPINLVVAVIMA.H	Y	67.49	20871335	20	0.6	10445747	2	59.14	9	F9:51086	314	333		PEAKS DB
2	BILAC_SVMPIII_10	E.VFIVVDQGM(+15.99)VTK.N	Y	65.88	13507217	12	-1.6	6763671	2	26.45	9	F9:21474	202	213	Oxidation (M)	PEAKS DB
2	BILAC_SVMPIII_10	F.IGYAYIGSM(+15.99)C(+57.02)DPK.R	Y	65.34	14896581	13	-1.2	7458354	2	24.49	9	F9:19609	300	312	Oxidation (M); Carbamidomethylation	PEAKS DB
2	BILAC_SVMPIII_10	R.SVGIVQDYSPINLVVAVIMAH.E	Y	65.15	22241926	21	-1.4	7424037	3	57.45	9	F9:50040	314	334		PEAKS DB
2	BILAC_SVMPIII_10	K.SGSQC(+57.02)GHGDC(+57.02)C(+57.02)EQC(+57.02)KF.S	Y	65.12	19156707	16	-0.7	6395637	3	13.53	8	F8:8627	438	453	Carbamidomethylation	PEAKS DB
2	BILAC_SVMPIII_10	A.SM(+15.99)SEC(+57.02)DPAEHC(+57.02)TGQSSEC(+57.02)PADIFHK.N	Y	64.91	28951204	25	-1.9	7247860	4	22.13	9	F9:17210	463	487	Oxidation (M); Carbamidomethylation	PEAKS DB
2	BILAC_SVMPIII_10	K.ITVKPDVDYTLNSF.A	Y	64.50	16108191	14	-0.7	8064163	2	34.97	7	F7:28563	257	270		PEAKS DB
2	BILAC_SVMPIII_10	G.SQC(+57.02)GHGDC(+57.02)C(+57.02)EQC(+57.02)K.F	Y	64.28	16245487	13	-0.7	8132811	2	7.04	9	F9:2246	440	452	Carbamidomethylation	PEAKS DB
2	BILAC_SVMPIII_10	N.GHC(+57.02)VDVATAY	Y	64.16	10914706	10	0.0	5467426	2	19.97	7	F7:13256	601	610	Carbamidomethylation	PEAKS DB
2	BILAC_SVMPIII_10	N.C(+57.02)PIMYHQC(+57.02)YDLFGEDVYEAEDSC(+57.02)FKDNQK.G	Y	64.10	36604941	29	0.3	9161311	4	36.06	9	F9:31427	504	532	Carbamidomethylation	PEAKS DB
2	BILAC_SVMPIII_10	D.YTLNSFAEWR.K	Y	63.77	12856091	10	-0.4	6438116	2	34.72	8	F8:30281	265	274		PEAKS DB
2	BILAC_SVMPIII_10	F.YSSDDEHK.G	Y	63.64	9793883	8	1.0	4907019	2	16.11	7	F7:9348	576	583		PEAKS DB
2	BILAC_SVMPIII_10	R.SVGIVQDYSPIN.L	Y	62.98	12906455	12	-1.2	6463292	2	33.29	8	F8:28797	314	325		PEAKS DB
2	BILAC_SVMPIII_10	H.C(+57.02)TGQSSEC(+57.02)PADIFHK.N	Y	62.55	17357294	15	-1.3	5795830	3	21.81	7	F7:15148	473	487	Carbamidomethylation	PEAKS DB
2	BILAC_SVMPIII_10	M.FYSSDDEHK.G	Y	62.47	11264567	9	-0.9	5642351	2	15.66	9	F9:10536	575	583		PEAKS DB
2	BILAC_SVMPIII_10	H.QC(+57.02)YDLFGEDVYEAEDSC(+57.02)FK.D	Y	62.44	23739404	19	-0.7	7923202	3	39.17	9	F9:34610	510	528	Carbamidomethylation	PEAKS DB
2	BILAC_SVMPIII_10	R.SVGIVQDYSPINLV.V	Y	62.35	15027980	14	-0.8	7524056	2	42.82	9	F9:38295	314	327		PEAKS DB
2	BILAC_SVMPIII_10	K.NNGDLDKIK.T	Y	61.58	10155298	9	-1.3	5087715	2	12.31	9	F9:7267	214	222		PEAKS DB
2	BILAC_SVMPIII_10	C.SNGHC(+57.02)VDVATAY	Y	61.38	12925455	12	-0.4	6472798	2	20.22	7	F7:13567	599	610	Carbamidomethylation	PEAKS DB
2	BILAC_SVMPIII_10	K.ITVKPDVDY.T	Y	61.30	10485441	9	-0.7	5252789	2	23.17	8	F8:18461	257	265		PEAKS DB
2	BILAC_SVMPIII_10	K.ITVKPDVDYT.L	Y	60.48	11495917	10	-1.1	5758025	2	22.76	9	F9:17800	257	266		PEAKS DB
2	BILAC_SVMPIII_10	Q.C(+57.02)GHGDC(+57.02)C(+57.02)EQC(+57.02)K.F	Y	60.23	14094581	11	-2.0	7057349	2	7.24	8	F8:2399	442	452	Carbamidomethylation	PEAKS DB
2	BILAC_SVMPIII_10	E.VFIVVDQGMVTKNNGDLDK.I	Y	60.06	20910669	19	-0.3	6980294	3	28.77	7	F7:22315	202	220		PEAKS DB
2	BILAC_SVMPIII_10	L.FGEDVYEAEDSC(+57.02)FKDNQKGNYYGYC(+57.02)R.K	Y	59.98	32133079	26	-2.6	8043322	4	29.13	9	F9:24372	515	540	Carbamidomethylation	PEAKS DB
2	BILAC_SVMPIII_10	D.KKIPC(+57.02)ASEDVK.C	Y	59.37	12736699	11	-0.4	4255638	3	10.00	9	F9:4760	545	555	Carbamidomethylation	PEAKS DB
2	BILAC_SVMPIII_10	H.KGMVLPGTK.C	N	59.28	9295368	9	-1.8	4657748	2	14.39	9	F9:9000	583	591		PEAKS DB
2	BILAC_SVMPIII_10	Y.EAEDSC(+57.02)FKDNQK.G	Y	59.09	14696093	12	0.5	4908773	3	11.82	7	F7:4979	521	532	Carbamidomethylation	PEAKS DB
2	BILAC_SVMPIII_10	R.M(+15.99)YELVNTVNEM(+15.99)YRY.M	Y	58.46	18558120	14	-0.2	9289131	2	31.33	9	F9:26570	225	238	Oxidation (M)	PEAKS DB
2	BILAC_SVMPIII_10	K.GM(+15.99)VLPGTK.C	N	58.15	8174368	8	-1.4	4097251	2	13.83	9	F9:8631	584	591	Oxidation (M)	PEAKS DB
2	BILAC_SVMPIII_10	K.LKSGSQC(+57.02)GHGDC(+57.02)C(+57.02)EQC(+57.02)KFSK.S	Y	57.88	23719766	20	-0.8	4754022	5	10.70	8	F8:5755	436	455	Carbamidomethylation	PEAKS DB
2	BILAC_SVMPIII_10	Y.TLNSFAEWR.K	Y	57.76	11225458	9	-0.8	5622797	2	29.37	8	F8:24762	266	274		PEAKS DB
2	BILAC_SVMPIII_10	T.VKPDVDYTLNSFAEWR.K	Y	57.57	19389475	16	-2.1	6473218	3	35.57	9	F9:30756	259	274		PEAKS DB
2	BILAC_SVMPIII_10	N.GNC(+57.02)PIM(+15.99)YHQC(+57.02)YDLFGEDVYEAEDSC(+57.02)FKDNQK.G	Y	57.31	38475535	31	-2.0	9628937	4	35.10	9	F9:30429	502	532	Carbamidomethylation; Oxidation (M)	PEAKS DB
2	BILAC_SVMPIII_10	K.NNGDLDKIKTR.M	Y	55.97	12726786	11	0.0	4252335	3	12.27	9	F9:7087	214	224		PEAKS DB
2	BILAC_SVMPIII_10	N.GNC(+57.02)PIMYHQC(+57.02)YDLFGEDVYEAEDSC(+57.02)FK.D	Y	55.42	33463352	27	0.6	11164530	3	38.18	9	F9:33597	502	528	Carbamidomethylation	PEAKS DB
2	BILAC_SVMPIII_10	K.MFYSSDDEHKG.M	Y	54.45	13145187	11	-1.3	6582657	2	15.43	8	F8:10706	574	584		PEAKS DB
2	BILAC_SVMPIII_10	G.NYYGYC(+57.02)R.K	N	53.87	9943967	7	-0.4	4982054	2	18.51	7	F7:11844	534	540	Carbamidomethylation	PEAKS DB
2	BILAC_SVMPIII_10	K.ITVKPDVDYTLN.S	Y	53.63	13767188	12	-1.7	6893655	2	27.31	9	F9:22406	257	268		PEAKS DB
2	BILAC_SVMPIII_10	K.NGQPC(+57.02)LDNYGYC(+57.02)YNGNC(+57.02)PIM(+15.99)Y.H	Y	52.95	25879866	21	-0.9	8636687	3	36.82	8	F8:32373	488	508	Carbamidomethylation; Oxidation (M)	PEAKS DB
2	BILAC_SVMPIII_10	C.KM(+15.99)FYSSDDEHK.G	Y	52.41	14015870	11	-0.7	7018003	2	10.29	9	F9:5117	573	583	Oxidation (M)	PEAKS DB
2	BILAC_SVMPIII_10	R.SVGIVQDYSPINL.V	Y	52.25	14037296	13	-1.2	7028712	2	40.20	9	F9:35519	314	326		PEAKS DB
2	BILAC_SVMPIII_10	K.VC(+57.02)SNGHC(+57.02)VDVAT.A	Y	51.97	13175442	12	-0.5	6597791	2	15.40	9	F9:10282	597	608	Carbamidomethylation	PEAKS DB
2	BILAC_SVMPIII_10	E.VFIVVDQGMVTK.N	Y	51.79	13347268	12	-0.8	6683701	2	31.02	9	F9:26279	202	213		PEAKS DB
2	BILAC_SVMPIII_10	Q.KGNYYGYC(+57.02)R.K	N	51.66	11795131	9	-1.1	3941779	3	14.52	8	F8:9764	532	540	Carbamidomethylation	PEAKS DB
2	BILAC_SVMPIII_10	K.M(+15.99)FYSSDDEHKG.M	Y	51.47	13305135	11	0.7	6662645	2	13.31	7	F7:6372	574	584	Oxidation (M)	PEAKS DB
2	BILAC_SVMPIII_10	Y.EAEDSC(+57.02)FK.D	Y	51.02	9843858	8	-2.1	4931992	2	13.08	8	F8:8152	521	528	Carbamidomethylation	PEAKS DB
2	BILAC_SVMPIII_10	K.NGQPC(+57.02)LDNYGYC(+57.02)YNGNC(+57.02)PIMYHQ.C	Y	50.43	28371091	23	-1.3	9467091	3	33.70	7	F7:27390	488	510	Carbamidomethylation	PEAKS DB
2	BILAC_SVMPIII_10	T.GQSSEC(+57.02)PADIFHK.N	Y	50.05	14746510	13	-1.7	4925568	3	21.06	9	F9:16105	475	487	Carbamidomethylation	PEAKS DB
2	BILAC_SVMPIII_10	K.MFYSSDDEHKGM.V	Y	49.77	14455591	12	-0.3	4828601	3	20.24	7	F7:13574	574	585		PEAKS DB
2	BILAC_SVMPIII_10	Q.C(+57.02)YDLFGEDVYEAEDSC(+57.02)FK.D	Y	49.05	22458818	18	0.4	11239486	2	39.49	7	F7:33254	511	528	Carbamidomethylation	PEAKS DB
2	BILAC_SVMPIII_10	Y.C(+57.02)YNGNC(+57.02)PIM(+15.99)YHQC(+57.02)YDLFGEDVYEAEDSC(+57.02)FKDNQK.G	Y	48.39	42846904	34	2.6	10721826	4	35.74	9	F9:31091	499	532	Carbamidomethylation; Oxidation (M)	PEAKS DB
2	BILAC_SVMPIII_10	T.LNSFAEWR.K	Y	48.38	10214981	8	-0.9	5117559	2	27.37	8	F8:22755	267	274		PEAKS DB
2	BILAC_SVMPIII_10	D.LFGEDVYEAEDSC(+57.02)FKDNQK.G	Y	48.08	22929844	19	-0.9	7653347	3	32.04	7	F7:25746	514	532	Carbamidomethylation	PEAKS DB
2	BILAC_SVMPIII_10	T.PENC(+57.02)QNEC(+57.02)C(+57.02)DAATC(+57.02)K.L	Y	48.05	18556594	15	4.0	9288407	2	27.31	9	F9:22377	421	435	Carbamidomethylation	PEAKS DB
2	BILAC_SVMPIII_10	G.MVLPGTK.C	N	47.61	7444204	7	-0.8	3732172	2	19.22	9	F9:14092	585	591		PEAKS DB
2	BILAC_SVMPIII_10	Y.AYIGSMC(+57.02)DPK.R	Y	47.41	11404944	10	0.1	5712545	2	20.16	7	F7:13461	303	312	Carbamidomethylation	PEAKS DB
2	BILAC_SVMPIII_10	H.C(+57.02)VDVATAY	Y	46.90	8973902	8	-0.8	8983968	1	24.49	9	F9:19700	603	610	Carbamidomethylation	PEAKS DB
2	BILAC_SVMPIII_10	K.NGQPC(+57.02)LDNYGY.C	Y	46.63	12995190	11	-1.1	6507661	2	28.94	9	F9:24069	488	498	Carbamidomethylation	PEAKS DB
2	BILAC_SVMPIII_10	N.NGDLDKIK.T	Y	46.36	9014869	8	-1.4	4517501	2	12.31	9	F9:7191	215	222		PEAKS DB
2	BILAC_SVMPIII_10	F.IVVDQGM(+15.99)VTK.N	Y	46.15	11045848	10	-1.9	5532986	2	16.60	8	F8:11613	204	213	Oxidation (M)	PEAKS DB
2	BILAC_SVMPIII_10	K.RSVGIVQDYSP.I	Y	46.06	12196196	11	0.0	6108171	2	24.12	8	F8:19278	313	323		PEAKS DB
2	BILAC_SVMPIII_10	Y.IGSMC(+57.02)DPK.R	Y	46.00	9063939	8	0.0	4542042	2	13.89	7	F7:7122	305	312	Carbamidomethylation	PEAKS DB
2	BILAC_SVMPIII_10	V.FIVVDQGMVTK.N	Y	45.95	12356583	11	-0.9	6188359	2	27.33	7	F7:20865	203	213		PEAKS DB
2	BILAC_SVMPIII_10	Y.AYIGSMC(+57.02)DPKR.S	Y	45.17	12965955	11	-1.4	4332052	3	16.88	9	F9:11794	303	313	Carbamidomethylation	PEAKS DB
2	BILAC_SVMPIII_10	D.NSPGQNNPC(+57.02)K.M	Y	43.98	11144825	10	-0.9	5582480	2	7.77	8	F8:2862	564	573	Carbamidomethylation	PEAKS DB
2	BILAC_SVMPIII_10	R.M(+15.99)YELVNTVNE.M	Y	43.86	12265490	10	-0.7	6142813	2	28.63	9	F9:23693	225	234	Oxidation (M)	PEAKS DB
2	BILAC_SVMPIII_10	K.NGQPC(+57.02)LDNYGYC(+57.02)YNGNC(+57.02)PIM(+15.99)YHQ.C	Y	43.72	28531040	23	0.1	9520420	3	31.58	9	F9:26856	488	510	Carbamidomethylation; Oxidation (M)	PEAKS DB
2	BILAC_SVMPIII_10	K.NGQPC(+57.02)LDNYGYC(+57.02)YN.G	Y	43.35	17366559	14	-1.2	8693342	2	30.58	8	F8:26011	488	501	Carbamidomethylation	PEAKS DB
2	BILAC_SVMPIII_10	K.HDNAQLLTA.I	N	42.64	9814879	9	-0.7	4917509	2	19.40	7	F7:12737	284	292		PEAKS DB
2	BILAC_SVMPIII_10	D.EHKGMVLPGTK.C	Y	42.38	11956383	11	-0.8	3995531	3	13.13	9	F9:8047	581	591		PEAKS DB
2	BILAC_SVMPIII_10	G.IEIWSNGDK.I	Y	42.16	10605189	9	-1.9	5312657	2	23.91	8	F8:19197	248	256		PEAKS DB
2	BILAC_SVMPIII_10	D.DEHKGMVLPGTK.C	Y	41.61	13106653	12	-1.7	4378950	3	15.13	9	F9:10073	580	591		PEAKS DB
2	BILAC_SVMPIII_10	Y.SSDDEHK.G	N	39.99	8163250	7	0.0	4091698	2	16.09	7	F7:9392	577	583		PEAKS DB
2	BILAC_SVMPIII_10	R.KTDLLTR.K	Y	39.75	8454971	7	-2.3	4237549	2	12.43	8	F8:7563	275	281		PEAKS DB
2	BILAC_SVMPIII_10	T.DIVSPPVC(+57.02)GNELLEVGEEC(+57.02)DC(+57.02)GTPENC(+57.02)QNEC(+57.02)C(+57.02)DAATC(+57.02)K.L	Y	38.99	43857256	38	-1.1	10974375	4	36.84	7	F7:30667	398	435	Carbamidomethylation	PEAKS DB
2	BILAC_SVMPIII_10	K.ITVKPDVD.Y	Y	38.91	8854807	8	-0.6	4437474	2	17.23	9	F9:12212	257	264		PEAKS DB
2	BILAC_SVMPIII_10	N.GDLDKIK.T	Y	35.43	7874439	7	-1.0	3947288	2	12.26	8	F8:7398	216	222		PEAKS DB
2	BILAC_SVMPIII_10	P.C(+57.02)ASEDVK.C	Y	35.03	8073433	7	-1.0	4046785	2	7.46	8	F8:2554	549	555	Carbamidomethylation	PEAKS DB
2	BILAC_SVMPIII_10	K.ITVKPDVDYTL.N	Y	35.02	12626758	11	-0.7	6323447	2	29.39	8	F8:24815	257	267		PEAKS DB
2	BILAC_SVMPIII_10	H.KGM(+15.99)VLPGTK.C	N	33.89	9455317	9	-1.9	4737722	2	10.17	9	F9:5075	583	591	Oxidation (M)	PEAKS DB
2	BILAC_SVMPIII_10	K.ITVKPDVDYTLNS.F	Y	33.67	14637507	13	-0.6	7328822	2	27.25	8	F8:22600	257	269		PEAKS DB
2	BILAC_SVMPIII_10	R.KKHDNAQLLTAID.F	Y	33.42	14657888	13	-1.9	4896026	3	19.23	9	F9:14192	282	294		PEAKS DB
2	BILAC_SVMPIII_10	R.YMYFHVAM(+15.99)VG.I	Y	33.31	12325359	10	0.7	6172756	2	31.46	7	F7:25020	238	247	Oxidation (M)	PEAKS DB
[truncated: 4,923 more rows]

## Sheet: Peptides_B.taeniatus
Tryptic peptides of B taeniatus venom identified by LC-MS/MS.
[truncated: 3,661 more rows]

[truncated: 1 more sheets: Peptides_B.brazili]
